# Supplementary material for: Drivers and determinants of strain dynamics following fecal microbiota transplantation
Source: Nat Med. 2022 Sep 15;28(9):1902–12. doi: 10.1038/s41591-022-01913-0 (PMC9499871; doi:10.1038/s41591-022-01913-0)
Supplement: Supplementary file 3 — Supplementary Tables 1–8. [file 41591_2022_1913_MOESM3_ESM.xlsx]

## Sheet: Overview
S table	Description
S1	Overview of datasets used in this study
S2	Contextual data, organised by FMT
S3	Contextual data, organised by individual sample
S4	Contextual data on 1,089 species included in the dataset
S5	Overview on outcome scoring for individual FMTs
S6	Overview of variables used in association tests
S7	Taxonomic profiles per sample (mOTU)
S8	Functional profiles per sample (GMM)

## Sheet: S1_datasets
study_id	disease_indication	study_ref	n_patients	n_allogenic_fmts	n_full_triads	n_autologous_fmts	raw_data_accession
MetS_NL_1	metabolic syndrome	Li et al, 2016 (PMID: 27126044); Kootte et al, 2017 (PMID: 28978426); this study	26	16	16	10	PRJEB12357,PRJEB46778
UC_NL	ulcerative colitis	Rossen et al, 2015 (PMID: 25836986); this study	27	16	13	11	PRJEB46777
ABXR_NL	antibiotics resistance	Singh et al, 2018 (PMID: 25836986); this study	14	19	15	0	PRJEB46779
div_AU	recurrent C. difficile infection; ulcerative colitis	this study	5	5	5	0	PRJEB46780
MetS_NL_Koopen	metabolic syndrome	Koopen et al, 2021 (PMID: 34177842)	24	12	12	12	PRJEB44237
ABXR_div_Leo	antibiotics resistance	Leo et al, 2020 (PMID: 32585945)	26	26	16	0	PRJEB35816
ABXR_IS_BarYoseph	antibiotics resistance	Bar-Yoseph et al, 2021 (PMID: 32511695)	14	14	12	0	PRJNA628604
RCDI_US_Smillie	recurrent C. difficile infection	Smillie et al, 2018 (PMID: 29447696)	19	22	19	0	PRJEB23524
RCDI_US_Aggarwala	recurrent C. difficile infection	Aggarwala et al, 2021 (PMID: 34580445)	18	14	13	0	PRJNA637878
RCDI_US_Watson	recurrent C. difficile infection	Watson et al, 2021 (biorxiv)	10	10	10	0	PRJNA701961
RCDI_US_Podlesny	recurrent C. difficile infection	Podlesny et al, 2022 (PMID: 35337386)	8	8	8	0	PRJEB39023
RCDI_US_Moss	recurrent C. difficile infection	Moss et al, 2017 (PMID: 28827811)	6	6	2	0	PRJNA349197
UC_US_Damman	ulcerative colitis	Damman et al, 2015 (PMID: 26288277)	6	6	6	0	PRJNA285502
UC_US_Nusbaum	ulcerative colitis	Nusbaum et al, 2018 (PMID: 30010747)	4	4	4	0	PRJNA438164
UC_US_Lee	ulcerative colitis	Lee et al, 2017 (PMID: 28473000)	2	2	2	0	PRJNA353655
CD_US_Vaughn	Crohn's disease	Vaughn et al, 2016 (PMID: 27542133)	18	18	15	0	PRJNA321058
IBS_NO_Goll	irritable bowel syndrome	Goll et al, 2020 (PMID: 32991818)	30	30	21	0	PRJEB36140
MEL_US_Davar	melanoma (anti-PD1 treatment)	Davar et al, 2021 (PMID: 33542131)	26	27	15	0	PRJNA672867
MEL_IS_Baruch	melanoma (anti-PD1 treatment)	Baruch et al, 2021 (PMID: 33303685)	10	10	10	0	PRJNA678737
REN_IT_Ianiro	renal carcinoma	Ianiro et al, 2020 (PMID: 32859933)	10	10	7	0	PRJNA643802
TOU_CN_Zhao	Tourette's syndrome	Zhao et al, 2020 (PMID: 33424650)	5	5	5	0	PRJNA628029
CTR_RU_Goloshchapov	healthy volunteers	Goloshchapov et al, 2019 (PMID: 31888470)	3	3	3	0	PRJNA510036

## Sheet: S2_FMT
study	fmt.id	allogenic.type	indication	subject.donor	sample.donor	subject.recipient	sample.pre_fmt	clinical.response	donor.relation	fmt.route	fmt.sample_prep	bowel.prep	vancomycin	fidaxomycin	colistin	neomycin	other_abx
MetS_NL_1	MetS_NL_1.01	allogenic	metabolic_syndrome	FAT_DON_11	FAT_DON_11-22-0-0	FAT_006	FAT_006-22-0-0		unrelated	nasoduodenal tube	fresh	macrogol	FALSE	FALSE
MetS_NL_1	MetS_NL_1.02	allogenic	metabolic_syndrome	FAT_DON_11	FAT_DON_11-22-0-0	FAT_008	FAT_008-22-0-0		unrelated	nasoduodenal tube	fresh	macrogol	FALSE	FALSE
MetS_NL_1	MetS_NL_1.03	autologous	metabolic_syndrome			FAT_010	FAT_010-22-0-0		unrelated	nasoduodenal tube	fresh	macrogol	FALSE	FALSE
MetS_NL_1	MetS_NL_1.04	allogenic	metabolic_syndrome	FAT_DON_8	FAT_DON_8-22-0-0	FAT_012	FAT_012-22-0-0		unrelated	nasoduodenal tube	fresh	macrogol	FALSE	FALSE
MetS_NL_1	MetS_NL_1.05	autologous	metabolic_syndrome			FAT_014	FAT_014-22-0-0		unrelated	nasoduodenal tube	fresh	macrogol	FALSE	FALSE
MetS_NL_1	MetS_NL_1.06	allogenic	metabolic_syndrome	FAT_DON_11	FAT_DON_11-22-0-0	FAT_015	FAT_015-22-0-0		unrelated	nasoduodenal tube	fresh	macrogol	FALSE	FALSE
MetS_NL_1	MetS_NL_1.07	autologous	metabolic_syndrome			FAT_017	FAT_017-22-0-0		unrelated	nasoduodenal tube	fresh	macrogol	FALSE	FALSE
MetS_NL_1	MetS_NL_1.08	allogenic	metabolic_syndrome	FAT_DON_19	FAT_DON_19-22-0-0	FAT_020	FAT_020-22-0-0		unrelated	nasoduodenal tube	fresh	macrogol	FALSE	FALSE
MetS_NL_1	MetS_NL_1.09	autologous	metabolic_syndrome			FAT_023	FAT_023-22-0-0		unrelated	nasoduodenal tube	fresh	macrogol	FALSE	FALSE
MetS_NL_1	MetS_NL_1.10	autologous	metabolic_syndrome			FAT_024	FAT_024-22-0-0		unrelated	nasoduodenal tube	fresh	macrogol	FALSE	FALSE
MetS_NL_1	MetS_NL_1.11	allogenic	metabolic_syndrome	FATLOSE_DON_002	FATLOSE_DON_002-22-0-0	FATLOSE002	FATLOSE002-22-0-0		unrelated	nasoduodenal tube	fresh	macrogol	FALSE	FALSE
MetS_NL_1	MetS_NL_1.12	allogenic	metabolic_syndrome	FATLOSE_DON_005	FATLOSE_DON_005-22-0-0	FATLOSE005	FATLOSE005-22-0-0		unrelated	nasoduodenal tube	fresh	macrogol	FALSE	FALSE
MetS_NL_1	MetS_NL_1.13	autologous	metabolic_syndrome			FATLOSE010	FATLOSE010-22-0-0		unrelated	nasoduodenal tube	fresh	macrogol	FALSE	FALSE
MetS_NL_1	MetS_NL_1.14	allogenic	metabolic_syndrome	FATLOSE_DON_A	FATLOSE_DON_020-22-0-0	FATLOSE020	FATLOSE020-22-0-0		unrelated	nasoduodenal tube	fresh	macrogol	FALSE	FALSE
MetS_NL_1	MetS_NL_1.15	allogenic	metabolic_syndrome	FATLOSE_DON_B	FATLOSE_DON_022-22-0-0	FATLOSE022	FATLOSE022-22-0-0		unrelated	nasoduodenal tube	fresh	macrogol	FALSE	FALSE
MetS_NL_1	MetS_NL_1.16	allogenic	metabolic_syndrome	FATLOSE_DON_025	FATLOSE_DON_025-22-0-0	FATLOSE025	FATLOSE025-22-0-0		unrelated	nasoduodenal tube	fresh	macrogol	FALSE	FALSE
MetS_NL_1	MetS_NL_1.17	allogenic	metabolic_syndrome	FATLOSE_DON_026	FATLOSE_DON_026-22-0-0	FATLOSE026	FATLOSE026-22-0-0		unrelated	nasoduodenal tube	fresh	macrogol	FALSE	FALSE
MetS_NL_1	MetS_NL_1.18	autologous	metabolic_syndrome			FATLOSE027	FATLOSE027-22-0-0		unrelated	nasoduodenal tube	fresh	macrogol	FALSE	FALSE
MetS_NL_1	MetS_NL_1.19	allogenic	metabolic_syndrome	FATLOSE_DON_034	FATLOSE_DON_034-22-0-0	FATLOSE034	FATLOSE034-22-0-0		unrelated	nasoduodenal tube	fresh	macrogol	FALSE	FALSE
MetS_NL_1	MetS_NL_1.20	autologous	metabolic_syndrome			FATLOSE037	FATLOSE037-22-0-0		unrelated	nasoduodenal tube	fresh	macrogol	FALSE	FALSE
MetS_NL_1	MetS_NL_1.21	allogenic	metabolic_syndrome	FATLOSE_DON_B	FATLOSE_DON_040-22-0-0	FATLOSE040	FATLOSE040-22-0-0		unrelated	nasoduodenal tube	fresh	macrogol	FALSE	FALSE
MetS_NL_1	MetS_NL_1.22	allogenic	metabolic_syndrome	FATLOSE_DON_A	FATLOSE_DON_048-22-0-0	FATLOSE048	FATLOSE048-22-0-0		unrelated	nasoduodenal tube	fresh	macrogol	FALSE	FALSE
MetS_NL_1	MetS_NL_1.23	autologous	metabolic_syndrome			FATLOSE049	FATLOSE049-22-0-0		unrelated	nasoduodenal tube	fresh	macrogol	FALSE	FALSE
MetS_NL_1	MetS_NL_1.24	autologous	metabolic_syndrome			FATLOSE054	FATLOSE054-22-0-0		unrelated	nasoduodenal tube	fresh	macrogol	FALSE	FALSE
MetS_NL_1	MetS_NL_1.25	allogenic	metabolic_syndrome	FATLOSE_DON_C	FATLOSE_DON_066-22-0-0	FATLOSE066	FATLOSE066-22-0-0		unrelated	nasoduodenal tube	fresh	macrogol	FALSE	FALSE
MetS_NL_1	MetS_NL_1.26	allogenic	metabolic_syndrome	FATLOSE_DON_C	FATLOSE_DON_069-22-0-0	FATLOSE069	FATLOSE069-22-0-0		unrelated	nasoduodenal tube	fresh	macrogol	FALSE	FALSE
UC_NL	UC_NL.01	allogenic	ulcerative_colitis	TURN_DON_B	TURN_DON_903-22-0-0	TURN_903	TURN_903-22-0-0	relapse		nasoduodenal tube	fresh	macrogol	FALSE	FALSE
UC_NL	UC_NL.02	allogenic	ulcerative_colitis	TURN_DON_C	TURN_DON_905-22-0-0	TURN_905	TURN_905-22-0-0	relapse		nasoduodenal tube	fresh	macrogol	FALSE	FALSE
UC_NL	UC_NL.03	allogenic	ulcerative_colitis	TURN_DON_D	TURN_DON_906-22-0-0	TURN_906	TURN_906-22-0-0	non-responder		nasoduodenal tube	fresh	macrogol	FALSE	FALSE
UC_NL	UC_NL.04	autologous	ulcerative_colitis			TURN_910	TURN_910-22-0-0	relapse		nasoduodenal tube	fresh	macrogol	FALSE	FALSE
UC_NL	UC_NL.05	autologous	ulcerative_colitis			TURN_911	TURN_911-22-0-0	non-responder		nasoduodenal tube	fresh	macrogol	FALSE	FALSE
UC_NL	UC_NL.06	autologous	ulcerative_colitis			TURN_912	TURN_912-22-0-0	non-responder		nasoduodenal tube	fresh	macrogol	FALSE	FALSE
UC_NL	UC_NL.07	allogenic	ulcerative_colitis	TURN_DON_F	TURN_DON_913-22-0-0	TURN_913	TURN_913-22-0-0	non-responder		nasoduodenal tube	fresh	macrogol	FALSE	FALSE
UC_NL	UC_NL.08	allogenic	ulcerative_colitis	TURN_DON_E	TURN_DON_916-22-0-0	TURN_916	TURN_916-22-0-0	sustained remission		nasoduodenal tube	fresh	macrogol	FALSE	FALSE
UC_NL	UC_NL.09	allogenic	ulcerative_colitis	TURN_DON_H	TURN_DON_919-22-0-0	TURN_919	TURN_919-22-0-0	non-responder		nasoduodenal tube	fresh	macrogol	FALSE	FALSE
UC_NL	UC_NL.10	allogenic	ulcerative_colitis			TURN_920	TURN_920-22-0-0	relapse		nasoduodenal tube	fresh	macrogol	FALSE	FALSE
UC_NL	UC_NL.11	autologous	ulcerative_colitis			TURN_921	TURN_921-22-0-0	sustained remission		nasoduodenal tube	fresh	macrogol	FALSE	FALSE
UC_NL	UC_NL.12	allogenic	ulcerative_colitis	TURN_DON_E	TURN_DON_922-22-0-0	TURN_922	TURN_922-22-0-0	non-responder		nasoduodenal tube	fresh	macrogol	FALSE	FALSE
UC_NL	UC_NL.13	allogenic	ulcerative_colitis	TURN_DON_E	TURN_DON_924-22-0-0	TURN_924	TURN_924-22-0-0	sustained remission		nasoduodenal tube	fresh	macrogol	FALSE	FALSE
UC_NL	UC_NL.14	autologous	ulcerative_colitis			TURN_926	TURN_926-22-0-0	relapse		nasoduodenal tube	fresh	macrogol	FALSE	FALSE
UC_NL	UC_NL.15	allogenic	ulcerative_colitis			TURN_929		non-responder		nasoduodenal tube	fresh	macrogol	FALSE	FALSE
UC_NL	UC_NL.16	allogenic	ulcerative_colitis			TURN_931		non-responder		nasoduodenal tube	fresh	macrogol	FALSE	FALSE
UC_NL	UC_NL.17	allogenic	ulcerative_colitis	TURN_DON_I	TURN_DON_933-22-0-0	TURN_933	TURN_933-22-0-0	non-responder		nasoduodenal tube	fresh	macrogol	FALSE	FALSE
UC_NL	UC_NL.18	autologous	ulcerative_colitis			TURN_934	TURN_934-22-0-0	non-responder		nasoduodenal tube	fresh	macrogol	FALSE	FALSE
UC_NL	UC_NL.19	autologous	ulcerative_colitis			TURN_935	TURN_935-22-0-0	non-responder		nasoduodenal tube	fresh	macrogol	FALSE	FALSE
UC_NL	UC_NL.20	allogenic	ulcerative_colitis	TURN_DON_I	TURN_DON_936-22-0-0	TURN_936	TURN_936-22-0-0	sustained remission		nasoduodenal tube	fresh	macrogol	FALSE	FALSE
UC_NL	UC_NL.21	autologous	ulcerative_colitis			TURN_938	TURN_938-22-0-0	sustained remission		nasoduodenal tube	fresh	macrogol	FALSE	FALSE
UC_NL	UC_NL.22	allogenic	ulcerative_colitis	TURN_DON_E	TURN_DON_939-22-0-0	TURN_939	TURN_939-22-0-0	non-responder		nasoduodenal tube	fresh	macrogol	FALSE	FALSE
UC_NL	UC_NL.23	allogenic	ulcerative_colitis	TURN_DON_E	TURN_DON_943-22-0-0	TURN_943	TURN_943-22-0-0	non-responder		nasoduodenal tube	fresh	macrogol	FALSE	FALSE
UC_NL	UC_NL.24	autologous	ulcerative_colitis			TURN_944	TURN_944-22-0-0	non-responder		nasoduodenal tube	fresh	macrogol	FALSE	FALSE
UC_NL	UC_NL.25	allogenic	ulcerative_colitis	TURN_DON_E	TURN_DON_951-22-0-0	TURN_951	TURN_951-22-0-0	sustained remission		nasoduodenal tube	fresh	macrogol	FALSE	FALSE
UC_NL	UC_NL.26	autologous	ulcerative_colitis			TURN_953	TURN_953-22-0-0	non-responder		nasoduodenal tube	fresh	macrogol	FALSE	FALSE
UC_NL	UC_NL.27	autologous	ulcerative_colitis			TURN_956	TURN_956-22-0-0	relapse		nasoduodenal tube	fresh	macrogol	FALSE	FALSE
ABXR_NL	ABXR_NL.01	allogenic	antibiotics_resistance	FAME_DON_P		FAME_PAT_01	EBS_001-11-0-0	abxr.clear	unrelated	nasoduodenal tube	fresh	macrogol	FALSE	FALSE
ABXR_NL	ABXR_NL.02	allogenic	antibiotics_resistance	FAME_DON_P	EBS_DON_003-11-0-0	FAME_PAT_02	EBS_002-11-0-0	non-responder	unrelated	nasoduodenal tube	fresh	macrogol	FALSE	FALSE
ABXR_NL	ABXR_NL.03	allogenic	antibiotics_resistance	FAME_DON_P	EBS_DON_003-11-0-0	FAME_PAT_03		non-responder	unrelated	nasoduodenal tube	fresh	macrogol	FALSE	FALSE
ABXR_NL	ABXR_NL.03b	allogenic	antibiotics_resistance	FAME_DON_P	EBS_DON_020-11-0-0	FAME_PAT_03	EBS_020-11-0-0	non-responder	unrelated	nasoduodenal tube	fresh	macrogol	FALSE	FALSE
ABXR_NL	ABXR_NL.04	allogenic	antibiotics_resistance	FAME_DON_P	EBS_DON_004-11-0-0	FAME_PAT_04	EBS_004-11-0-0	non-responder	unrelated	nasoduodenal tube	fresh	macrogol	FALSE	FALSE
ABXR_NL	ABXR_NL.05	allogenic	antibiotics_resistance	FAME_DON_G	EBS_DON_010-11-0-0	FAME_PAT_05	EBS_010-11-0-0	abxr.clear	unrelated	nasoduodenal tube	fresh	macrogol	FALSE	FALSE
ABXR_NL	ABXR_NL.06	allogenic	antibiotics_resistance	FAME_DON_P	EBS_DON_008-11-0-0	FAME_PAT_07	EBS_007-11-0-0	non-responder	unrelated	nasoduodenal tube	fresh	macrogol	FALSE	FALSE
ABXR_NL	ABXR_NL.06b	allogenic	antibiotics_resistance	FAME_DON_G	EBS_DON_014-11-0-0	FAME_PAT_07	EBS_014-11-0-0	non-responder	unrelated	nasoduodenal tube	fresh	macrogol	FALSE	FALSE
ABXR_NL	ABXR_NL.07	allogenic	antibiotics_resistance	FAME_DON_P	EBS_DON_008-11-0-0	FAME_PAT_08	EBS_008-11-0-0	non-responder	unrelated	nasoduodenal tube	fresh	macrogol	FALSE	FALSE
ABXR_NL	ABXR_NL.07b	allogenic	antibiotics_resistance	FAME_DON_G	EBS_DON_015-11-0-0	FAME_PAT_08	EBS_012-11-0-0	non-responder	unrelated	nasoduodenal tube	fresh	macrogol	FALSE	FALSE
ABXR_NL	ABXR_NL.08	allogenic	antibiotics_resistance	FAME_DON_P	EBS_DON_008-11-0-0	FAME_PAT_09	EBS_009-11-0-0	abxr.clear	unrelated	nasoduodenal tube	fresh	macrogol	FALSE	FALSE
ABXR_NL	ABXR_NL.09	allogenic	antibiotics_resistance	FAME_DON_P	EBS_DON_004-11-0-0	FAME_PAT_10	EBS_013-11-0-0	non-responder	unrelated	nasoduodenal tube	fresh	macrogol	FALSE	FALSE
ABXR_NL	ABXR_NL.09b	allogenic	antibiotics_resistance	FAME_DON_P	EBS_DON_019-11-0-0	FAME_PAT_10	EBS_013-11-28-0	abxr.clear	unrelated	nasoduodenal tube	fresh	macrogol	FALSE	FALSE
ABXR_NL	ABXR_NL.10	allogenic	antibiotics_resistance	FAME_DON_G	EBS_DON_015-11-0-0	FAME_PAT_11	EBS_015-11-0-0	non-responder	unrelated	nasoduodenal tube	fresh	macrogol	FALSE	FALSE
ABXR_NL	ABXR_NL.11	allogenic	antibiotics_resistance	FAME_DON_G	EBS_DON_016-11-0-0	FAME_PAT_12		abxr.clear	unrelated	nasoduodenal tube	fresh	macrogol	FALSE	FALSE
ABXR_NL	ABXR_NL.12	allogenic	antibiotics_resistance	FAME_DON_P	EBS_DON_021-11-0-0	FAME_PAT_13	EBS_017-11-0-0	non-responder	unrelated	nasoduodenal tube	fresh	macrogol	FALSE	FALSE
ABXR_NL	ABXR_NL.13	allogenic	antibiotics_resistance	FAME_DON_P	EBS_DON_018-11-0-0	FAME_PAT_14	EBS_018-11-0-0	non-responder	unrelated	nasoduodenal tube	fresh	macrogol	FALSE	FALSE
ABXR_NL	ABXR_NL.14	allogenic	antibiotics_resistance	FAME_DON_P	EBS_DON_021-11-0-0	FAME_PAT_15		non-responder	unrelated	nasoduodenal tube	fresh	macrogol	FALSE	FALSE
ABXR_NL	ABXR_NL.14b	allogenic	antibiotics_resistance	FAME_DON_G	EBS_DON_021A-11-0-0	FAME_PAT_15	EBS_021A-11-0-0	abxr.clear	unrelated	nasoduodenal tube	fresh	macrogol	FALSE	FALSE
div_AU	div_AU.01	allogenic	recurrent_c_diff	FMT_AU_DON	FMT_AU_DON-11-0-0	FMT_AU_1	FMT_AU_1-11-0-0	c_diff.clear	unrelated	colonoscopy and enema	frozen	bowel preparation (unspecified)
div_AU	div_AU.02	allogenic	ulcerative_colitis	FMT_AU_DON	FMT_AU_DON-11-0-0	FMT_AU_2	FMT_AU_2-11-0-0	responder	unrelated	colonoscopy and enema	frozen	bowel preparation (unspecified)
div_AU	div_AU.03	allogenic	recurrent_c_diff	FMT_AU_DON	FMT_AU_DON-11-0-0	FMT_AU_3	FMT_AU_3-11-0-0	c_diff.clear	unrelated	colonoscopy and enema	frozen	bowel preparation (unspecified)
div_AU	div_AU.04	allogenic	ulcerative_colitis	FMT_AU_DON	FMT_AU_DON-11-256-0	FMT_AU_4	FMT_AU_4-11-0-0	responder	unrelated	colonoscopy and enema	frozen	bowel preparation (unspecified)
div_AU	div_AU.05	allogenic	ulcerative_colitis	FMT_AU_DON	FMT_AU_DON-11-256-0	FMT_AU_5	FMT_AU_5-11-0-0	non-responder	unrelated	colonoscopy and enema	frozen	bowel preparation (unspecified)
RCDI_US_Smillie	RCDI_US_Smillie.01	allogenic	recurrent_c_diff	FMT_Smillie_MGH01D	SAMEA104393711	FMT_Smillie_MGH01R	SAMEA104393725	c_diff.clear	unrelated	nasogastric tube	frozen	none	TRUE	FALSE
RCDI_US_Smillie	RCDI_US_Smillie.02	allogenic	recurrent_c_diff	FMT_Smillie_MGH01D	SAMEA104393711	FMT_Smillie_MGH02R	SAMEA104393727	c_diff.clear	unrelated	nasogastric tube	frozen	none	TRUE	FALSE
RCDI_US_Smillie	RCDI_US_Smillie.03	allogenic	recurrent_c_diff	FMT_Smillie_MGH07D	SAMEA104393724	FMT_Smillie_MGH04E	SAMEA104393789	c_diff.clear	unrelated	nasogastric tube	frozen	none	TRUE	FALSE
RCDI_US_Smillie	RCDI_US_Smillie.04	allogenic	recurrent_c_diff	FMT_Smillie_MGH07D	SAMEA104393724	FMT_Smillie_MGH05E	SAMEA104393791	c_diff.clear	unrelated	nasogastric tube	frozen	none	TRUE	FALSE
RCDI_US_Smillie	RCDI_US_Smillie.05	allogenic	recurrent_c_diff	FMT_Smillie_MGH03D	SAMEA104393712	FMT_Smillie_MGH05R	SAMEA104393734	c_diff.clear	unrelated	colonoscopy	frozen	macrogol	FALSE	FALSE
RCDI_US_Smillie	RCDI_US_Smillie.06	allogenic	recurrent_c_diff	FMT_Smillie_MGH06D	SAMEA104393719	FMT_Smillie_MGH06E	SAMEA104393794	c_diff.clear	unrelated	nasogastric tube	frozen	none	TRUE	TRUE
RCDI_US_Smillie	RCDI_US_Smillie.07	allogenic	recurrent_c_diff	FMT_Smillie_MGH03D	SAMEA104393712	FMT_Smillie_MGH06R	SAMEA104393700	c_diff.clear	unrelated	colonoscopy	frozen	macrogol	TRUE	TRUE
RCDI_US_Smillie	RCDI_US_Smillie.08	allogenic	recurrent_c_diff	FMT_Smillie_MGH03D	SAMEA104393712	FMT_Smillie_MGH07R	SAMEA104393705	non-responder	unrelated	nasogastric tube	frozen	none	TRUE	TRUE
RCDI_US_Smillie	RCDI_US_Smillie.08b	allogenic	recurrent_c_diff	FMT_Smillie_MGH03D	SAMEA104393712	FMT_Smillie_MGH07R	SAMEA104393748	c_diff.clear	unrelated	nasogastric tube	frozen	none	TRUE	FALSE
RCDI_US_Smillie	RCDI_US_Smillie.09	allogenic	recurrent_c_diff	FMT_Smillie_MGH03D	SAMEA104393712	FMT_Smillie_MGH08R	SAMEA104393708	c_diff.clear	unrelated	colonoscopy	frozen	macrogol	TRUE	FALSE
RCDI_US_Smillie	RCDI_US_Smillie.10	allogenic	recurrent_c_diff	FMT_Smillie_MGH03D	SAMEA104393712	FMT_Smillie_MGH09R	SAMEA104393753	non-responder	unrelated	nasogastric tube	frozen	none	FALSE	FALSE
RCDI_US_Smillie	RCDI_US_Smillie.10b	allogenic	recurrent_c_diff	FMT_Smillie_MGH03D	SAMEA104393712	FMT_Smillie_MGH09R	SAMEA104393753	c_diff.clear	unrelated	nasogastric tube	frozen	none	FALSE	TRUE
RCDI_US_Smillie	RCDI_US_Smillie.11	allogenic	recurrent_c_diff	FMT_Smillie_MGH03D	SAMEA104393712	FMT_Smillie_MGH10R	SAMEA104393756	c_diff.clear	unrelated	nasogastric tube	frozen	none	TRUE	FALSE
RCDI_US_Smillie	RCDI_US_Smillie.12	allogenic	recurrent_c_diff	FMT_Smillie_MGH03D	SAMEA104393712	FMT_Smillie_MGH11R	SAMEA104393758	non-responder	unrelated	colonoscopy	frozen	macrogol	FALSE	TRUE
RCDI_US_Smillie	RCDI_US_Smillie.12b	allogenic	recurrent_c_diff	FMT_Smillie_MGH03D	SAMEA104393713	FMT_Smillie_MGH11R	SAMEA104393762	c_diff.clear	unrelated	nasogastric tube	frozen	none	FALSE	FALSE
RCDI_US_Smillie	RCDI_US_Smillie.13	allogenic	recurrent_c_diff	FMT_Smillie_MGH03D	SAMEA104393716	FMT_Smillie_MGH12R	SAMEA104393764	non-responder	unrelated	nasogastric tube	frozen	none	TRUE	TRUE
RCDI_US_Smillie	RCDI_US_Smillie.14	allogenic	recurrent_c_diff	FMT_Smillie_MGH03D	SAMEA104393716	FMT_Smillie_MGH13R	SAMEA104393768	c_diff.clear	unrelated	colonoscopy	frozen	macrogol	FALSE	FALSE
RCDI_US_Smillie	RCDI_US_Smillie.15	allogenic	recurrent_c_diff	FMT_Smillie_MGH03D	SAMEA104393713	FMT_Smillie_MGH14R	SAMEA104393770	non-responder	unrelated	colonoscopy	frozen	macrogol	TRUE	TRUE
RCDI_US_Smillie	RCDI_US_Smillie.16	allogenic	recurrent_c_diff	FMT_Smillie_MGH03D	SAMEA104393716	FMT_Smillie_MGH16R	SAMEA104393773	non-responder	unrelated	nasogastric tube	frozen	none	TRUE	FALSE
RCDI_US_Smillie	RCDI_US_Smillie.17	allogenic	recurrent_c_diff	FMT_Smillie_MGH03D	SAMEA104393716	FMT_Smillie_MGH17R	SAMEA104393777	c_diff.clear	unrelated	nasogastric tube	frozen	none	FALSE	TRUE
RCDI_US_Smillie	RCDI_US_Smillie.18	allogenic	recurrent_c_diff	FMT_Smillie_MGH07D	SAMEA104393724	FMT_Smillie_MGH18R	SAMEA104393781	c_diff.clear	unrelated	nasogastric tube	frozen	none	TRUE	FALSE
RCDI_US_Smillie	RCDI_US_Smillie.19	allogenic	recurrent_c_diff	FMT_Smillie_MGH07D	SAMEA104393723	FMT_Smillie_MGH19R	SAMEA104393784	c_diff.clear	unrelated	colonoscopy	frozen	macrogol	TRUE	FALSE
UC_US_Lee	UC_US_Lee.01	allogenic	ulcerative_colitis	FMT_Lee.DONOR	SAMN06018971	FMT_Lee.R01	SAMN06018975	responder	unrelated	colonoscopy	frozen	none
UC_US_Lee	UC_US_Lee.02	allogenic	ulcerative_colitis	FMT_Lee.DONOR	SAMN06018974	FMT_Lee.R02	SAMN06018978	responder	unrelated	colonoscopy	frozen	none
UC_US_Nusbaum	UC_US_Nusbaum.01	allogenic	ulcerative_colitis	FMT_Nusbaum.responder_1.donor	SAMN08707421	FMT_Nusbaum.responder_1	SAMN08707422	responder	related or close friend	retention enema for 5d	fresh	none	FALSE	FALSE
UC_US_Nusbaum	UC_US_Nusbaum.02	allogenic	ulcerative_colitis	FMT_Nusbaum.responder_2.donor	SAMN08707428	FMT_Nusbaum.responder_2	SAMN08707427	responder	related or close friend	retention enema for 5d	fresh	none	FALSE	FALSE
UC_US_Nusbaum	UC_US_Nusbaum.03	allogenic	ulcerative_colitis	FMT_Nusbaum.responder_3.donor	SAMN08707439	FMT_Nusbaum.responder_3	SAMN08707440	responder	related or close friend	retention enema for 5d	fresh	none	FALSE	FALSE
UC_US_Nusbaum	UC_US_Nusbaum.04	allogenic	ulcerative_colitis	FMT_Nusbaum.responder_4.donor	SAMN08707426	FMT_Nusbaum.responder_4	SAMN08707424	responder	related or close friend	retention enema for 5d	fresh	none	FALSE	FALSE
RCDI_US_Moss	RCDI_US_Moss.01	allogenic	recurrent_c_diff	FMT_Moss.DON_ABCEF	SAMN05930834	FMT_Moss.A	SAMN05930818	c_diff.clear	unrelated	oral capsule	frozen	none	TRUE	FALSE
RCDI_US_Moss	RCDI_US_Moss.02	allogenic	recurrent_c_diff	FMT_Moss.DON_ABCEF	SAMN05930834	FMT_Moss.B	SAMN05930824	c_diff.clear	unrelated	oral capsule	frozen	none	TRUE	TRUE
RCDI_US_Moss	RCDI_US_Moss.03	allogenic	recurrent_c_diff	FMT_Moss.DON_ABCEF	SAMN05930834	FMT_Moss.C		c_diff.clear	unrelated	oral capsule	frozen	none	TRUE	TRUE
RCDI_US_Moss	RCDI_US_Moss.04	allogenic	recurrent_c_diff	FMT_Moss.DON_D	SAMN05930842	FMT_Moss.D		c_diff.clear	unrelated	oral capsule	frozen	none	TRUE	FALSE
RCDI_US_Moss	RCDI_US_Moss.05	allogenic	recurrent_c_diff	FMT_Moss.DON_ABCEF	SAMN05930834	FMT_Moss.E		c_diff.clear	unrelated	oral capsule	frozen	none	TRUE	FALSE
RCDI_US_Moss	RCDI_US_Moss.06	allogenic	recurrent_c_diff	FMT_Moss.DON_ABCEF	SAMN05930834	FMT_Moss.F		c_diff.clear	unrelated	oral capsule	frozen	none	TRUE	FALSE
CD_US_Vaughn	CD_US_Vaughn.01	allogenic	morbus_crohn	FMT_Vaughn.D9001	SAMN05065738	FMT_Vaughn.R1001	SAMN05065739	responder	unrelated	colonoscopy	frozen	magnesium citrate	FALSE	FALSE
CD_US_Vaughn	CD_US_Vaughn.02	allogenic	morbus_crohn	FMT_Vaughn.D9002	SAMN05065779	FMT_Vaughn.R1002	SAMN05065737	non-responder	unrelated	colonoscopy	frozen	magnesium citrate	FALSE	FALSE
CD_US_Vaughn	CD_US_Vaughn.03	allogenic	morbus_crohn	FMT_Vaughn.D9001	SAMN05065738	FMT_Vaughn.R1003		responder	unrelated	colonoscopy	frozen	magnesium citrate	FALSE	FALSE
CD_US_Vaughn	CD_US_Vaughn.04	allogenic	morbus_crohn	FMT_Vaughn.D9002	SAMN05065779	FMT_Vaughn.R1004	SAMN05065727	responder	unrelated	colonoscopy	frozen	magnesium citrate	FALSE	FALSE
CD_US_Vaughn	CD_US_Vaughn.05	allogenic	morbus_crohn	FMT_Vaughn.D9002	SAMN05065779	FMT_Vaughn.R1005	SAMN05065733	non-responder	unrelated	colonoscopy	frozen	magnesium citrate	FALSE	FALSE
CD_US_Vaughn	CD_US_Vaughn.06	allogenic	morbus_crohn	FMT_Vaughn.D9002	SAMN05065779	FMT_Vaughn.R1006	SAMN05065729	responder	unrelated	colonoscopy	frozen	magnesium citrate	FALSE	FALSE
CD_US_Vaughn	CD_US_Vaughn.07	allogenic	morbus_crohn	FMT_Vaughn.D9001	SAMN05065738	FMT_Vaughn.R1007	SAMN05065730	non-responder	unrelated	colonoscopy	frozen	magnesium citrate	FALSE	FALSE
CD_US_Vaughn	CD_US_Vaughn.08	allogenic	morbus_crohn	FMT_Vaughn.D9001	SAMN05065738	FMT_Vaughn.R1008		responder	unrelated	colonoscopy	frozen	magnesium citrate	FALSE	FALSE
CD_US_Vaughn	CD_US_Vaughn.09	allogenic	morbus_crohn	FMT_Vaughn.D9001	SAMN05065738	FMT_Vaughn.R1009	SAMN05065750	responder	unrelated	colonoscopy	frozen	magnesium citrate	FALSE	FALSE
CD_US_Vaughn	CD_US_Vaughn.10	allogenic	morbus_crohn	FMT_Vaughn.D9002	SAMN05065779	FMT_Vaughn.R1011	SAMN05065754	non-responder	unrelated	colonoscopy	frozen	magnesium citrate	FALSE	FALSE
CD_US_Vaughn	CD_US_Vaughn.11	allogenic	morbus_crohn	FMT_Vaughn.D9004	SAMN05065746	FMT_Vaughn.R1012		responder	unrelated	colonoscopy	frozen	magnesium citrate	FALSE	FALSE
CD_US_Vaughn	CD_US_Vaughn.12	allogenic	morbus_crohn	FMT_Vaughn.D9004	SAMN05065746	FMT_Vaughn.R1014	SAMN05065756	non-responder	unrelated	colonoscopy	frozen	magnesium citrate	FALSE	FALSE
CD_US_Vaughn	CD_US_Vaughn.13	allogenic	morbus_crohn	FMT_Vaughn.D9005	SAMN05065760	FMT_Vaughn.R1015	SAMN05065765	responder	unrelated	colonoscopy	frozen	magnesium citrate	FALSE	FALSE
CD_US_Vaughn	CD_US_Vaughn.14	allogenic	morbus_crohn	FMT_Vaughn.D9004	SAMN05065746	FMT_Vaughn.R1017	SAMN05065769	responder	unrelated	colonoscopy	frozen	magnesium citrate	FALSE	FALSE
CD_US_Vaughn	CD_US_Vaughn.15	allogenic	morbus_crohn	FMT_Vaughn.D9004	SAMN05065746	FMT_Vaughn.R1018	SAMN05065767	non-responder	unrelated	colonoscopy	frozen	magnesium citrate	FALSE	FALSE
CD_US_Vaughn	CD_US_Vaughn.16	allogenic	morbus_crohn	FMT_Vaughn.D9005	SAMN05065760	FMT_Vaughn.R1020	SAMN05065761	responder	unrelated	colonoscopy	frozen	magnesium citrate	FALSE	FALSE
CD_US_Vaughn	CD_US_Vaughn.17	allogenic	morbus_crohn	FMT_Vaughn.D9005	SAMN05065760	FMT_Vaughn.R1021	SAMN05065776	non-responder	unrelated	colonoscopy	frozen	magnesium citrate	FALSE	FALSE
CD_US_Vaughn	CD_US_Vaughn.18	allogenic	morbus_crohn	FMT_Vaughn.D9005	SAMN05065760	FMT_Vaughn.R1022	SAMN05065774	responder	unrelated	colonoscopy	frozen	magnesium citrate	FALSE	FALSE
UC_US_Damman	UC_US_Damman.01	allogenic	ulcerative_colitis	FMT_Damman.DON_1	SAMN03955540	FMT_Damman.REC_1	SAMN03955551	non-responder	spouse	colonoscopy	fresh	macrogol	FALSE	FALSE
UC_US_Damman	UC_US_Damman.02	allogenic	ulcerative_colitis	FMT_Damman.DON_2	SAMN03955542	FMT_Damman.REC_2	SAMN03955556	non-responder	roommate	colonoscopy	fresh	macrogol	FALSE	FALSE
UC_US_Damman	UC_US_Damman.03	allogenic	ulcerative_colitis	FMT_Damman.DON_3	SAMN03955544	FMT_Damman.REC_3	SAMN03955561	responder	spouse	colonoscopy	fresh	macrogol	FALSE	FALSE
UC_US_Damman	UC_US_Damman.04	allogenic	ulcerative_colitis	FMT_Damman.DON_3	SAMN03955545	FMT_Damman.REC_5	SAMN03955566	non-responder	parent	colonoscopy	fresh	macrogol	FALSE	FALSE
UC_US_Damman	UC_US_Damman.05	allogenic	ulcerative_colitis	FMT_Damman.DON_6	SAMN03955547	FMT_Damman.REC_6	SAMN03955571	non-responder	brother in law	colonoscopy	fresh	macrogol	FALSE	FALSE
UC_US_Damman	UC_US_Damman.06	allogenic	ulcerative_colitis	FMT_Damman.DON_7	SAMN03955549	FMT_Damman.REC_7	SAMN03955576	non-responder	ex-partner	colonoscopy	fresh	macrogol	FALSE	FALSE
RCDI_US_Watson	RCDI_US_Watson.01	allogenic	recurrent_c_diff	Watson_2021_FMT_RCDI.subject_DA	SAMN17918344	Watson_2021_FMT_RCDI.subject_DA_R01	SAMN17918375	responder	unrelated	oral capsule	fresh	macrogol	TRUE	FALSE
RCDI_US_Watson	RCDI_US_Watson.02	allogenic	recurrent_c_diff	Watson_2021_FMT_RCDI.subject_DA	SAMN17918345	Watson_2021_FMT_RCDI.subject_DA_R02	SAMN17918381	responder	unrelated	colonoscopy	fresh	macrogol	TRUE	FALSE
RCDI_US_Watson	RCDI_US_Watson.03	allogenic	recurrent_c_diff	Watson_2021_FMT_RCDI.subject_DA	SAMN17918351	Watson_2021_FMT_RCDI.subject_DA_R03	SAMN17918388	responder	unrelated	colonoscopy	fresh	macrogol	TRUE	FALSE
RCDI_US_Watson	RCDI_US_Watson.04	allogenic	recurrent_c_diff	Watson_2021_FMT_RCDI.subject_DA	SAMN17918350	Watson_2021_FMT_RCDI.subject_DA_R04	SAMN17918396	responder	unrelated	oral capsule	fresh	macrogol	TRUE	FALSE
RCDI_US_Watson	RCDI_US_Watson.05	allogenic	recurrent_c_diff	Watson_2021_FMT_RCDI.subject_DA	SAMN17918343	Watson_2021_FMT_RCDI.subject_DA_R05	SAMN17918404	responder	unrelated	colonoscopy	fresh	macrogol	TRUE	FALSE
RCDI_US_Watson	RCDI_US_Watson.06	allogenic	recurrent_c_diff	Watson_2021_FMT_RCDI.subject_DB	SAMN17918367	Watson_2021_FMT_RCDI.subject_DB_R01	SAMN17918409	responder	unrelated	colonoscopy	fresh	macrogol	TRUE	FALSE
RCDI_US_Watson	RCDI_US_Watson.07	allogenic	recurrent_c_diff	Watson_2021_FMT_RCDI.subject_DB	SAMN17918370	Watson_2021_FMT_RCDI.subject_DB_R02	SAMN17918416	responder	unrelated	colonoscopy	fresh	macrogol	TRUE	FALSE
RCDI_US_Watson	RCDI_US_Watson.08	allogenic	recurrent_c_diff	Watson_2021_FMT_RCDI.subject_DB	SAMN17918373	Watson_2021_FMT_RCDI.subject_DB_R03	SAMN17918422	responder	unrelated	oral capsule	fresh	macrogol	TRUE	FALSE
RCDI_US_Watson	RCDI_US_Watson.09	allogenic	recurrent_c_diff	Watson_2021_FMT_RCDI.subject_DB	SAMN17918372	Watson_2021_FMT_RCDI.subject_DB_R04	SAMN17918430	responder	unrelated	oral capsule	fresh	macrogol	TRUE	FALSE
RCDI_US_Watson	RCDI_US_Watson.10	allogenic	recurrent_c_diff	Watson_2021_FMT_RCDI.subject_DB	SAMN17918366	Watson_2021_FMT_RCDI.subject_DB_R05	SAMN17918439	responder	unrelated	oral capsule	fresh	macrogol	TRUE	FALSE
TOU_CN_Zhao	TOU_CN_Zhao.01	allogenic	tourette_syndrome	Zhao_2020_FMT_Tourette.subject_Donor	SAMN14730705	Zhao_2020_FMT_Tourette.subject_F1	SAMN14730715	responder	unrelated	colonoscopy and nasoduodenal tube	fresh	macrogol	FALSE	FALSE
TOU_CN_Zhao	TOU_CN_Zhao.02	allogenic	tourette_syndrome	Zhao_2020_FMT_Tourette.subject_Donor	SAMN14730707	Zhao_2020_FMT_Tourette.subject_F2	SAMN14730718	non-responder	unrelated	colonoscopy and nasoduodenal tube	fresh	macrogol	FALSE	FALSE
TOU_CN_Zhao	TOU_CN_Zhao.03	allogenic	tourette_syndrome	Zhao_2020_FMT_Tourette.subject_Donor	SAMN14730709	Zhao_2020_FMT_Tourette.subject_F3	SAMN14730721	responder	unrelated	colonoscopy and nasoduodenal tube	fresh	macrogol	FALSE	FALSE
TOU_CN_Zhao	TOU_CN_Zhao.04	allogenic	tourette_syndrome	Zhao_2020_FMT_Tourette.subject_Donor	SAMN14730711	Zhao_2020_FMT_Tourette.subject_F4	SAMN14730724	responder	unrelated	colonoscopy and nasoduodenal tube	fresh	macrogol	FALSE	FALSE
TOU_CN_Zhao	TOU_CN_Zhao.05	allogenic	tourette_syndrome	Zhao_2020_FMT_Tourette.subject_Donor	SAMN14730713	Zhao_2020_FMT_Tourette.subject_F5	SAMN14730727	responder	unrelated	colonoscopy and nasoduodenal tube	fresh	macrogol	FALSE	FALSE
CTR_RU_Goloshchapov	CTR_RU_Goloshchapov.01	allogenic	healthy_volunteer	Goloshchapov_2019_FMT.subject_Donor	SAMN10593415	Goloshchapov_2019_FMT.subject_V1	SAMN10593401		unrelated	oral capsule	frozen	none	FALSE	FALSE
CTR_RU_Goloshchapov	CTR_RU_Goloshchapov.02	allogenic	healthy_volunteer	Goloshchapov_2019_FMT.subject_Donor	SAMN10593415	Goloshchapov_2019_FMT.subject_V2	SAMN10593407		unrelated	oral capsule	frozen	none	FALSE	FALSE
CTR_RU_Goloshchapov	CTR_RU_Goloshchapov.03	allogenic	healthy_volunteer	Goloshchapov_2019_FMT.subject_Donor	SAMN10593415	Goloshchapov_2019_FMT.subject_V3	SAMN10593411		unrelated	oral capsule	frozen	none	FALSE	FALSE
ABXR_IS_BarYoseph	ABXR_IS_BarYoseph.01	allogenic	antibiotics_resistance	BarYoseph_2020_FMT.subject_donor_1	SAMN14734842	BarYoseph_2020_FMT.subject_1	SAMN14734816	non-responder	unrelated	oral capsule	frozen	none
ABXR_IS_BarYoseph	ABXR_IS_BarYoseph.02	allogenic	antibiotics_resistance	BarYoseph_2020_FMT.subject_donor_1	SAMN14734842	BarYoseph_2020_FMT.subject_2	SAMN14734818	non-responder	unrelated	oral capsule	frozen	none
ABXR_IS_BarYoseph	ABXR_IS_BarYoseph.03	allogenic	antibiotics_resistance	BarYoseph_2020_FMT.subject_donor_3	SAMN14734844	BarYoseph_2020_FMT.subject_3	SAMN14734820	responder	unrelated	oral capsule	frozen	none
ABXR_IS_BarYoseph	ABXR_IS_BarYoseph.04	allogenic	antibiotics_resistance	BarYoseph_2020_FMT.subject_donor_6	SAMN14734847	BarYoseph_2020_FMT.subject_4	SAMN14734822	responder	unrelated	oral capsule	frozen	none
ABXR_IS_BarYoseph	ABXR_IS_BarYoseph.05	allogenic	antibiotics_resistance			BarYoseph_2020_FMT.subject_5	SAMN14734824	non-responder	unrelated	oral capsule	frozen	none
ABXR_IS_BarYoseph	ABXR_IS_BarYoseph.06	allogenic	antibiotics_resistance	BarYoseph_2020_FMT.subject_donor_2	SAMN14734843	BarYoseph_2020_FMT.subject_6	SAMN14734826	non-responder	unrelated	oral capsule	frozen	none
ABXR_IS_BarYoseph	ABXR_IS_BarYoseph.07	allogenic	antibiotics_resistance	BarYoseph_2020_FMT.subject_donor_2	SAMN14734843	BarYoseph_2020_FMT.subject_7	SAMN14734828	responder	unrelated	oral capsule	frozen	none
ABXR_IS_BarYoseph	ABXR_IS_BarYoseph.08	allogenic	antibiotics_resistance	BarYoseph_2020_FMT.subject_donor_2	SAMN14734843	BarYoseph_2020_FMT.subject_8	SAMN14734830	responder	unrelated	oral capsule	frozen	none
ABXR_IS_BarYoseph	ABXR_IS_BarYoseph.09	allogenic	antibiotics_resistance	BarYoseph_2020_FMT.subject_donor_2	SAMN14734843	BarYoseph_2020_FMT.subject_9		responder	unrelated	oral capsule	frozen	none
ABXR_IS_BarYoseph	ABXR_IS_BarYoseph.11	allogenic	antibiotics_resistance	BarYoseph_2020_FMT.subject_donor_5	SAMN14734846	BarYoseph_2020_FMT.subject_11	SAMN14734833	responder	unrelated	oral capsule	frozen	none
ABXR_IS_BarYoseph	ABXR_IS_BarYoseph.12	allogenic	antibiotics_resistance	BarYoseph_2020_FMT.subject_donor_4	SAMN14734845	BarYoseph_2020_FMT.subject_12	SAMN14734835	responder	unrelated	oral capsule	frozen	none
ABXR_IS_BarYoseph	ABXR_IS_BarYoseph.13	allogenic	antibiotics_resistance	BarYoseph_2020_FMT.subject_donor_5	SAMN14734846	BarYoseph_2020_FMT.subject_13	SAMN14734837	non-responder	unrelated	oral capsule	frozen	none
ABXR_IS_BarYoseph	ABXR_IS_BarYoseph.14	allogenic	antibiotics_resistance	BarYoseph_2020_FMT.subject_donor_4	SAMN14734845	BarYoseph_2020_FMT.subject_14	SAMN14734839	responder	unrelated	oral capsule	frozen	none
ABXR_IS_BarYoseph	ABXR_IS_BarYoseph.15	allogenic	antibiotics_resistance	BarYoseph_2020_FMT.subject_donor_4	SAMN14734845	BarYoseph_2020_FMT.subject_15	SAMN14734841	responder	unrelated	oral capsule	frozen	none
IBS_NO_Goll	IBS_NO_Goll.01	allogenic	irritable_bowel_syndrome	Goll_2020_FMT_IBS.subject_D-1;Goll_2020_FMT_IBS.subject_D-2	SAMEA7082425	Goll_2020_FMT_IBS.subject_11	SAMEA7082340	responder	unrelated	colonoscopy	fresh	magnesium citrate	FALSE	FALSE
IBS_NO_Goll	IBS_NO_Goll.02	allogenic	irritable_bowel_syndrome	Goll_2020_FMT_IBS.subject_D-1;Goll_2020_FMT_IBS.subject_D-2	SAMEA7082425	Goll_2020_FMT_IBS.subject_12	SAMEA7082343	non-responder	unrelated	colonoscopy	fresh	magnesium citrate	FALSE	FALSE
IBS_NO_Goll	IBS_NO_Goll.03	allogenic	irritable_bowel_syndrome	Goll_2020_FMT_IBS.subject_D-1;Goll_2020_FMT_IBS.subject_D-2	SAMEA7082426	Goll_2020_FMT_IBS.subject_16	SAMEA7082347	responder	unrelated	colonoscopy	fresh	magnesium citrate	FALSE	FALSE
IBS_NO_Goll	IBS_NO_Goll.04	allogenic	irritable_bowel_syndrome	Goll_2020_FMT_IBS.subject_D-1;Goll_2020_FMT_IBS.subject_D-2	SAMEA7082431	Goll_2020_FMT_IBS.subject_18	SAMEA7082352	non-responder	unrelated	colonoscopy	fresh	magnesium citrate	FALSE	FALSE
IBS_NO_Goll	IBS_NO_Goll.05	allogenic	irritable_bowel_syndrome	Goll_2020_FMT_IBS.subject_D-1;Goll_2020_FMT_IBS.subject_D-2	SAMEA7082426	Goll_2020_FMT_IBS.subject_19	SAMEA7082355	responder	unrelated	colonoscopy	fresh	magnesium citrate	FALSE	FALSE
IBS_NO_Goll	IBS_NO_Goll.06	allogenic	irritable_bowel_syndrome	Goll_2020_FMT_IBS.subject_D-1;Goll_2020_FMT_IBS.subject_D-2	SAMEA7082426	Goll_2020_FMT_IBS.subject_22	SAMEA7082359	non-responder	unrelated	colonoscopy	fresh	magnesium citrate	FALSE	FALSE
IBS_NO_Goll	IBS_NO_Goll.07	allogenic	irritable_bowel_syndrome	Goll_2020_FMT_IBS.subject_D-1;Goll_2020_FMT_IBS.subject_D-2	SAMEA7082427	Goll_2020_FMT_IBS.subject_23	SAMEA7082361	non-responder	unrelated	colonoscopy	fresh	magnesium citrate	FALSE	FALSE
IBS_NO_Goll	IBS_NO_Goll.08	allogenic	irritable_bowel_syndrome	Goll_2020_FMT_IBS.subject_D-1;Goll_2020_FMT_IBS.subject_D-2	SAMEA7082429	Goll_2020_FMT_IBS.subject_24	SAMEA7082362	responder	unrelated	colonoscopy	frozen	magnesium citrate	FALSE	FALSE
IBS_NO_Goll	IBS_NO_Goll.09	allogenic	irritable_bowel_syndrome	Goll_2020_FMT_IBS.subject_D-1;Goll_2020_FMT_IBS.subject_D-2	SAMEA7082429	Goll_2020_FMT_IBS.subject_25	SAMEA7082365	responder	unrelated	colonoscopy	frozen	magnesium citrate	FALSE	FALSE
IBS_NO_Goll	IBS_NO_Goll.10	allogenic	irritable_bowel_syndrome	Goll_2020_FMT_IBS.subject_D-1;Goll_2020_FMT_IBS.subject_D-2	SAMEA7082417	Goll_2020_FMT_IBS.subject_3	SAMEA7082368	responder	unrelated	colonoscopy	fresh	magnesium citrate	FALSE	FALSE
IBS_NO_Goll	IBS_NO_Goll.11	allogenic	irritable_bowel_syndrome	Goll_2020_FMT_IBS.subject_D-1;Goll_2020_FMT_IBS.subject_D-2	SAMEA7082429	Goll_2020_FMT_IBS.subject_30	SAMEA7082371	responder	unrelated	colonoscopy	fresh	magnesium citrate	FALSE	FALSE
IBS_NO_Goll	IBS_NO_Goll.12	allogenic	irritable_bowel_syndrome	Goll_2020_FMT_IBS.subject_D-1;Goll_2020_FMT_IBS.subject_D-2	SAMEA7082427	Goll_2020_FMT_IBS.subject_31	SAMEA7082374	responder	unrelated	colonoscopy	fresh	magnesium citrate	FALSE	FALSE
IBS_NO_Goll	IBS_NO_Goll.13	allogenic	irritable_bowel_syndrome	Goll_2020_FMT_IBS.subject_D-1;Goll_2020_FMT_IBS.subject_D-2	SAMEA7082431	Goll_2020_FMT_IBS.subject_32	SAMEA7082378	non-responder	unrelated	colonoscopy	frozen	magnesium citrate	FALSE	FALSE
IBS_NO_Goll	IBS_NO_Goll.14	allogenic	irritable_bowel_syndrome	Goll_2020_FMT_IBS.subject_D-1;Goll_2020_FMT_IBS.subject_D-2	SAMEA7082429	Goll_2020_FMT_IBS.subject_33	SAMEA7082380	responder	unrelated	colonoscopy	fresh	magnesium citrate	FALSE	FALSE
IBS_NO_Goll	IBS_NO_Goll.15	allogenic	irritable_bowel_syndrome	Goll_2020_FMT_IBS.subject_D-1;Goll_2020_FMT_IBS.subject_D-2	SAMEA7082431	Goll_2020_FMT_IBS.subject_36	SAMEA7082381	responder	unrelated	colonoscopy	frozen	magnesium citrate	FALSE	FALSE
IBS_NO_Goll	IBS_NO_Goll.16	allogenic	irritable_bowel_syndrome	Goll_2020_FMT_IBS.subject_D-1;Goll_2020_FMT_IBS.subject_D-2	SAMEA7082428	Goll_2020_FMT_IBS.subject_37	SAMEA7082382	responder	unrelated	colonoscopy	frozen	magnesium citrate	FALSE	FALSE
IBS_NO_Goll	IBS_NO_Goll.17	allogenic	irritable_bowel_syndrome	Goll_2020_FMT_IBS.subject_D-1;Goll_2020_FMT_IBS.subject_D-2	SAMEA7082433	Goll_2020_FMT_IBS.subject_54	SAMEA7082383	responder	unrelated	colonoscopy	frozen	magnesium citrate	FALSE	FALSE
IBS_NO_Goll	IBS_NO_Goll.18	allogenic	irritable_bowel_syndrome	Goll_2020_FMT_IBS.subject_D-1;Goll_2020_FMT_IBS.subject_D-2	SAMEA7082418	Goll_2020_FMT_IBS.subject_56	SAMEA7082385	non-responder	unrelated	colonoscopy	fresh	magnesium citrate	FALSE	FALSE
IBS_NO_Goll	IBS_NO_Goll.19	allogenic	irritable_bowel_syndrome	Goll_2020_FMT_IBS.subject_D-1;Goll_2020_FMT_IBS.subject_D-2	SAMEA7082418	Goll_2020_FMT_IBS.subject_59	SAMEA7082387	responder	unrelated	colonoscopy	fresh	magnesium citrate	FALSE	FALSE
IBS_NO_Goll	IBS_NO_Goll.20	allogenic	irritable_bowel_syndrome	Goll_2020_FMT_IBS.subject_D-1;Goll_2020_FMT_IBS.subject_D-2		Goll_2020_FMT_IBS.subject_64	SAMEA7082391	non-responder	unrelated	colonoscopy	frozen	magnesium citrate	FALSE	FALSE
IBS_NO_Goll	IBS_NO_Goll.21	allogenic	irritable_bowel_syndrome	Goll_2020_FMT_IBS.subject_D-1;Goll_2020_FMT_IBS.subject_D-2		Goll_2020_FMT_IBS.subject_66	SAMEA7082394	non-responder	unrelated	colonoscopy	fresh	magnesium citrate	FALSE	FALSE
IBS_NO_Goll	IBS_NO_Goll.22	allogenic	irritable_bowel_syndrome	Goll_2020_FMT_IBS.subject_D-1;Goll_2020_FMT_IBS.subject_D-2	SAMEA7082419	Goll_2020_FMT_IBS.subject_70	SAMEA7082396	responder	unrelated	colonoscopy	frozen	magnesium citrate	FALSE	FALSE
IBS_NO_Goll	IBS_NO_Goll.23	allogenic	irritable_bowel_syndrome	Goll_2020_FMT_IBS.subject_D-1;Goll_2020_FMT_IBS.subject_D-2	SAMEA7082419	Goll_2020_FMT_IBS.subject_71	SAMEA7082397	non-responder	unrelated	colonoscopy	frozen	magnesium citrate	FALSE	FALSE
IBS_NO_Goll	IBS_NO_Goll.24	allogenic	irritable_bowel_syndrome	Goll_2020_FMT_IBS.subject_D-1;Goll_2020_FMT_IBS.subject_D-2	SAMEA7082420	Goll_2020_FMT_IBS.subject_75	SAMEA7082398	non-responder	unrelated	colonoscopy	fresh	magnesium citrate	FALSE	FALSE
IBS_NO_Goll	IBS_NO_Goll.25	allogenic	irritable_bowel_syndrome	Goll_2020_FMT_IBS.subject_D-1;Goll_2020_FMT_IBS.subject_D-2	SAMEA7082420	Goll_2020_FMT_IBS.subject_77	SAMEA7082401	responder	unrelated	colonoscopy	frozen	magnesium citrate	FALSE	FALSE
IBS_NO_Goll	IBS_NO_Goll.26	allogenic	irritable_bowel_syndrome	Goll_2020_FMT_IBS.subject_D-1;Goll_2020_FMT_IBS.subject_D-2	SAMEA7082420	Goll_2020_FMT_IBS.subject_78	SAMEA7082404	responder	unrelated	colonoscopy	frozen	magnesium citrate	FALSE	FALSE
IBS_NO_Goll	IBS_NO_Goll.27	allogenic	irritable_bowel_syndrome	Goll_2020_FMT_IBS.subject_D-1;Goll_2020_FMT_IBS.subject_D-2		Goll_2020_FMT_IBS.subject_81	SAMEA7082407	responder	unrelated	colonoscopy	frozen	magnesium citrate	FALSE	FALSE
IBS_NO_Goll	IBS_NO_Goll.28	allogenic	irritable_bowel_syndrome	Goll_2020_FMT_IBS.subject_D-1;Goll_2020_FMT_IBS.subject_D-2	SAMEA7082423	Goll_2020_FMT_IBS.subject_88	SAMEA7082408	responder	unrelated	colonoscopy	frozen	magnesium citrate	FALSE	FALSE
IBS_NO_Goll	IBS_NO_Goll.29	allogenic	irritable_bowel_syndrome	Goll_2020_FMT_IBS.subject_D-1;Goll_2020_FMT_IBS.subject_D-2	SAMEA7082423	Goll_2020_FMT_IBS.subject_89	SAMEA7082411	responder	unrelated	colonoscopy	frozen	magnesium citrate	FALSE	FALSE
IBS_NO_Goll	IBS_NO_Goll.30	allogenic	irritable_bowel_syndrome	Goll_2020_FMT_IBS.subject_D-1;Goll_2020_FMT_IBS.subject_D-2	SAMEA7082421	Goll_2020_FMT_IBS.subject_90	SAMEA7082414	responder	unrelated	colonoscopy	frozen	magnesium citrate	FALSE	FALSE
ABXR_div_Leo	ABXR_div_Leo.01	allogenic	antibiotics_resistance	Leo_2020_FMT_ESBL.subject_Ge-D1	SAMEA7040981	Leo_2020_FMT_ESBL.subject_Ge-R1	SAMEA7041010		unrelated	oral capsule	frozen	none			TRUE	TRUE
ABXR_div_Leo	ABXR_div_Leo.02	allogenic	antibiotics_resistance	Leo_2020_FMT_ESBL.subject_Ge-D4	SAMEA7040983	Leo_2020_FMT_ESBL.subject_Ge-R2	SAMEA7041015		unrelated	oral capsule	frozen	none			TRUE	TRUE
ABXR_div_Leo	ABXR_div_Leo.03	allogenic	antibiotics_resistance	Leo_2020_FMT_ESBL.subject_Ge-D3	SAMEA7040982	Leo_2020_FMT_ESBL.subject_Ge-R5	SAMEA7041020		unrelated	oral capsule	frozen	none			TRUE	TRUE
ABXR_div_Leo	ABXR_div_Leo.04	allogenic	antibiotics_resistance	Leo_2020_FMT_ESBL.subject_Ge-D4	SAMEA7040983	Leo_2020_FMT_ESBL.subject_Ge-R6	SAMEA7041025		unrelated	oral capsule	frozen	none			TRUE	TRUE
ABXR_div_Leo	ABXR_div_Leo.05	allogenic	antibiotics_resistance	Leo_2020_FMT_ESBL.subject_Ge-D4	SAMEA7040983	Leo_2020_FMT_ESBL.subject_Ge-R8	SAMEA7041030		unrelated	oral capsule	frozen	none			TRUE	TRUE
ABXR_div_Leo	ABXR_div_Leo.06	allogenic	antibiotics_resistance	Leo_2020_FMT_ESBL.subject_Ge-D6	SAMEA7040984	Leo_2020_FMT_ESBL.subject_Ge-R11	SAMEA7041035		unrelated	oral capsule	frozen	none			TRUE	TRUE
ABXR_div_Leo	ABXR_div_Leo.07	allogenic	antibiotics_resistance	Leo_2020_FMT_ESBL.subject_Ge-D7	SAMEA7040986	Leo_2020_FMT_ESBL.subject_Ge-R13	SAMEA7041040		unrelated	oral capsule	frozen	none			TRUE	TRUE
ABXR_div_Leo	ABXR_div_Leo.08	allogenic	antibiotics_resistance	Leo_2020_FMT_ESBL.subject_Ge-D7	SAMEA7040988	Leo_2020_FMT_ESBL.subject_Ge-R14	SAMEA7041045		unrelated	oral capsule	frozen	none			TRUE	TRUE
ABXR_div_Leo	ABXR_div_Leo.09	allogenic	antibiotics_resistance	Leo_2020_FMT_ESBL.subject_Pa-D6	SAMEA7040992	Leo_2020_FMT_ESBL.subject_Pa-R2	SAMEA7041070		unrelated	oral capsule	frozen	none			TRUE	TRUE
ABXR_div_Leo	ABXR_div_Leo.10	allogenic	antibiotics_resistance	Leo_2020_FMT_ESBL.subject_Pa-D7	SAMEA7040994	Leo_2020_FMT_ESBL.subject_Pa-R3	SAMEA7041075		unrelated	oral capsule	frozen	none			TRUE	TRUE
ABXR_div_Leo	ABXR_div_Leo.11	allogenic	antibiotics_resistance	Leo_2020_FMT_ESBL.subject_Pa-D6	SAMEA7040992	Leo_2020_FMT_ESBL.subject_Pa-R5	SAMEA7041080		unrelated	oral capsule	frozen	none			TRUE	TRUE
ABXR_div_Leo	ABXR_div_Leo.12	allogenic	antibiotics_resistance	Leo_2020_FMT_ESBL.subject_Pa-D14	SAMEA7040990	Leo_2020_FMT_ESBL.subject_Pa-R14	SAMEA7041085		unrelated	oral capsule	frozen	none			TRUE	TRUE
ABXR_div_Leo	ABXR_div_Leo.13	allogenic	antibiotics_resistance	Leo_2020_FMT_ESBL.subject_TA-D1	SAMEA7040996	Leo_2020_FMT_ESBL.subject_TA-R1	SAMEA7041104		unrelated	nasogastric tube	frozen	none			TRUE	TRUE
ABXR_div_Leo	ABXR_div_Leo.14	allogenic	antibiotics_resistance	Leo_2020_FMT_ESBL.subject_TA-D1	SAMEA7040998	Leo_2020_FMT_ESBL.subject_Ut-R2	SAMEA7041111		unrelated	nasogastric tube	frozen	none			TRUE	TRUE
ABXR_div_Leo	ABXR_div_Leo.15	allogenic	antibiotics_resistance	Leo_2020_FMT_ESBL.subject_Ut-D18	SAMEA7041000	Leo_2020_FMT_ESBL.subject_Ut-R4	SAMEA7041116		unrelated	nasogastric tube	frozen	none			TRUE	TRUE
ABXR_div_Leo	ABXR_div_Leo.16	allogenic	antibiotics_resistance	Leo_2020_FMT_ESBL.subject_Ut-D18	SAMEA7041000	Leo_2020_FMT_ESBL.subject_Ut-R5	SAMEA7041120		unrelated	nasogastric tube	frozen	none			TRUE	TRUE
RCDI_US_Aggarwala	RCDI_US_Aggarwala.01	allogenic	recurrent_c_diff	Aggarwala_2020_FMT_RCDI.subject_1001099	SAMN15803894	Aggarwala_2020_FMT_RCDI.subject_1001095	SAMN15803904	relapse	unrelated	colonoscopy or nasogastric tube		bowel preparation (unspecified)	TRUE
RCDI_US_Aggarwala	RCDI_US_Aggarwala.02	allogenic	recurrent_c_diff	Aggarwala_2020_FMT_RCDI.subject_1001175	SAMN15803902	Aggarwala_2020_FMT_RCDI.subject_1001166	SAMN15803927	sustained remission	unrelated	colonoscopy or nasogastric tube		bowel preparation (unspecified)	TRUE
RCDI_US_Aggarwala	RCDI_US_Aggarwala.03	allogenic	recurrent_c_diff	Aggarwala_2020_FMT_RCDI.subject_1001217	SAMN15803931	Aggarwala_2020_FMT_RCDI.subject_1001216	SAMN15803906	relapse	unrelated	colonoscopy or nasogastric tube		bowel preparation (unspecified)	TRUE
RCDI_US_Aggarwala	RCDI_US_Aggarwala.04	allogenic	recurrent_c_diff	Aggarwala_2020_FMT_RCDI.subject_1001262	SAMN15803895	Aggarwala_2020_FMT_RCDI.subject_1001254	SAMN15803936	sustained remission	unrelated	colonoscopy or nasogastric tube		bowel preparation (unspecified)	TRUE
RCDI_US_Aggarwala	RCDI_US_Aggarwala.05	allogenic	recurrent_c_diff	Aggarwala_2020_FMT_RCDI.subject_1001271	SAMN15803896	Aggarwala_2020_FMT_RCDI.subject_1001270	SAMN15803905	sustained remission	unrelated	colonoscopy or nasogastric tube		bowel preparation (unspecified)	TRUE
RCDI_US_Aggarwala	RCDI_US_Aggarwala.06	allogenic	recurrent_c_diff	Aggarwala_2020_FMT_RCDI.subject_1001275	SAMN15803897	Aggarwala_2020_FMT_RCDI.subject_1001274	SAMN15803945	sustained remission	unrelated	colonoscopy or nasogastric tube		bowel preparation (unspecified)	TRUE
RCDI_US_Aggarwala	RCDI_US_Aggarwala.07	allogenic	recurrent_c_diff	Aggarwala_2020_FMT_RCDI.subject_1001283	SAMN15803899	Aggarwala_2020_FMT_RCDI.subject_1001282	SAMN15803957	sustained remission	unrelated	colonoscopy or nasogastric tube		bowel preparation (unspecified)	TRUE
RCDI_US_Aggarwala	RCDI_US_Aggarwala.08	allogenic	recurrent_c_diff	Aggarwala_2020_FMT_RCDI.subject_1001283	SAMN15803899	Aggarwala_2020_FMT_RCDI.subject_1001285	SAMN15803962	sustained remission	unrelated	colonoscopy or nasogastric tube		bowel preparation (unspecified)	TRUE
RCDI_US_Aggarwala	RCDI_US_Aggarwala.09	allogenic	recurrent_c_diff	Aggarwala_2020_FMT_RCDI.subject_1001283	SAMN15803899	Aggarwala_2020_FMT_RCDI.subject_1001286	SAMN15803968	sustained remission	unrelated	colonoscopy or nasogastric tube		bowel preparation (unspecified)	TRUE
RCDI_US_Aggarwala	RCDI_US_Aggarwala.10	allogenic	recurrent_c_diff	Aggarwala_2020_FMT_RCDI.subject_1001283	SAMN15803899	Aggarwala_2020_FMT_RCDI.subject_1001287	SAMN15803972	sustained remission	unrelated	colonoscopy or nasogastric tube		bowel preparation (unspecified)	TRUE
RCDI_US_Aggarwala	RCDI_US_Aggarwala.11	allogenic	recurrent_c_diff	Aggarwala_2020_FMT_RCDI.subject_1001283	SAMN15803899	Aggarwala_2020_FMT_RCDI.subject_1001295	SAMN15803908	relapse	unrelated	colonoscopy or nasogastric tube		bowel preparation (unspecified)	TRUE
RCDI_US_Aggarwala	RCDI_US_Aggarwala.12	allogenic	recurrent_c_diff	Aggarwala_2020_FMT_RCDI.subject_1001283	SAMN15803899	Aggarwala_2020_FMT_RCDI.subject_1001298	SAMN15803978	sustained remission	unrelated	colonoscopy or nasogastric tube		bowel preparation (unspecified)	TRUE
RCDI_US_Aggarwala	RCDI_US_Aggarwala.13	allogenic	recurrent_c_diff	Aggarwala_2020_FMT_RCDI.subject_1001302	SAMN15803901	Aggarwala_2020_FMT_RCDI.subject_1001301			unrelated	colonoscopy or nasogastric tube		bowel preparation (unspecified)	TRUE
RCDI_US_Aggarwala	RCDI_US_Aggarwala.14	allogenic	recurrent_c_diff	Aggarwala_2020_FMT_RCDI.subject_1001283	SAMN15803899	Aggarwala_2020_FMT_RCDI.subject_1001311	SAMN15803982	relapse	unrelated	colonoscopy or nasogastric tube		bowel preparation (unspecified)	TRUE
REN_IT_Ianiro	REN_IT_Ianiro.01	allogenic	renal_carcinoma	Ianiro_2020_FMT_renal_carcinoma.subject_Donor2	SAMN15428696	Ianiro_2020_FMT_renal_carcinoma.subject_DMT_Patient01	SAMN15428652		unrelated	colonoscopy	fresh	macrogol	FALSE	FALSE	FALSE	FALSE
REN_IT_Ianiro	REN_IT_Ianiro.02	allogenic	renal_carcinoma	Ianiro_2020_FMT_renal_carcinoma.subject_Donor1	SAMN15428695	Ianiro_2020_FMT_renal_carcinoma.subject_DMT_Patient02	SAMN15428656		unrelated	colonoscopy	fresh	macrogol	FALSE	FALSE	FALSE	FALSE
REN_IT_Ianiro	REN_IT_Ianiro.03	allogenic	renal_carcinoma	Ianiro_2020_FMT_renal_carcinoma.subject_Donor1	SAMN15428695	Ianiro_2020_FMT_renal_carcinoma.subject_DMT_Patient03	SAMN15428659		unrelated	colonoscopy	fresh	macrogol	FALSE	FALSE	FALSE	FALSE
REN_IT_Ianiro	REN_IT_Ianiro.04	allogenic	renal_carcinoma	Ianiro_2020_FMT_renal_carcinoma.subject_Donor2	SAMN15428696	Ianiro_2020_FMT_renal_carcinoma.subject_DMT_Patient04			unrelated	colonoscopy	fresh	macrogol	FALSE	FALSE	FALSE	FALSE
REN_IT_Ianiro	REN_IT_Ianiro.05	allogenic	renal_carcinoma	Ianiro_2020_FMT_renal_carcinoma.subject_Donor1	SAMN15428695	Ianiro_2020_FMT_renal_carcinoma.subject_DMT_Patient05	SAMN15428671		unrelated	colonoscopy	fresh	macrogol	FALSE	FALSE	FALSE	FALSE
REN_IT_Ianiro	REN_IT_Ianiro.06	allogenic	renal_carcinoma	Ianiro_2020_FMT_renal_carcinoma.subject_Donor2	SAMN15428696	Ianiro_2020_FMT_renal_carcinoma.subject_DMT_Patient06			unrelated	colonoscopy	fresh	macrogol	FALSE	FALSE	FALSE	FALSE
REN_IT_Ianiro	REN_IT_Ianiro.07	allogenic	renal_carcinoma	Ianiro_2020_FMT_renal_carcinoma.subject_Donor2	SAMN15428696	Ianiro_2020_FMT_renal_carcinoma.subject_DMT_Patient07	SAMN15428677		unrelated	colonoscopy	fresh	macrogol	FALSE	FALSE	FALSE	FALSE
REN_IT_Ianiro	REN_IT_Ianiro.08	allogenic	renal_carcinoma	Ianiro_2020_FMT_renal_carcinoma.subject_Donor2	SAMN15428696	Ianiro_2020_FMT_renal_carcinoma.subject_DMT_Patient08	SAMN15428680		unrelated	colonoscopy	fresh	macrogol	FALSE	FALSE	FALSE	FALSE
REN_IT_Ianiro	REN_IT_Ianiro.09	allogenic	renal_carcinoma	Ianiro_2020_FMT_renal_carcinoma.subject_Donor1	SAMN15428695	Ianiro_2020_FMT_renal_carcinoma.subject_DMT_Patient09			unrelated	colonoscopy	fresh	macrogol	FALSE	FALSE	FALSE	FALSE
REN_IT_Ianiro	REN_IT_Ianiro.10	allogenic	renal_carcinoma	Ianiro_2020_FMT_renal_carcinoma.subject_Donor2	SAMN15428696	Ianiro_2020_FMT_renal_carcinoma.subject_DMT_Patient10	SAMN15428668		unrelated	colonoscopy	fresh	macrogol	FALSE	FALSE	FALSE	FALSE
MEL_IS_Baruch	MEL_IS_Baruch.01	allogenic	melanoma	Baruch_2021_FMT_antiPD1.subject_Donor1	SAMN16811185	Baruch_2021_FMT_antiPD1.subject_R1	SAMN16811188	non-responder	unrelated	colonoscopy and oral capsule	frozen	macrogol	TRUE	FALSE	FALSE	TRUE
MEL_IS_Baruch	MEL_IS_Baruch.02	allogenic	melanoma	Baruch_2021_FMT_antiPD1.subject_Donor2	SAMN16811186	Baruch_2021_FMT_antiPD1.subject_R2	SAMN16811195	non-responder	unrelated	colonoscopy and oral capsule	frozen	macrogol	TRUE	FALSE	FALSE	TRUE
MEL_IS_Baruch	MEL_IS_Baruch.03	allogenic	melanoma	Baruch_2021_FMT_antiPD1.subject_Donor1	SAMN16811185	Baruch_2021_FMT_antiPD1.subject_R3	SAMN16811199	responder	unrelated	colonoscopy and oral capsule	frozen	macrogol	TRUE	FALSE	FALSE	TRUE
MEL_IS_Baruch	MEL_IS_Baruch.04	allogenic	melanoma	Baruch_2021_FMT_antiPD1.subject_Donor2	SAMN16811186	Baruch_2021_FMT_antiPD1.subject_R4	SAMN16811203	non-responder	unrelated	colonoscopy and oral capsule	frozen	macrogol	TRUE	FALSE	FALSE	TRUE
MEL_IS_Baruch	MEL_IS_Baruch.05	allogenic	melanoma	Baruch_2021_FMT_antiPD1.subject_Donor1	SAMN16811185	Baruch_2021_FMT_antiPD1.subject_R5	SAMN16811207	responder	unrelated	colonoscopy and oral capsule	frozen	macrogol	TRUE	FALSE	FALSE	TRUE
MEL_IS_Baruch	MEL_IS_Baruch.06	allogenic	melanoma	Baruch_2021_FMT_antiPD1.subject_Donor2	SAMN16811186	Baruch_2021_FMT_antiPD1.subject_R6	SAMN16811211	non-responder	unrelated	colonoscopy and oral capsule	frozen	macrogol	TRUE	FALSE	FALSE	TRUE
MEL_IS_Baruch	MEL_IS_Baruch.07	allogenic	melanoma	Baruch_2021_FMT_antiPD1.subject_Donor1	SAMN16811185	Baruch_2021_FMT_antiPD1.subject_R7	SAMN16811215	responder	unrelated	colonoscopy and oral capsule	frozen	macrogol	TRUE	FALSE	FALSE	TRUE
MEL_IS_Baruch	MEL_IS_Baruch.08	allogenic	melanoma	Baruch_2021_FMT_antiPD1.subject_Donor2	SAMN16811186	Baruch_2021_FMT_antiPD1.subject_R8	SAMN16811219	non-responder	unrelated	colonoscopy and oral capsule	frozen	macrogol	TRUE	FALSE	FALSE	TRUE
MEL_IS_Baruch	MEL_IS_Baruch.09	allogenic	melanoma	Baruch_2021_FMT_antiPD1.subject_Donor1	SAMN16811185	Baruch_2021_FMT_antiPD1.subject_R9	SAMN16811223	non-responder	unrelated	colonoscopy and oral capsule	frozen	macrogol	TRUE	FALSE	FALSE	TRUE
MEL_IS_Baruch	MEL_IS_Baruch.10	allogenic	melanoma	Baruch_2021_FMT_antiPD1.subject_Donor2	SAMN16811186	Baruch_2021_FMT_antiPD1.subject_R10	SAMN16811187	non-responder	unrelated	colonoscopy and oral capsule	frozen	macrogol	TRUE	FALSE	FALSE	TRUE
MEL_US_Davar	MEL_US_Davar.01	allogenic	melanoma	Davar_2021_FMT_antiPD1.subject_PT-18-0005	SAMN16673322	Davar_2021_FMT_antiPD1.subject_PT-18-0007	SAMN16673388	responder	unrelated	colonoscopy
MEL_US_Davar	MEL_US_Davar.02	allogenic	melanoma	Davar_2021_FMT_antiPD1.subject_PT-18-0002	SAMN16673280	Davar_2021_FMT_antiPD1.subject_PT-18-0018	SAMN16673310	responder	unrelated	colonoscopy
MEL_US_Davar	MEL_US_Davar.02b	allogenic	melanoma	Davar_2021_FMT_antiPD1.subject_PT-18-0002	SAMN16673280	Davar_2021_FMT_antiPD1.subject_PT-18-0018		responder	unrelated	colonoscopy
MEL_US_Davar	MEL_US_Davar.03	allogenic	melanoma	Davar_2021_FMT_antiPD1.subject_PT-18-0014	SAMN16673279	Davar_2021_FMT_antiPD1.subject_PT-18-0032	SAMN16673327	responder	unrelated	colonoscopy
MEL_US_Davar	MEL_US_Davar.04	allogenic	melanoma	Davar_2021_FMT_antiPD1.subject_PT-18-0008	SAMN16673231	Davar_2021_FMT_antiPD1.subject_PT-18-0033	SAMN16673331	non-responder	unrelated	colonoscopy
MEL_US_Davar	MEL_US_Davar.05	allogenic	melanoma	Davar_2021_FMT_antiPD1.subject_PT-18-0008	SAMN16673231	Davar_2021_FMT_antiPD1.subject_PT-18-0034	SAMN16673337	non-responder	unrelated	colonoscopy
MEL_US_Davar	MEL_US_Davar.06	allogenic	melanoma	Davar_2021_FMT_antiPD1.subject_PT-18-0005	SAMN16673189	Davar_2021_FMT_antiPD1.subject_PT-19-0001	SAMN16673346	non-responder	unrelated	colonoscopy
MEL_US_Davar	MEL_US_Davar.07	allogenic	melanoma	Davar_2021_FMT_antiPD1.subject_PT-18-0006	SAMN16673211	Davar_2021_FMT_antiPD1.subject_PT-19-0002	SAMN16673385	responder	unrelated	colonoscopy
MEL_US_Davar	MEL_US_Davar.08	allogenic	melanoma	Davar_2021_FMT_antiPD1.subject_PT-19-0011	SAMN16673295	Davar_2021_FMT_antiPD1.subject_PT-19-0006	SAMN16673197	non-responder	unrelated	colonoscopy
MEL_US_Davar	MEL_US_Davar.09	allogenic	melanoma	Davar_2021_FMT_antiPD1.subject_PT-18-0014	SAMN16673279	Davar_2021_FMT_antiPD1.subject_PT-19-0007	SAMN16673206	non-responder	unrelated	colonoscopy
MEL_US_Davar	MEL_US_Davar.10	allogenic	melanoma	Davar_2021_FMT_antiPD1.subject_PT-18-0008	SAMN16673242	Davar_2021_FMT_antiPD1.subject_PT-19-0009	SAMN16673215	non-responder	unrelated	colonoscopy
MEL_US_Davar	MEL_US_Davar.11	allogenic	melanoma	Davar_2021_FMT_antiPD1.subject_PT-18-0008	SAMN16673231	Davar_2021_FMT_antiPD1.subject_PT-19-0010	SAMN16673386	responder	unrelated	colonoscopy
MEL_US_Davar	MEL_US_Davar.12	allogenic	melanoma	Davar_2021_FMT_antiPD1.subject_PT-18-0031	SAMN16673292	Davar_2021_FMT_antiPD1.subject_PT-19-0013	SAMN16673247	non-responder	unrelated	colonoscopy
MEL_US_Davar	MEL_US_Davar.13	allogenic	melanoma	Davar_2021_FMT_antiPD1.subject_PT-18-0002	SAMN16673301	Davar_2021_FMT_antiPD1.subject_PT-19-0023	SAMN16673262	non-responder	unrelated	colonoscopy
MEL_US_Davar	MEL_US_Davar.14	allogenic	melanoma	Davar_2021_FMT_antiPD1.subject_PT-18-0014	SAMN16673281	Davar_2021_FMT_antiPD1.subject_PT-19-0024	SAMN16673268	responder	unrelated	colonoscopy
MEL_US_Davar	MEL_US_Davar.15	allogenic	melanoma	Davar_2021_FMT_antiPD1.subject_PT-18-0014	SAMN16673281	Davar_2021_FMT_antiPD1.subject_PT-19-0026	SAMN16673352	non-responder	unrelated	colonoscopy
MetS_NL_Koopen	MetS_NL_Koopen.01	allogenic	metabolic_syndrome	Koopen_2021_FMT_metabolic_syndrome_diet.subject_D01	SAMEA8690926	Koopen_2021_FMT_metabolic_syndrome_diet.subject_M05	SAMEA8690941		unrelated	nasoduodenal tube	fresh	macrogol	FALSE	FALSE	FALSE	FALSE
MetS_NL_Koopen	MetS_NL_Koopen.02	allogenic	metabolic_syndrome	Koopen_2021_FMT_metabolic_syndrome_diet.subject_D01	SAMEA8690926	Koopen_2021_FMT_metabolic_syndrome_diet.subject_M08	SAMEA8690945		unrelated	nasoduodenal tube	fresh	macrogol	FALSE	FALSE	FALSE	FALSE
MetS_NL_Koopen	MetS_NL_Koopen.03	allogenic	metabolic_syndrome	Koopen_2021_FMT_metabolic_syndrome_diet.subject_D03	SAMEA8690927	Koopen_2021_FMT_metabolic_syndrome_diet.subject_M16	SAMEA8690955		unrelated	nasoduodenal tube	fresh	macrogol	FALSE	FALSE	FALSE	FALSE
MetS_NL_Koopen	MetS_NL_Koopen.04	allogenic	metabolic_syndrome	Koopen_2021_FMT_metabolic_syndrome_diet.subject_D01	SAMEA8690926	Koopen_2021_FMT_metabolic_syndrome_diet.subject_M19	SAMEA8690965		unrelated	nasoduodenal tube	fresh	macrogol	FALSE	FALSE	FALSE	FALSE
MetS_NL_Koopen	MetS_NL_Koopen.05	allogenic	metabolic_syndrome	Koopen_2021_FMT_metabolic_syndrome_diet.subject_D03	SAMEA8690927	Koopen_2021_FMT_metabolic_syndrome_diet.subject_M22	SAMEA8690970		unrelated	nasoduodenal tube	fresh	macrogol	FALSE	FALSE	FALSE	FALSE
MetS_NL_Koopen	MetS_NL_Koopen.06	allogenic	metabolic_syndrome	Koopen_2021_FMT_metabolic_syndrome_diet.subject_D04	SAMEA8690928	Koopen_2021_FMT_metabolic_syndrome_diet.subject_M24	SAMEA8690975		unrelated	nasoduodenal tube	fresh	macrogol	FALSE	FALSE	FALSE	FALSE
MetS_NL_Koopen	MetS_NL_Koopen.07	allogenic	metabolic_syndrome	Koopen_2021_FMT_metabolic_syndrome_diet.subject_D01	SAMEA8690926	Koopen_2021_FMT_metabolic_syndrome_diet.subject_M26	SAMEA8690980		unrelated	nasoduodenal tube	fresh	macrogol	FALSE	FALSE	FALSE	FALSE
MetS_NL_Koopen	MetS_NL_Koopen.08	allogenic	metabolic_syndrome	Koopen_2021_FMT_metabolic_syndrome_diet.subject_D04	SAMEA8690928	Koopen_2021_FMT_metabolic_syndrome_diet.subject_M33	SAMEA8690995		unrelated	nasoduodenal tube	fresh	macrogol	FALSE	FALSE	FALSE	FALSE
MetS_NL_Koopen	MetS_NL_Koopen.09	allogenic	metabolic_syndrome	Koopen_2021_FMT_metabolic_syndrome_diet.subject_D04	SAMEA8690928	Koopen_2021_FMT_metabolic_syndrome_diet.subject_M34	SAMEA8691000		unrelated	nasoduodenal tube	fresh	macrogol	FALSE	FALSE	FALSE	FALSE
MetS_NL_Koopen	MetS_NL_Koopen.10	allogenic	metabolic_syndrome	Koopen_2021_FMT_metabolic_syndrome_diet.subject_D05	SAMEA8690929	Koopen_2021_FMT_metabolic_syndrome_diet.subject_M46	SAMEA8691015		unrelated	nasoduodenal tube	fresh	macrogol	FALSE	FALSE	FALSE	FALSE
MetS_NL_Koopen	MetS_NL_Koopen.11	allogenic	metabolic_syndrome	Koopen_2021_FMT_metabolic_syndrome_diet.subject_D06	SAMEA8690930	Koopen_2021_FMT_metabolic_syndrome_diet.subject_M52	SAMEA8691030		unrelated	nasoduodenal tube	fresh	macrogol	FALSE	FALSE	FALSE	FALSE
MetS_NL_Koopen	MetS_NL_Koopen.12	allogenic	metabolic_syndrome	Koopen_2021_FMT_metabolic_syndrome_diet.subject_D06	SAMEA8690930	Koopen_2021_FMT_metabolic_syndrome_diet.subject_M56	SAMEA8691040		unrelated	nasoduodenal tube	fresh	macrogol	FALSE	FALSE	FALSE	FALSE
MetS_NL_Koopen	MetS_NL_Koopen.13	autologous	metabolic_syndrome			Koopen_2021_FMT_metabolic_syndrome_diet.subject_M01	SAMEA8690931		unrelated	nasoduodenal tube	fresh	macrogol	FALSE	FALSE	FALSE	FALSE
MetS_NL_Koopen	MetS_NL_Koopen.14	autologous	metabolic_syndrome			Koopen_2021_FMT_metabolic_syndrome_diet.subject_M04	SAMEA8690936		unrelated	nasoduodenal tube	fresh	macrogol	FALSE	FALSE	FALSE	FALSE
MetS_NL_Koopen	MetS_NL_Koopen.15	autologous	metabolic_syndrome			Koopen_2021_FMT_metabolic_syndrome_diet.subject_M11	SAMEA8690950		unrelated	nasoduodenal tube	fresh	macrogol	FALSE	FALSE	FALSE	FALSE
MetS_NL_Koopen	MetS_NL_Koopen.16	autologous	metabolic_syndrome			Koopen_2021_FMT_metabolic_syndrome_diet.subject_M18	SAMEA8690960		unrelated	nasoduodenal tube	fresh	macrogol	FALSE	FALSE	FALSE	FALSE
MetS_NL_Koopen	MetS_NL_Koopen.17	autologous	metabolic_syndrome			Koopen_2021_FMT_metabolic_syndrome_diet.subject_M30	SAMEA8690985		unrelated	nasoduodenal tube	fresh	macrogol	FALSE	FALSE	FALSE	FALSE
MetS_NL_Koopen	MetS_NL_Koopen.18	autologous	metabolic_syndrome			Koopen_2021_FMT_metabolic_syndrome_diet.subject_M31	SAMEA8690990		unrelated	nasoduodenal tube	fresh	macrogol	FALSE	FALSE	FALSE	FALSE
MetS_NL_Koopen	MetS_NL_Koopen.19	autologous	metabolic_syndrome			Koopen_2021_FMT_metabolic_syndrome_diet.subject_M39	SAMEA8691005		unrelated	nasoduodenal tube	fresh	macrogol	FALSE	FALSE	FALSE	FALSE
MetS_NL_Koopen	MetS_NL_Koopen.20	autologous	metabolic_syndrome			Koopen_2021_FMT_metabolic_syndrome_diet.subject_M42	SAMEA8691010		unrelated	nasoduodenal tube	fresh	macrogol	FALSE	FALSE	FALSE	FALSE
MetS_NL_Koopen	MetS_NL_Koopen.21	autologous	metabolic_syndrome			Koopen_2021_FMT_metabolic_syndrome_diet.subject_M48	SAMEA8691020		unrelated	nasoduodenal tube	fresh	macrogol	FALSE	FALSE	FALSE	FALSE
MetS_NL_Koopen	MetS_NL_Koopen.22	autologous	metabolic_syndrome			Koopen_2021_FMT_metabolic_syndrome_diet.subject_M49	SAMEA8691025		unrelated	nasoduodenal tube	fresh	macrogol	FALSE	FALSE	FALSE	FALSE
MetS_NL_Koopen	MetS_NL_Koopen.23	autologous	metabolic_syndrome			Koopen_2021_FMT_metabolic_syndrome_diet.subject_M54	SAMEA8691035		unrelated	nasoduodenal tube	fresh	macrogol	FALSE	FALSE	FALSE	FALSE
MetS_NL_Koopen	MetS_NL_Koopen.24	autologous	metabolic_syndrome			Koopen_2021_FMT_metabolic_syndrome_diet.subject_M57	SAMEA8691045		unrelated	nasoduodenal tube	fresh	macrogol	FALSE	FALSE	FALSE	FALSE
RCDI_US_Podlesny	RCDI_US_Podlesny.01	allogenic	recurrent_c_diff	Podlesny_2020_FMT_RCDI.subject_D16	SAMEA7013956	Podlesny_2020_FMT_RCDI.subject_R16	SAMEA7013955	responder	unrelated	colonoscopy	fresh	bowel preparation (unspecified)
RCDI_US_Podlesny	RCDI_US_Podlesny.02	allogenic	recurrent_c_diff	Podlesny_2020_FMT_RCDI.subject_D19	SAMEA7013959	Podlesny_2020_FMT_RCDI.subject_R19	SAMEA7013958	responder	unrelated	colonoscopy	fresh	bowel preparation (unspecified)
RCDI_US_Podlesny	RCDI_US_Podlesny.03	allogenic	recurrent_c_diff	Podlesny_2020_FMT_RCDI.subject_D20	SAMEA7013963	Podlesny_2020_FMT_RCDI.subject_R20	SAMEA7013962	responder	unrelated	colonoscopy	fresh	bowel preparation (unspecified)					TRUE
RCDI_US_Podlesny	RCDI_US_Podlesny.04	allogenic	recurrent_c_diff	Podlesny_2020_FMT_RCDI.subject_D23	SAMEA7013966	Podlesny_2020_FMT_RCDI.subject_R23	SAMEA7013965	responder	unrelated	colonoscopy	fresh	bowel preparation (unspecified)					TRUE
RCDI_US_Podlesny	RCDI_US_Podlesny.05	allogenic	recurrent_c_diff	Podlesny_2020_FMT_RCDI.subject_D28	SAMEA7013970	Podlesny_2020_FMT_RCDI.subject_R28	SAMEA7013969	responder	unrelated	colonoscopy	fresh	bowel preparation (unspecified)
RCDI_US_Podlesny	RCDI_US_Podlesny.06	allogenic	recurrent_c_diff	Podlesny_2020_FMT_RCDI.subject_D29	SAMEA7013973	Podlesny_2020_FMT_RCDI.subject_R29	SAMEA7013972	responder	unrelated	colonoscopy	fresh	bowel preparation (unspecified)
RCDI_US_Podlesny	RCDI_US_Podlesny.07	allogenic	recurrent_c_diff	Podlesny_2020_FMT_RCDI.subject_D54	SAMEA7013977	Podlesny_2020_FMT_RCDI.subject_R54	SAMEA7013976	responder	unrelated	colonoscopy	fresh	bowel preparation (unspecified)
RCDI_US_Podlesny	RCDI_US_Podlesny.08	allogenic	recurrent_c_diff	Podlesny_2020_FMT_RCDI.subject_D9	SAMEA7013980	Podlesny_2020_FMT_RCDI.subject_R9	SAMEA7013979	responder	unrelated	colonoscopy	fresh	bowel preparation (unspecified)

## Sheet: S3_metadata
study	ena_ers_sample_id	subject_id	fmt.id	subject_type	sample_alias	timepoint	timepoint.fmt	sex	age_years	geographic_location
MetS_NL_1	ERS1069637	FAT_006	MetS_NL_1.01	recipient	FAT_006-22-0-0	0	0	male		Netherlands
MetS_NL_1	ERS1069639	FAT_006	MetS_NL_1.01	recipient	FAT_006-22-2-0	2	2	male		Netherlands
MetS_NL_1	ERS1069638	FAT_006	MetS_NL_1.01	recipient	FAT_006-22-14-0	14	14	male		Netherlands
MetS_NL_1	ERS1069640	FAT_006	MetS_NL_1.01	recipient	FAT_006-22-42-0	42	42	male		Netherlands
MetS_NL_1	ERS1069641	FAT_006	MetS_NL_1.01	recipient	FAT_006-22-84-0	84	84	male		Netherlands
MetS_NL_1	ERS1069642	FAT_008	MetS_NL_1.02	recipient	FAT_008-22-0-0	0	0	male		Netherlands
MetS_NL_1	ERS1069644	FAT_008	MetS_NL_1.02	recipient	FAT_008-22-2-0	2	2	male		Netherlands
MetS_NL_1	ERS1069643	FAT_008	MetS_NL_1.02	recipient	FAT_008-22-14-0	14	14	male		Netherlands
MetS_NL_1	ERS1069645	FAT_008	MetS_NL_1.02	recipient	FAT_008-22-42-0	42	42	male		Netherlands
MetS_NL_1	ERS1069646	FAT_008	MetS_NL_1.02	recipient	FAT_008-22-84-0	84	84	male		Netherlands
MetS_NL_1	ERS1069647	FAT_010	MetS_NL_1.03	recipient	FAT_010-22-0-0	0	0	male		Netherlands
MetS_NL_1	ERS1069649	FAT_010	MetS_NL_1.03	recipient	FAT_010-22-2-0	2	2	male		Netherlands
MetS_NL_1	ERS1069648	FAT_010	MetS_NL_1.03	recipient	FAT_010-22-14-0	14	14	male		Netherlands
MetS_NL_1	ERS1069650	FAT_010	MetS_NL_1.03	recipient	FAT_010-22-42-0	42	42	male		Netherlands
MetS_NL_1	ERS1069651	FAT_010	MetS_NL_1.03	recipient	FAT_010-22-84-0	84	84	male		Netherlands
MetS_NL_1	ERS1069652	FAT_012	MetS_NL_1.04	recipient	FAT_012-22-0-0	0	0	male		Netherlands
MetS_NL_1	ERS1069654	FAT_012	MetS_NL_1.04	recipient	FAT_012-22-2-0	2	2	male		Netherlands
MetS_NL_1	ERS1069653	FAT_012	MetS_NL_1.04	recipient	FAT_012-22-14-0	14	14	male		Netherlands
MetS_NL_1	ERS1069655	FAT_012	MetS_NL_1.04	recipient	FAT_012-22-42-0	42	42	male		Netherlands
MetS_NL_1	ERS1069656	FAT_012	MetS_NL_1.04	recipient	FAT_012-22-84-0	84	84	male		Netherlands
MetS_NL_1	ERS1069657	FAT_014	MetS_NL_1.05	recipient	FAT_014-22-0-0	0	0	male		Netherlands
MetS_NL_1	ERS1069659	FAT_014	MetS_NL_1.05	recipient	FAT_014-22-2-0	2	2	male		Netherlands
MetS_NL_1	ERS1069658	FAT_014	MetS_NL_1.05	recipient	FAT_014-22-14-0	14	14	male		Netherlands
MetS_NL_1	ERS1069660	FAT_014	MetS_NL_1.05	recipient	FAT_014-22-42-0	42	42	male		Netherlands
MetS_NL_1	ERS1069661	FAT_014	MetS_NL_1.05	recipient	FAT_014-22-84-0	84	84	male		Netherlands
MetS_NL_1	ERS1069662	FAT_015	MetS_NL_1.06	recipient	FAT_015-22-0-0	0	0	male		Netherlands
MetS_NL_1	ERS1069664	FAT_015	MetS_NL_1.06	recipient	FAT_015-22-2-0	2	2	male		Netherlands
MetS_NL_1	ERS1069663	FAT_015	MetS_NL_1.06	recipient	FAT_015-22-14-0	14	14	male		Netherlands
MetS_NL_1	ERS1069665	FAT_015	MetS_NL_1.06	recipient	FAT_015-22-42-0	42	42	male		Netherlands
MetS_NL_1	ERS1069666	FAT_015	MetS_NL_1.06	recipient	FAT_015-22-84-0	84	84	male		Netherlands
MetS_NL_1	ERS1069667	FAT_017	MetS_NL_1.07	recipient	FAT_017-22-0-0	0	0	male		Netherlands
MetS_NL_1	ERS1069669	FAT_017	MetS_NL_1.07	recipient	FAT_017-22-2-0	2	2	male		Netherlands
MetS_NL_1	ERS1069668	FAT_017	MetS_NL_1.07	recipient	FAT_017-22-14-0	14	14	male		Netherlands
MetS_NL_1	ERS1069670	FAT_017	MetS_NL_1.07	recipient	FAT_017-22-42-0	42	42	male		Netherlands
MetS_NL_1	ERS1069671	FAT_017	MetS_NL_1.07	recipient	FAT_017-22-84-0	84	84	male		Netherlands
MetS_NL_1	ERS1069672	FAT_020	MetS_NL_1.08	recipient	FAT_020-22-0-0	0	0	male		Netherlands
MetS_NL_1	ERS1069674	FAT_020	MetS_NL_1.08	recipient	FAT_020-22-2-0	2	2	male		Netherlands
MetS_NL_1	ERS1069673	FAT_020	MetS_NL_1.08	recipient	FAT_020-22-14-0	14	14	male		Netherlands
MetS_NL_1	ERS1069675	FAT_020	MetS_NL_1.08	recipient	FAT_020-22-42-0	42	42	male		Netherlands
MetS_NL_1	ERS1069676	FAT_020	MetS_NL_1.08	recipient	FAT_020-22-84-0	84	84	male		Netherlands
MetS_NL_1	ERS1069677	FAT_023	MetS_NL_1.09	recipient	FAT_023-22-0-0	0	0	male		Netherlands
MetS_NL_1	ERS1069679	FAT_023	MetS_NL_1.09	recipient	FAT_023-22-2-0	2	2	male		Netherlands
MetS_NL_1	ERS1069678	FAT_023	MetS_NL_1.09	recipient	FAT_023-22-14-0	14	14	male		Netherlands
MetS_NL_1	ERS1069680	FAT_023	MetS_NL_1.09	recipient	FAT_023-22-42-0	42	42	male		Netherlands
MetS_NL_1	ERS1069681	FAT_023	MetS_NL_1.09	recipient	FAT_023-22-84-0	84	84	male		Netherlands
MetS_NL_1	ERS1069682	FAT_024	MetS_NL_1.10	recipient	FAT_024-22-0-0	0	0	male		Netherlands
MetS_NL_1	ERS1069684	FAT_024	MetS_NL_1.10	recipient	FAT_024-22-2-0	2	2	male		Netherlands
MetS_NL_1	ERS1069683	FAT_024	MetS_NL_1.10	recipient	FAT_024-22-14-0	14	14	male		Netherlands
MetS_NL_1	ERS1069685	FAT_024	MetS_NL_1.10	recipient	FAT_024-22-42-0	42	42	male		Netherlands
MetS_NL_1	ERS1069686	FAT_024	MetS_NL_1.10	recipient	FAT_024-22-84-0	84	84	male		Netherlands
MetS_NL_1	ERS1069687	FAT_DON_11		donor	FAT_DON_11-22-0-4	0	0	male		Netherlands
MetS_NL_1	ERS1069688	FAT_DON_11		donor	FAT_DON_11-22-0-5	0	0	male		Netherlands
MetS_NL_1	ERS1069689	FAT_DON_11		donor	FAT_DON_11-22-0-6	0	0	male		Netherlands
MetS_NL_1		FAT_DON_11	MetS_NL_1.01;MetS_NL_1.02;MetS_NL_1.06	donor	FAT_DON_11-22-0-0	0	0	male		Netherlands
MetS_NL_1	ERS1069690	FAT_DON_19	MetS_NL_1.08	donor	FAT_DON_19-22-0-0	0	0	male		Netherlands
MetS_NL_1	ERS1069691	FAT_DON_8	MetS_NL_1.04	donor	FAT_DON_8-22-0-0	0	0	male		Netherlands
MetS_NL_1		FATLOSE_DON_002	MetS_NL_1.11	donor	FATLOSE_DON_002-22-0-0	0	0	male		Netherlands
MetS_NL_1		FATLOSE_DON_005	MetS_NL_1.12	donor	FATLOSE_DON_005-22-0-0	0	0	male		Netherlands
MetS_NL_1		FATLOSE_DON_025	MetS_NL_1.16	donor	FATLOSE_DON_025-22-0-0	0	0	male		Netherlands
MetS_NL_1		FATLOSE_DON_026	MetS_NL_1.17	donor	FATLOSE_DON_026-22-0-0	0	0	male		Netherlands
MetS_NL_1		FATLOSE_DON_034	MetS_NL_1.19	donor	FATLOSE_DON_034-22-0-0	0	0	male		Netherlands
MetS_NL_1		FATLOSE_DON_A	MetS_NL_1.14	donor	FATLOSE_DON_020-22-0-0	0	0	male		Netherlands
MetS_NL_1		FATLOSE_DON_A	MetS_NL_1.22	donor	FATLOSE_DON_048-22-0-0	0	0	male		Netherlands
MetS_NL_1		FATLOSE_DON_B	MetS_NL_1.15	donor	FATLOSE_DON_022-22-0-0	0	0	male		Netherlands
MetS_NL_1		FATLOSE_DON_B	MetS_NL_1.21	donor	FATLOSE_DON_040-22-0-0	0	0	male		Netherlands
MetS_NL_1		FATLOSE_DON_C	MetS_NL_1.25	donor	FATLOSE_DON_066-22-0-0	0	0	male		Netherlands
MetS_NL_1		FATLOSE_DON_C	MetS_NL_1.26	donor	FATLOSE_DON_069-22-0-0	0	0	male		Netherlands
MetS_NL_1		FATLOSE002	MetS_NL_1.11	recipient	FATLOSE002-22-0-0	0	0	male	60.8	Netherlands
MetS_NL_1		FATLOSE002	MetS_NL_1.11	recipient	FATLOSE002-22-21-0	21	21	male	60.8	Netherlands
MetS_NL_1		FATLOSE002	MetS_NL_1.11	recipient	FATLOSE002-22-84-0	84	84	male	60.8	Netherlands
MetS_NL_1		FATLOSE002	MetS_NL_1.11	recipient	FATLOSE002-22-126-0	126	126	male	60.8	Netherlands
MetS_NL_1		FATLOSE005	MetS_NL_1.12	recipient	FATLOSE005-22-0-0	0	0	male	63.4	Netherlands
MetS_NL_1		FATLOSE005	MetS_NL_1.12	recipient	FATLOSE005-22-21-0	21	21	male	63.4	Netherlands
MetS_NL_1		FATLOSE005	MetS_NL_1.12	recipient	FATLOSE005-22-84-0	84	84	male	63.4	Netherlands
MetS_NL_1		FATLOSE005	MetS_NL_1.12	recipient	FATLOSE005-22-126-0	126	126	male	63.4	Netherlands
MetS_NL_1		FATLOSE010	MetS_NL_1.13	recipient	FATLOSE010-22-0-0	0	0	male	54.6	Netherlands
MetS_NL_1		FATLOSE010	MetS_NL_1.13	recipient	FATLOSE010-22-21-0	21	21	male	54.6	Netherlands
MetS_NL_1		FATLOSE010	MetS_NL_1.13	recipient	FATLOSE010-22-84-0	84	84	male	54.6	Netherlands
MetS_NL_1		FATLOSE010	MetS_NL_1.13	recipient	FATLOSE010-22-126-0	126	126	male	54.6	Netherlands
MetS_NL_1		FATLOSE020	MetS_NL_1.14	recipient	FATLOSE020-22-0-0	0	0	male	52.9	Netherlands
MetS_NL_1		FATLOSE020	MetS_NL_1.14	recipient	FATLOSE020-22-21-0	21	21	male	52.9	Netherlands
MetS_NL_1		FATLOSE020	MetS_NL_1.14	recipient	FATLOSE020-22-84-0	84	84	male	52.9	Netherlands
MetS_NL_1		FATLOSE020	MetS_NL_1.14	recipient	FATLOSE020-22-126-0	126	126	male	52.9	Netherlands
MetS_NL_1		FATLOSE022	MetS_NL_1.15	recipient	FATLOSE022-22-0-0	0	0	male	57.8	Netherlands
MetS_NL_1		FATLOSE022	MetS_NL_1.15	recipient	FATLOSE022-22-21-0	21	21	male	57.8	Netherlands
MetS_NL_1		FATLOSE022	MetS_NL_1.15	recipient	FATLOSE022-22-84-0	84	84	male	57.8	Netherlands
MetS_NL_1		FATLOSE022	MetS_NL_1.15	recipient	FATLOSE022-22-126-0	126	126	male	57.8	Netherlands
MetS_NL_1		FATLOSE025	MetS_NL_1.16	recipient	FATLOSE025-22-0-0	0	0	male	48	Netherlands
MetS_NL_1		FATLOSE025	MetS_NL_1.16	recipient	FATLOSE025-22-21-0	21	21	male	48	Netherlands
MetS_NL_1		FATLOSE025	MetS_NL_1.16	recipient	FATLOSE025-22-84-0	84	84	male	48	Netherlands
MetS_NL_1		FATLOSE025	MetS_NL_1.16	recipient	FATLOSE025-22-126-0	126	126	male	48	Netherlands
MetS_NL_1		FATLOSE026	MetS_NL_1.17	recipient	FATLOSE026-22-0-0	0	0	male	55.5	Netherlands
MetS_NL_1		FATLOSE026	MetS_NL_1.17	recipient	FATLOSE026-22-21-0	21	21	male	55.5	Netherlands
MetS_NL_1		FATLOSE026	MetS_NL_1.17	recipient	FATLOSE026-22-84-0	84	84	male	55.5	Netherlands
MetS_NL_1		FATLOSE026	MetS_NL_1.17	recipient	FATLOSE026-22-126-0	126	126	male	55.5	Netherlands
MetS_NL_1		FATLOSE027	MetS_NL_1.18	recipient	FATLOSE027-22-0-0	0	0	male	59.3	Netherlands
MetS_NL_1		FATLOSE027	MetS_NL_1.18	recipient	FATLOSE027-22-21-0	21	21	male	59.3	Netherlands
MetS_NL_1		FATLOSE027	MetS_NL_1.18	recipient	FATLOSE027-22-84-0	84	84	male	59.3	Netherlands
MetS_NL_1		FATLOSE027	MetS_NL_1.18	recipient	FATLOSE027-22-126-0	126	126	male	59.3	Netherlands
MetS_NL_1		FATLOSE034	MetS_NL_1.19	recipient	FATLOSE034-22-0-0	0	0	male	59.2	Netherlands
MetS_NL_1		FATLOSE034	MetS_NL_1.19	recipient	FATLOSE034-22-21-0	21	21	male	59.2	Netherlands
MetS_NL_1		FATLOSE034	MetS_NL_1.19	recipient	FATLOSE034-22-84-0	84	84	male	59.2	Netherlands
MetS_NL_1		FATLOSE034	MetS_NL_1.19	recipient	FATLOSE034-22-126-0	126	126	male	59.2	Netherlands
MetS_NL_1		FATLOSE037	MetS_NL_1.20	recipient	FATLOSE037-22-0-0	0	0	male	62.3	Netherlands
MetS_NL_1		FATLOSE037	MetS_NL_1.20	recipient	FATLOSE037-22-21-0	21	21	male	62.3	Netherlands
MetS_NL_1		FATLOSE037	MetS_NL_1.20	recipient	FATLOSE037-22-84-0	84	84	male	62.3	Netherlands
MetS_NL_1		FATLOSE037	MetS_NL_1.20	recipient	FATLOSE037-22-126-0	126	126	male	62.3	Netherlands
MetS_NL_1		FATLOSE040	MetS_NL_1.21	recipient	FATLOSE040-22-0-0	0	0	male	56.5	Netherlands
MetS_NL_1		FATLOSE040	MetS_NL_1.21	recipient	FATLOSE040-22-21-0	21	21	male	56.5	Netherlands
MetS_NL_1		FATLOSE040	MetS_NL_1.21	recipient	FATLOSE040-22-84-0	84	84	male	56.5	Netherlands
MetS_NL_1		FATLOSE040	MetS_NL_1.21	recipient	FATLOSE040-22-126-0	126	126	male	56.5	Netherlands
MetS_NL_1		FATLOSE048	MetS_NL_1.22	recipient	FATLOSE048-22-0-0	0	0	male	54.2	Netherlands
MetS_NL_1		FATLOSE048	MetS_NL_1.22	recipient	FATLOSE048-22-21-0	21	21	male	54.2	Netherlands
MetS_NL_1		FATLOSE048	MetS_NL_1.22	recipient	FATLOSE048-22-84-0	84	84	male	54.2	Netherlands
MetS_NL_1		FATLOSE048	MetS_NL_1.22	recipient	FATLOSE048-22-126-0	126	126	male	54.2	Netherlands
MetS_NL_1		FATLOSE049	MetS_NL_1.23	recipient	FATLOSE049-22-0-0	0	0	male	54	Netherlands
MetS_NL_1		FATLOSE049	MetS_NL_1.23	recipient	FATLOSE049-22-21-0	21	21	male	54	Netherlands
MetS_NL_1		FATLOSE049	MetS_NL_1.23	recipient	FATLOSE049-22-84-0	84	84	male	54	Netherlands
MetS_NL_1		FATLOSE049	MetS_NL_1.23	recipient	FATLOSE049-22-126-0	126	126	male	54	Netherlands
MetS_NL_1		FATLOSE054	MetS_NL_1.24	recipient	FATLOSE054-22-0-0	0	0	male	68.3	Netherlands
MetS_NL_1		FATLOSE054	MetS_NL_1.24	recipient	FATLOSE054-22-21-0	21	21	male	68.3	Netherlands
MetS_NL_1		FATLOSE054	MetS_NL_1.24	recipient	FATLOSE054-22-84-0	84	84	male	68.3	Netherlands
MetS_NL_1		FATLOSE054	MetS_NL_1.24	recipient	FATLOSE054-22-126-0	126	126	male	68.3	Netherlands
MetS_NL_1		FATLOSE066	MetS_NL_1.25	recipient	FATLOSE066-22-0-0	0	0	male	51.7	Netherlands
MetS_NL_1		FATLOSE066	MetS_NL_1.25	recipient	FATLOSE066-22-21-0	21	21	male	51.7	Netherlands
MetS_NL_1		FATLOSE066	MetS_NL_1.25	recipient	FATLOSE066-22-84-0	84	84	male	51.7	Netherlands
MetS_NL_1		FATLOSE066	MetS_NL_1.25	recipient	FATLOSE066-22-126-0	126	126	male	51.7	Netherlands
MetS_NL_1		FATLOSE069	MetS_NL_1.26	recipient	FATLOSE069-22-0-0	0	0	male	47.2	Netherlands
MetS_NL_1		FATLOSE069	MetS_NL_1.26	recipient	FATLOSE069-22-21-0	21	21	male	47.2	Netherlands
MetS_NL_1		FATLOSE069	MetS_NL_1.26	recipient	FATLOSE069-22-84-0	84	84	male	47.2	Netherlands
MetS_NL_1		FATLOSE069	MetS_NL_1.26	recipient	FATLOSE069-22-126-0	126	126	male	47.2	Netherlands
UC_NL		TURN_903	UC_NL.01	recipient	TURN_903-22-0-0	0	0		39	Netherlands
UC_NL		TURN_903	UC_NL.01	recipient	TURN_903-22-84-0	84	84		39	Netherlands
UC_NL		TURN_903	UC_NL.01	recipient	TURN_903-22-365-0	365	365		39	Netherlands
UC_NL		TURN_905	UC_NL.02	recipient	TURN_905-22-0-0	0	0		28	Netherlands
UC_NL		TURN_905	UC_NL.02	recipient	TURN_905-22-84-0	84	84		28	Netherlands
UC_NL		TURN_905	UC_NL.02	recipient	TURN_905-22-365-0	365	365		28	Netherlands
UC_NL		TURN_906	UC_NL.03	recipient	TURN_906-22-0-0	0	0		33	Netherlands
UC_NL		TURN_906	UC_NL.03	recipient	TURN_906-22-84-0	84	84		33	Netherlands
UC_NL		TURN_910	UC_NL.04	recipient	TURN_910-22-0-0	0	0		49	Netherlands
UC_NL		TURN_910	UC_NL.04	recipient	TURN_910-22-84-0	84	84		49	Netherlands
UC_NL		TURN_910	UC_NL.04	recipient	TURN_910-22-365-0	365	365		49	Netherlands
UC_NL		TURN_911	UC_NL.05	recipient	TURN_911-22-0-0	0	0		43	Netherlands
UC_NL		TURN_911	UC_NL.05	recipient	TURN_911-22-42-0	42	42		43	Netherlands
UC_NL		TURN_911	UC_NL.05	recipient	TURN_911-22-365-0	365	365		43	Netherlands
UC_NL		TURN_912	UC_NL.06	recipient	TURN_912-22-0-0	0	0		46	Netherlands
UC_NL		TURN_912	UC_NL.06	recipient	TURN_912-22-84-0	84	84		46	Netherlands
UC_NL		TURN_912	UC_NL.06	recipient	TURN_912-22-365-0	365	365		46	Netherlands
UC_NL		TURN_913	UC_NL.07	recipient	TURN_913-22-0-0	0	0		38	Netherlands
UC_NL		TURN_913	UC_NL.07	recipient	TURN_913-22-84-0	84	84		38	Netherlands
UC_NL		TURN_913	UC_NL.07	recipient	TURN_913-22-365-0	365	365		38	Netherlands
UC_NL		TURN_916	UC_NL.08	recipient	TURN_916-22-0-0	0	0		59	Netherlands
UC_NL		TURN_916	UC_NL.08	recipient	TURN_916-22-84-0	84	84		59	Netherlands
UC_NL		TURN_916	UC_NL.08	recipient	TURN_916-22-365-0	365	365		59	Netherlands
UC_NL		TURN_919	UC_NL.09	recipient	TURN_919-22-0-0	0	0		24	Netherlands
UC_NL		TURN_919	UC_NL.09	recipient	TURN_919-22-84-0	84	84		24	Netherlands
UC_NL		TURN_920	UC_NL.10	recipient	TURN_920-22-0-0	0	0		38	Netherlands
UC_NL		TURN_921	UC_NL.11	recipient	TURN_921-22-0-0	0	0		33	Netherlands
UC_NL		TURN_921	UC_NL.11	recipient	TURN_921-22-84-0	84	84		33	Netherlands
UC_NL		TURN_921	UC_NL.11	recipient	TURN_921-22-365-0	365	365		33	Netherlands
UC_NL		TURN_922	UC_NL.12	recipient	TURN_922-22-0-0	0	0		55	Netherlands
UC_NL		TURN_922	UC_NL.12	recipient	TURN_922-22-84-0	84	84		55	Netherlands
UC_NL		TURN_922	UC_NL.12	recipient	TURN_922-22-365-0	365	365		55	Netherlands
UC_NL		TURN_924	UC_NL.13	recipient	TURN_924-22-0-0	0	0		36	Netherlands
UC_NL		TURN_924	UC_NL.13	recipient	TURN_924-22-84-0	84	84		36	Netherlands
UC_NL		TURN_924	UC_NL.13	recipient	TURN_924-22-365-0	365	365		36	Netherlands
UC_NL		TURN_926	UC_NL.14	recipient	TURN_926-22-0-0	0	0		52	Netherlands
UC_NL		TURN_926	UC_NL.14	recipient	TURN_926-22-84-0	84	84		52	Netherlands
UC_NL		TURN_926	UC_NL.14	recipient	TURN_926-22-365-0	365	365		52	Netherlands
UC_NL		TURN_929	UC_NL.15	recipient	TURN_929-22-42-0	42	42		23	Netherlands
UC_NL		TURN_931	UC_NL.16	recipient	TURN_931-22-84-0	84	84		41	Netherlands
UC_NL		TURN_933	UC_NL.17	recipient	TURN_933-22-0-0	0	0		56	Netherlands
UC_NL		TURN_933	UC_NL.17	recipient	TURN_933-22-84-0	84	84		56	Netherlands
UC_NL		TURN_934	UC_NL.18	recipient	TURN_934-22-0-0	0	0		47	Netherlands
UC_NL		TURN_934	UC_NL.18	recipient	TURN_934-22-84-0	84	84		47	Netherlands
UC_NL		TURN_934	UC_NL.18	recipient	TURN_934-22-365-0	365	365		47	Netherlands
UC_NL		TURN_935	UC_NL.19	recipient	TURN_935-22-0-0	0	0		30	Netherlands
UC_NL		TURN_935	UC_NL.19	recipient	TURN_935-22-84-0	84	84		30	Netherlands
UC_NL		TURN_935	UC_NL.19	recipient	TURN_935-22-365-0	365	365		30	Netherlands
UC_NL		TURN_936	UC_NL.20	recipient	TURN_936-22-0-0	0	0		59	Netherlands
UC_NL		TURN_936	UC_NL.20	recipient	TURN_936-22-84-0	84	84		59	Netherlands
UC_NL		TURN_936	UC_NL.20	recipient	TURN_936-22-365-0	365	365		59	Netherlands
UC_NL		TURN_938	UC_NL.21	recipient	TURN_938-22-0-0	0	0		61	Netherlands
UC_NL		TURN_938	UC_NL.21	recipient	TURN_938-22-84-0	84	84		61	Netherlands
UC_NL		TURN_938	UC_NL.21	recipient	TURN_938-22-365-0	365	365		61	Netherlands
UC_NL		TURN_939	UC_NL.22	recipient	TURN_939-22-0-0	0	0		37	Netherlands
UC_NL		TURN_939	UC_NL.22	recipient	TURN_939-22-84-0	84	84		37	Netherlands
UC_NL		TURN_943	UC_NL.23	recipient	TURN_943-22-0-0	0	0		61	Netherlands
UC_NL		TURN_943	UC_NL.23	recipient	TURN_943-22-84-0	84	84		61	Netherlands
UC_NL		TURN_943	UC_NL.23	recipient	TURN_943-22-365-0	365	365		61	Netherlands
UC_NL		TURN_944	UC_NL.24	recipient	TURN_944-22-0-0	0	0		30	Netherlands
UC_NL		TURN_944	UC_NL.24	recipient	TURN_944-22-84-0	84	84		30	Netherlands
UC_NL		TURN_944	UC_NL.24	recipient	TURN_944-22-365-0	365	365		30	Netherlands
UC_NL		TURN_951	UC_NL.25	recipient	TURN_951-22-0-0	0	0		57	Netherlands
UC_NL		TURN_951	UC_NL.25	recipient	TURN_951-22-84-0	84	84		57	Netherlands
UC_NL		TURN_951	UC_NL.25	recipient	TURN_951-22-365-0	365	365		57	Netherlands
UC_NL		TURN_953	UC_NL.26	recipient	TURN_953-22-0-0	0	0		62	Netherlands
UC_NL		TURN_953	UC_NL.26	recipient	TURN_953-22-84-0	84	84		62	Netherlands
UC_NL		TURN_953	UC_NL.26	recipient	TURN_953-22-365-0	365	365		62	Netherlands
UC_NL		TURN_956	UC_NL.27	recipient	TURN_956-22-0-0	0	0		36	Netherlands
UC_NL		TURN_956	UC_NL.27	recipient	TURN_956-22-84-0	84	84		36	Netherlands
UC_NL		TURN_956	UC_NL.27	recipient	TURN_956-22-365-0	365	365		36	Netherlands
UC_NL		TURN_DON_B	UC_NL.01	donor	TURN_DON_903-22-0-0		0			Netherlands
UC_NL		TURN_DON_C	UC_NL.02	donor	TURN_DON_905-22-0-0		0			Netherlands
UC_NL		TURN_DON_D	UC_NL.03	donor	TURN_DON_906-22-0-0		0			Netherlands
UC_NL		TURN_DON_E	UC_NL.08	donor	TURN_DON_916-22-0-0		0			Netherlands
UC_NL		TURN_DON_E	UC_NL.12	donor	TURN_DON_922-22-0-0		0			Netherlands
UC_NL		TURN_DON_E	UC_NL.13	donor	TURN_DON_924-22-0-0		0			Netherlands
UC_NL		TURN_DON_E		donor	TURN_DON_936-22-21-0		0			Netherlands
UC_NL		TURN_DON_E	UC_NL.22	donor	TURN_DON_939-22-0-0		0			Netherlands
UC_NL		TURN_DON_E	UC_NL.23	donor	TURN_DON_943-22-0-0		0			Netherlands
UC_NL		TURN_DON_E	UC_NL.25	donor	TURN_DON_951-22-0-0		0			Netherlands
UC_NL		TURN_DON_F	UC_NL.07	donor	TURN_DON_913-22-0-0		0			Netherlands
UC_NL		TURN_DON_G		donor	TURN_DON_913-22-21-0		0			Netherlands
UC_NL		TURN_DON_H	UC_NL.09	donor	TURN_DON_919-22-0-0		0			Netherlands
UC_NL		TURN_DON_I		donor	TURN_DON_924-22-21-0		0			Netherlands
UC_NL		TURN_DON_I	UC_NL.17	donor	TURN_DON_933-22-0-0		0			Netherlands
UC_NL		TURN_DON_I	UC_NL.20	donor	TURN_DON_936-22-0-0		0			Netherlands
UC_NL		TURN_DON_J		donor	TURN_DON_933-22-21-0		0			Netherlands
UC_NL		TURN_DON_K		donor	TURN_DON_951-22-21-0		0			Netherlands
ABXR_NL		FAME_DON_G	ABXR_NL.05;ABXR_NL.07b	donor	EBS_DON_010-11-0-0	0	0	male		Netherlands
ABXR_NL		FAME_DON_G		donor	EBS_DON_012-11-0-0	57	0	male		Netherlands
ABXR_NL		FAME_DON_G	ABXR_NL.06b	donor	EBS_DON_014-11-0-0	76	0	male		Netherlands
ABXR_NL		FAME_DON_G	ABXR_NL.10	donor	EBS_DON_015-11-0-0	71	0	male		Netherlands
ABXR_NL		FAME_DON_G	ABXR_NL.11	donor	EBS_DON_016-11-0-0	78	0	male		Netherlands
ABXR_NL		FAME_DON_G	ABXR_NL.14b	donor	EBS_DON_021A-11-0-0	217	0	male		Netherlands
ABXR_NL		FAME_DON_P	ABXR_NL.02;ABXR_NL.03	donor	EBS_DON_003-11-0-0	0	0	male		Netherlands
ABXR_NL		FAME_DON_P	ABXR_NL.04;ABXR_NL.09	donor	EBS_DON_004-11-0-0	79	0	male		Netherlands
ABXR_NL		FAME_DON_P		donor	EBS_DON_005-11-0-0	69	0	male		Netherlands
ABXR_NL		FAME_DON_P	ABXR_NL.06;ABXR_NL.07;ABXR_NL.08	donor	EBS_DON_008-11-0-0	120	0	male		Netherlands
ABXR_NL		FAME_DON_P		donor	EBS_DON_009-11-0-0	150	0	male		Netherlands
ABXR_NL		FAME_DON_P		donor	EBS_DON_013-11-0-0	93	0	male		Netherlands
ABXR_NL		FAME_DON_P	ABXR_NL.13	donor	EBS_DON_018-11-0-0	303	0	male		Netherlands
ABXR_NL		FAME_DON_P	ABXR_NL.09b	donor	EBS_DON_019-11-0-0	309	0	male		Netherlands
ABXR_NL		FAME_DON_P	ABXR_NL.03b	donor	EBS_DON_020-11-0-0	343	0	male		Netherlands
ABXR_NL		FAME_DON_P	ABXR_NL.12;ABXR_NL.14	donor	EBS_DON_021-11-0-0	336	0	male		Netherlands
ABXR_NL		FAME_PAT_01	ABXR_NL.01	recipient	EBS_001-11-0-0	0	0	male	58	Netherlands
ABXR_NL		FAME_PAT_01	ABXR_NL.01	recipient	EBS_001-11-7-0	7	7	male	58	Netherlands
ABXR_NL		FAME_PAT_01	ABXR_NL.01	recipient	EBS_001-11-28-0	28	28	male	58	Netherlands
ABXR_NL		FAME_PAT_01	ABXR_NL.01	recipient	EBS_001-11-84-0	84	84	male	58	Netherlands
ABXR_NL		FAME_PAT_02	ABXR_NL.02	recipient	EBS_002-11-0-0	0	0	male	47	Netherlands
ABXR_NL		FAME_PAT_02	ABXR_NL.02	recipient	EBS_002-11-28-0	28	28	male	47	Netherlands
ABXR_NL		FAME_PAT_02	ABXR_NL.02	recipient	EBS_002-11-84-0	84	84	male	47	Netherlands
ABXR_NL		FAME_PAT_03	ABXR_NL.03	recipient	EBS_003-11-28-0	28	28	male	65	Netherlands
ABXR_NL		FAME_PAT_03	ABXR_NL.03	recipient	EBS_003-11-84-0	84	84	male	65	Netherlands
ABXR_NL		FAME_PAT_03	ABXR_NL.03b	recipient	EBS_020-11-0-0	342	0	male	65	Netherlands
ABXR_NL		FAME_PAT_03	ABXR_NL.03b	recipient	EBS_020-11-7-0	349	7	male	65	Netherlands
ABXR_NL		FAME_PAT_03	ABXR_NL.03b	recipient	EBS_020-11-28-0	370	28	male	65	Netherlands
ABXR_NL		FAME_PAT_04	ABXR_NL.04	recipient	EBS_004-11-0-0	0	0	male	61	Netherlands
ABXR_NL		FAME_PAT_04	ABXR_NL.04	recipient	EBS_004-11-28-0	28	28	male	61	Netherlands
ABXR_NL		FAME_PAT_04	ABXR_NL.04	recipient	EBS_004-11-84-0	84	84	male	61	Netherlands
ABXR_NL		FAME_PAT_05	ABXR_NL.05	recipient	EBS_010-11-0-0	130	0	female	29	Netherlands
ABXR_NL		FAME_PAT_05	ABXR_NL.05	recipient	EBS_010-11-28-0	158	28	female	29	Netherlands
ABXR_NL		FAME_PAT_05	ABXR_NL.05	recipient	EBS_010-11-84-0	214	84	female	29	Netherlands
ABXR_NL		FAME_PAT_07	ABXR_NL.06	recipient	EBS_007-11-0-0	0	0	female	56	Netherlands
ABXR_NL		FAME_PAT_07	ABXR_NL.06	recipient	EBS_007-11-7-0	7	7	female	56	Netherlands
ABXR_NL		FAME_PAT_07	ABXR_NL.06	recipient	EBS_007-11-14-0	14	14	female	56	Netherlands
ABXR_NL		FAME_PAT_07	ABXR_NL.06	recipient	EBS_007-11-28-0	28	28	female	56	Netherlands
ABXR_NL		FAME_PAT_07	ABXR_NL.06b	recipient	EBS_014-11-0-0	120	0	female	56	Netherlands
ABXR_NL		FAME_PAT_07	ABXR_NL.06b	recipient	EBS_014-11-7-0	127	7	female	56	Netherlands
ABXR_NL		FAME_PAT_07	ABXR_NL.06b	recipient	EBS_014-11-14-0	134	14	female	56	Netherlands
ABXR_NL		FAME_PAT_07	ABXR_NL.06b	recipient	EBS_014-11-28-0	148	28	female	56	Netherlands
ABXR_NL		FAME_PAT_08	ABXR_NL.07	recipient	EBS_008-11-0-0	0	0	female	70	Netherlands
ABXR_NL		FAME_PAT_08	ABXR_NL.07	recipient	EBS_008-11-7-0	7	7	female	70	Netherlands
ABXR_NL		FAME_PAT_08	ABXR_NL.07	recipient	EBS_008-11-14-0	14	14	female	70	Netherlands
ABXR_NL		FAME_PAT_08	ABXR_NL.07	recipient	EBS_008-11-28-0	28	28	female	70	Netherlands
ABXR_NL		FAME_PAT_08	ABXR_NL.07	recipient	EBS_008-11-84-0	84	84	female	70	Netherlands
ABXR_NL		FAME_PAT_08	ABXR_NL.07b	recipient	EBS_012-11-0-0	135	0	female	70	Netherlands
ABXR_NL		FAME_PAT_08	ABXR_NL.07b	recipient	EBS_012-11-28-0	163	28	female	70	Netherlands
ABXR_NL		FAME_PAT_08	ABXR_NL.07b	recipient	EBS_012-11-84-0	219	84	female	70	Netherlands
ABXR_NL		FAME_PAT_09	ABXR_NL.08	recipient	EBS_009-11-0-0	0	0	female	59	Netherlands
ABXR_NL		FAME_PAT_09	ABXR_NL.08	recipient	EBS_009-11-7-0	7	7	female	59	Netherlands
ABXR_NL		FAME_PAT_09	ABXR_NL.08	recipient	EBS_009-11-84-0	84	84	female	59	Netherlands
ABXR_NL		FAME_PAT_10	ABXR_NL.09	recipient	EBS_013-11-0-0	0	0	female	61	Netherlands
ABXR_NL		FAME_PAT_10	ABXR_NL.09	recipient	EBS_013-11-7-0	7	7	female	61	Netherlands
ABXR_NL		FAME_PAT_10	ABXR_NL.09	recipient	EBS_013-11-14-0	14	14	female	61	Netherlands
ABXR_NL		FAME_PAT_10	ABXR_NL.09	recipient	EBS_013-11-28-0	28	28	female	61	Netherlands
ABXR_NL		FAME_PAT_10	ABXR_NL.09b	recipient	EBS_019-11-7-0	216	7	female	61	Netherlands
ABXR_NL		FAME_PAT_10	ABXR_NL.09b	recipient	EBS_019-11-28-0	237	28	female	61	Netherlands
ABXR_NL		FAME_PAT_11	ABXR_NL.10	recipient	EBS_015-11-0-0	0	0	female	57	Netherlands
ABXR_NL		FAME_PAT_11	ABXR_NL.10	recipient	EBS_015-11-7-0	7	7	female	57	Netherlands
ABXR_NL		FAME_PAT_11	ABXR_NL.10	recipient	EBS_015-11-28-0	28	28	female	57	Netherlands
ABXR_NL		FAME_PAT_11	ABXR_NL.10	recipient	EBS_015-11-84-0	84	84	female	57	Netherlands
ABXR_NL		FAME_PAT_12	ABXR_NL.11	recipient	EBS_016-11-7-0	7	7	female	76	Netherlands
ABXR_NL		FAME_PAT_12	ABXR_NL.11	recipient	EBS_016-11-14-0	14	14	female	76	Netherlands
ABXR_NL		FAME_PAT_12	ABXR_NL.11	recipient	EBS_016-11-28-0	28	28	female	76	Netherlands
ABXR_NL		FAME_PAT_12	ABXR_NL.11	recipient	EBS_016-11-84-0	84	84	female	76	Netherlands
ABXR_NL		FAME_PAT_13	ABXR_NL.12	recipient	EBS_017-11-0-0	0	0	male	70	Netherlands
ABXR_NL		FAME_PAT_13	ABXR_NL.12	recipient	EBS_017-11-7-0	7	7	male	70	Netherlands
ABXR_NL		FAME_PAT_13	ABXR_NL.12	recipient	EBS_017-11-28-0	28	28	male	70	Netherlands
ABXR_NL		FAME_PAT_14	ABXR_NL.13	recipient	EBS_018-11-0-0	0	0	female	59	Netherlands
ABXR_NL		FAME_PAT_14	ABXR_NL.13	recipient	EBS_018-11-7-0	7	7	female	59	Netherlands
ABXR_NL		FAME_PAT_14	ABXR_NL.13	recipient	EBS_018-11-14-0	14	14	female	59	Netherlands
ABXR_NL		FAME_PAT_14	ABXR_NL.13	recipient	EBS_018-11-28-0	28	28	female	59	Netherlands
ABXR_NL		FAME_PAT_15	ABXR_NL.14	recipient	EBS_021-11-28-0	28	28	female	58	Netherlands
ABXR_NL		FAME_PAT_15	ABXR_NL.14b	recipient	EBS_021A-11-0-0	79	0	female	58	Netherlands
ABXR_NL		FAME_PAT_15	ABXR_NL.14b	recipient	EBS_021A-11-7-0	86	7	female	58	Netherlands
ABXR_NL		FAME_PAT_15	ABXR_NL.14b	recipient	EBS_021A-11-28-0	107	28	female	58	Netherlands
ABXR_NL		FAME_PAT_15	ABXR_NL.14b	recipient	EBS_021A-11-84-0	163	84	female	58	Netherlands
div_AU		FMT_AU_1	div_AU.01	recipient	FMT_AU_1-11-0-0	0	0	female	40	Australia
div_AU		FMT_AU_1	div_AU.01	recipient	FMT_AU_1-11-6-0	6	6	female	40	Australia
div_AU		FMT_AU_1	div_AU.01	recipient	FMT_AU_1-11-8-0	8	8	female	40	Australia
div_AU		FMT_AU_1	div_AU.01	recipient	FMT_AU_1-11-15-0	15	15	female	40	Australia
div_AU		FMT_AU_1	div_AU.01	recipient	FMT_AU_1-11-16-0	16	16	female	40	Australia
div_AU		FMT_AU_2	div_AU.02	recipient	FMT_AU_2-11-0-0	0	0	female	43	Australia
div_AU		FMT_AU_2	div_AU.02	recipient	FMT_AU_2-11-8-0	8	8	female	43	Australia
div_AU		FMT_AU_2	div_AU.02	recipient	FMT_AU_2-11-15-0	15	15	female	43	Australia
div_AU		FMT_AU_2	div_AU.02	recipient	FMT_AU_2-11-29-0	29	29	female	43	Australia
div_AU		FMT_AU_3	div_AU.03	recipient	FMT_AU_3-11-0-0	0	0	female	22	Australia
div_AU		FMT_AU_3	div_AU.03	recipient	FMT_AU_3-11-17-0	17	17	female	22	Australia
div_AU		FMT_AU_3	div_AU.03	recipient	FMT_AU_3-11-22-0	22	22	female	22	Australia
div_AU		FMT_AU_3	div_AU.03	recipient	FMT_AU_3-11-26-0	26	26	female	22	Australia
div_AU		FMT_AU_3	div_AU.03	recipient	FMT_AU_3-11-45-0	45	45	female	22	Australia
div_AU		FMT_AU_4	div_AU.04	recipient	FMT_AU_4-11-0-0	0	0	male	31	Australia
div_AU		FMT_AU_4	div_AU.04	recipient	FMT_AU_4-11-3-0	3	3	male	31	Australia
div_AU		FMT_AU_4	div_AU.04	recipient	FMT_AU_4-11-8-0	8	8	male	31	Australia
div_AU		FMT_AU_4	div_AU.04	recipient	FMT_AU_4-11-13-0	13	13	male	31	Australia
div_AU		FMT_AU_4	div_AU.04	recipient	FMT_AU_4-11-29-0	29	29	male	31	Australia
div_AU		FMT_AU_5	div_AU.05	recipient	FMT_AU_5-11-0-0	0	0	male	60	Australia
div_AU		FMT_AU_5	div_AU.05	recipient	FMT_AU_5-11-8-0	8	8	male	60	Australia
div_AU		FMT_AU_5	div_AU.05	recipient	FMT_AU_5-11-11-0	11	11	male	60	Australia
div_AU		FMT_AU_5	div_AU.05	recipient	FMT_AU_5-11-18-0	18	18	male	60	Australia
div_AU		FMT_AU_5	div_AU.05	recipient	FMT_AU_5-11-31-0	31	31	male	60	Australia
div_AU		FMT_AU_DON	div_AU.01;div_AU.02;div_AU.03	donor	FMT_AU_DON-11-0-0	0	0	male	43	Australia
div_AU		FMT_AU_DON	div_AU.04;div_AU.05	donor	FMT_AU_DON-11-256-0	256	0	male	43	Australia
RCDI_US_Smillie	SAMEA104393711	FMT_Smillie_MGH01D	RCDI_US_Smillie.01;RCDI_US_Smillie.02	donor	FMT_Smillie_FMT1	0	0			Boston
RCDI_US_Smillie	SAMEA104393725	FMT_Smillie_MGH01R	RCDI_US_Smillie.01	recipient	FMT_Smillie_FMT35	0	0			Boston
RCDI_US_Smillie	SAMEA104393726	FMT_Smillie_MGH01R	RCDI_US_Smillie.01	recipient	FMT_Smillie_FMT37	87	87			Boston
RCDI_US_Smillie	SAMEA104393727	FMT_Smillie_MGH02R	RCDI_US_Smillie.02	recipient	FMT_Smillie_FMT5	0	0			Boston
RCDI_US_Smillie	SAMEA104393728	FMT_Smillie_MGH02R	RCDI_US_Smillie.02	recipient	FMT_Smillie_FMT6	6	6			Boston
RCDI_US_Smillie	SAMEA104393729	FMT_Smillie_MGH02R	RCDI_US_Smillie.02	recipient	FMT_Smillie_FMT39	68	68			Boston
RCDI_US_Smillie	SAMEA104393730	FMT_Smillie_MGH02R	RCDI_US_Smillie.02	recipient	FMT_Smillie_FMT41	140	140			Boston
RCDI_US_Smillie	SAMEA104393712	FMT_Smillie_MGH03D	RCDI_US_Smillie.05;RCDI_US_Smillie.07;RCDI_US_Smillie.08;RCDI_US_Smillie.08b;RCDI_US_Smillie.09;RCDI_US_Smillie.10;RCDI_US_Smillie.10b;RCDI_US_Smillie.11;RCDI_US_Smillie.12	donor	FMT_Smillie_FMT2	0	0			Boston
RCDI_US_Smillie	SAMEA104393713	FMT_Smillie_MGH03D		donor	FMT_Smillie_FMT3	6	0			Boston
RCDI_US_Smillie	SAMEA104393714	FMT_Smillie_MGH03D	RCDI_US_Smillie.12b;RCDI_US_Smillie.15	donor	FMT_Smillie_FMT4	6	0			Boston
RCDI_US_Smillie	SAMEA104393715	FMT_Smillie_MGH03D	RCDI_US_Smillie.13;RCDI_US_Smillie.14;RCDI_US_Smillie.16;RCDI_US_Smillie.17;	donor	FMT_Smillie_FMT26	120	0			Boston
RCDI_US_Smillie	SAMEA104393716	FMT_Smillie_MGH03D		donor	FMT_Smillie_FMT27	150	0			Boston
RCDI_US_Smillie	SAMEA104393789	FMT_Smillie_MGH04E	RCDI_US_Smillie.03	recipient	FMT_Smillie_FMT99	0	0			Boston
RCDI_US_Smillie	SAMEA104393790	FMT_Smillie_MGH04E	RCDI_US_Smillie.03	recipient	FMT_Smillie_FMT100	7	7			Boston
RCDI_US_Smillie	SAMEA104393791	FMT_Smillie_MGH05E	RCDI_US_Smillie.04	recipient	FMT_Smillie_FMT101	0	0			Boston
RCDI_US_Smillie	SAMEA104393792	FMT_Smillie_MGH05E	RCDI_US_Smillie.04	recipient	FMT_Smillie_FMT102	2	2			Boston
RCDI_US_Smillie	SAMEA104393793	FMT_Smillie_MGH05E	RCDI_US_Smillie.04	recipient	FMT_Smillie_FMT110	14	14			Boston
RCDI_US_Smillie	SAMEA104393734	FMT_Smillie_MGH05R	RCDI_US_Smillie.05	recipient	FMT_Smillie_FMT10	0	0			Boston
RCDI_US_Smillie	SAMEA104393735	FMT_Smillie_MGH05R	RCDI_US_Smillie.05	recipient	FMT_Smillie_FMT11	11	11			Boston
RCDI_US_Smillie	SAMEA104393736	FMT_Smillie_MGH05R	RCDI_US_Smillie.05	recipient	FMT_Smillie_FMT12	11	11			Boston
RCDI_US_Smillie	SAMEA104393737	FMT_Smillie_MGH05R	RCDI_US_Smillie.05	recipient	FMT_Smillie_FMT13	19	19			Boston
RCDI_US_Smillie	SAMEA104393738	FMT_Smillie_MGH05R	RCDI_US_Smillie.05	recipient	FMT_Smillie_FMT14	19	19			Boston
RCDI_US_Smillie	SAMEA104393739	FMT_Smillie_MGH05R	RCDI_US_Smillie.05	recipient	FMT_Smillie_FMT43	58	58			Boston
RCDI_US_Smillie	SAMEA104393717	FMT_Smillie_MGH06D		donor	FMT_Smillie_FMT28	0	0			Boston
RCDI_US_Smillie	SAMEA104393718	FMT_Smillie_MGH06D		donor	FMT_Smillie_FMT29	49	0			Boston
RCDI_US_Smillie	SAMEA104393719	FMT_Smillie_MGH06D	RCDI_US_Smillie.06	donor	FMT_Smillie_FMT30	60	0			Boston
RCDI_US_Smillie	SAMEA104393720	FMT_Smillie_MGH06D		donor	FMT_Smillie_FMT31	63	0			Boston
RCDI_US_Smillie	SAMEA104393721	FMT_Smillie_MGH06D		donor	FMT_Smillie_FMT108	123	0			Boston
RCDI_US_Smillie	SAMEA104393794	FMT_Smillie_MGH06E	RCDI_US_Smillie.06	recipient	FMT_Smillie_FMT103	0	0			Boston
RCDI_US_Smillie	SAMEA104393795	FMT_Smillie_MGH06E	RCDI_US_Smillie.06	recipient	FMT_Smillie_FMT109	2	2			Boston
RCDI_US_Smillie	SAMEA104393700	FMT_Smillie_MGH06R	RCDI_US_Smillie.07	recipient	FMT_Smillie_FMT15	0	0			Boston
RCDI_US_Smillie	SAMEA104393701	FMT_Smillie_MGH06R	RCDI_US_Smillie.07	recipient	FMT_Smillie_FMT16	4	4			Boston
RCDI_US_Smillie	SAMEA104393702	FMT_Smillie_MGH06R	RCDI_US_Smillie.07	recipient	FMT_Smillie_FMT17	4	4			Boston
RCDI_US_Smillie	SAMEA104393703	FMT_Smillie_MGH06R	RCDI_US_Smillie.07	recipient	FMT_Smillie_FMT18	7	7			Boston
RCDI_US_Smillie	SAMEA104393704	FMT_Smillie_MGH06R	RCDI_US_Smillie.07	recipient	FMT_Smillie_FMT19	7	7			Boston
RCDI_US_Smillie	SAMEA104393745	FMT_Smillie_MGH06R	RCDI_US_Smillie.07	recipient	FMT_Smillie_FMT44	91	91			Boston
RCDI_US_Smillie	SAMEA104393722	FMT_Smillie_MGH07D		donor	FMT_Smillie_FMT32	0	0			Boston
RCDI_US_Smillie	SAMEA104393723	FMT_Smillie_MGH07D	RCDI_US_Smillie.19	donor	FMT_Smillie_FMT33	6	0			Boston
RCDI_US_Smillie	SAMEA104393724	FMT_Smillie_MGH07D	RCDI_US_Smillie.03;RCDI_US_Smillie.04;RCDI_US_Smillie.18	donor	FMT_Smillie_FMT34	13	0			Boston
RCDI_US_Smillie	SAMEA104393705	FMT_Smillie_MGH07R	RCDI_US_Smillie.08	recipient	FMT_Smillie_FMT20	0	0			Boston
RCDI_US_Smillie	SAMEA104393706	FMT_Smillie_MGH07R	RCDI_US_Smillie.08	recipient	FMT_Smillie_FMT21	3	3			Boston
RCDI_US_Smillie	SAMEA104393707	FMT_Smillie_MGH07R	RCDI_US_Smillie.08	recipient	FMT_Smillie_FMT22	7	7			Boston
RCDI_US_Smillie	SAMEA104393748	FMT_Smillie_MGH07R	RCDI_US_Smillie.08	recipient	FMT_Smillie_FMT47	19	19			Boston
RCDI_US_Smillie	SAMEA104393749	FMT_Smillie_MGH07R	RCDI_US_Smillie.08	recipient	FMT_Smillie_FMT49	87	87			Boston
RCDI_US_Smillie	SAMEA104393708	FMT_Smillie_MGH08R	RCDI_US_Smillie.09	recipient	FMT_Smillie_FMT23	0	0			Boston
RCDI_US_Smillie	SAMEA104393709	FMT_Smillie_MGH08R	RCDI_US_Smillie.09	recipient	FMT_Smillie_FMT24	4	4			Boston
RCDI_US_Smillie	SAMEA104393710	FMT_Smillie_MGH08R	RCDI_US_Smillie.09	recipient	FMT_Smillie_FMT25	4	4			Boston
RCDI_US_Smillie	SAMEA104393752	FMT_Smillie_MGH08R	RCDI_US_Smillie.09	recipient	FMT_Smillie_FMT50	76	76			Boston
RCDI_US_Smillie	SAMEA104393753	FMT_Smillie_MGH09R	RCDI_US_Smillie.10	recipient	FMT_Smillie_FMT51	0	0			Boston
RCDI_US_Smillie	SAMEA104393754	FMT_Smillie_MGH09R	RCDI_US_Smillie.10	recipient	FMT_Smillie_FMT53	5	5			Boston
RCDI_US_Smillie	SAMEA104393755	FMT_Smillie_MGH09R	RCDI_US_Smillie.10	recipient	FMT_Smillie_FMT55	11	11			Boston
RCDI_US_Smillie	SAMEA104393756	FMT_Smillie_MGH10R	RCDI_US_Smillie.11	recipient	FMT_Smillie_FMT56	0	0			Boston
RCDI_US_Smillie	SAMEA104393757	FMT_Smillie_MGH10R	RCDI_US_Smillie.11	recipient	FMT_Smillie_FMT58	50	50			Boston
RCDI_US_Smillie	SAMEA104393758	FMT_Smillie_MGH11R	RCDI_US_Smillie.12	recipient	FMT_Smillie_FMT59	0	0			Boston
RCDI_US_Smillie	SAMEA104393760	FMT_Smillie_MGH11R	RCDI_US_Smillie.12	recipient	FMT_Smillie_FMT62	3	3			Boston
RCDI_US_Smillie	SAMEA104393761	FMT_Smillie_MGH11R	RCDI_US_Smillie.12	recipient	FMT_Smillie_FMT64	12	12			Boston
RCDI_US_Smillie	SAMEA104393762	FMT_Smillie_MGH11R	RCDI_US_Smillie.12	recipient	FMT_Smillie_FMT66	38	38			Boston
RCDI_US_Smillie	SAMEA104393763	FMT_Smillie_MGH11R	RCDI_US_Smillie.12	recipient	FMT_Smillie_FMT67	48	48			Boston
RCDI_US_Smillie	SAMEA104393764	FMT_Smillie_MGH12R	RCDI_US_Smillie.13	recipient	FMT_Smillie_FMT69	0	0			Boston
RCDI_US_Smillie	SAMEA104393765	FMT_Smillie_MGH12R	RCDI_US_Smillie.13	recipient	FMT_Smillie_FMT71	4	4			Boston
RCDI_US_Smillie	SAMEA104393766	FMT_Smillie_MGH12R	RCDI_US_Smillie.13	recipient	FMT_Smillie_FMT72	21	21			Boston
RCDI_US_Smillie	SAMEA104393767	FMT_Smillie_MGH12R	RCDI_US_Smillie.13	recipient	FMT_Smillie_FMT74	27	27			Boston
RCDI_US_Smillie	SAMEA104393768	FMT_Smillie_MGH13R	RCDI_US_Smillie.14	recipient	FMT_Smillie_FMT75	0	0			Boston
RCDI_US_Smillie	SAMEA104393769	FMT_Smillie_MGH13R	RCDI_US_Smillie.14	recipient	FMT_Smillie_FMT77	4	4			Boston
RCDI_US_Smillie	SAMEA104393770	FMT_Smillie_MGH14R	RCDI_US_Smillie.15	recipient	FMT_Smillie_FMT78	0	0			Boston
RCDI_US_Smillie	SAMEA104393771	FMT_Smillie_MGH14R	RCDI_US_Smillie.15	recipient	FMT_Smillie_FMT80	5	5			Boston
RCDI_US_Smillie	SAMEA104393772	FMT_Smillie_MGH14R	RCDI_US_Smillie.15	recipient	FMT_Smillie_FMT81	11	11			Boston
RCDI_US_Smillie	SAMEA104393773	FMT_Smillie_MGH16R	RCDI_US_Smillie.16	recipient	FMT_Smillie_FMT82	0	0			Boston
RCDI_US_Smillie	SAMEA104393774	FMT_Smillie_MGH16R	RCDI_US_Smillie.16	recipient	FMT_Smillie_FMT84	3	3			Boston
RCDI_US_Smillie	SAMEA104393775	FMT_Smillie_MGH16R	RCDI_US_Smillie.16	recipient	FMT_Smillie_FMT85	7	7			Boston
RCDI_US_Smillie	SAMEA104393777	FMT_Smillie_MGH17R	RCDI_US_Smillie.17	recipient	FMT_Smillie_FMT88	0	0			Boston
RCDI_US_Smillie	SAMEA104393779	FMT_Smillie_MGH17R	RCDI_US_Smillie.17	recipient	FMT_Smillie_FMT92	14	14			Boston
RCDI_US_Smillie	SAMEA104393781	FMT_Smillie_MGH18R	RCDI_US_Smillie.18	recipient	FMT_Smillie_FMT93	0	0			Boston
RCDI_US_Smillie	SAMEA104393782	FMT_Smillie_MGH18R	RCDI_US_Smillie.18	recipient	FMT_Smillie_FMT95	4	4			Boston
RCDI_US_Smillie	SAMEA104393783	FMT_Smillie_MGH18R	RCDI_US_Smillie.18	recipient	FMT_Smillie_FMT105	14	14			Boston
RCDI_US_Smillie	SAMEA104393784	FMT_Smillie_MGH19R	RCDI_US_Smillie.19	recipient	FMT_Smillie_FMT96	0	0			Boston
RCDI_US_Smillie	SAMEA104393785	FMT_Smillie_MGH19R	RCDI_US_Smillie.19	recipient	FMT_Smillie_FMT97	4	4			Boston
RCDI_US_Smillie	SAMEA104393786	FMT_Smillie_MGH19R	RCDI_US_Smillie.19	recipient	FMT_Smillie_FMT98	4	4			Boston
RCDI_US_Smillie	SAMEA104393787	FMT_Smillie_MGH19R	RCDI_US_Smillie.19	recipient	FMT_Smillie_FMT106	16	16			Boston
UC_US_Lee	SAMN06018971	FMT_Lee.DONOR	UC_US_Lee.01	donor	SAMN06018971	0	0	male	30	USA
UC_US_Lee	SAMN06018972	FMT_Lee.DONOR		donor	SAMN06018972	1	0	male	30	USA
UC_US_Lee	SAMN06018973	FMT_Lee.DONOR		donor	SAMN06018973	2	0	male	30	USA
UC_US_Lee	SAMN06018974	FMT_Lee.DONOR	UC_US_Lee.02	donor	SAMN06018974	6	0	male	30	USA
UC_US_Lee	SAMN06018975	FMT_Lee.R01	UC_US_Lee.01	recipient	SAMN06018975	0	0	male	23	USA
UC_US_Lee	SAMN06018976	FMT_Lee.R01	UC_US_Lee.01	recipient	SAMN06018976	31	31	male	23	USA
UC_US_Lee	SAMN06018977	FMT_Lee.R01	UC_US_Lee.01	recipient	SAMN06018977	60	60	male	23	USA
UC_US_Lee	SAMN06018978	FMT_Lee.R02	UC_US_Lee.02	recipient	SAMN06018978	0	0	female	32	USA
UC_US_Lee	SAMN06018979	FMT_Lee.R02	UC_US_Lee.02	recipient	SAMN06018979	31	31	female	32	USA
UC_US_Lee	SAMN06018980	FMT_Lee.R02	UC_US_Lee.02	recipient	SAMN06018980	60	60	female	32	USA
UC_US_Nusbaum	SAMN08707422	FMT_Nusbaum.responder_1	UC_US_Nusbaum.01	recipient	SAMN08707422	0	0			USA
UC_US_Nusbaum	SAMN08707423	FMT_Nusbaum.responder_1	UC_US_Nusbaum.01	recipient	SAMN08707423	28	28			USA
UC_US_Nusbaum	SAMN08707421	FMT_Nusbaum.responder_1.donor	UC_US_Nusbaum.01	donor	SAMN08707421	0	0			USA
UC_US_Nusbaum	SAMN08707427	FMT_Nusbaum.responder_2	UC_US_Nusbaum.02	recipient	SAMN08707427	0	0			USA
UC_US_Nusbaum	SAMN08707429	FMT_Nusbaum.responder_2	UC_US_Nusbaum.02	recipient	SAMN08707429	28	28			USA
UC_US_Nusbaum	SAMN08707428	FMT_Nusbaum.responder_2.donor	UC_US_Nusbaum.02	donor	SAMN08707428	0	0			USA
UC_US_Nusbaum	SAMN08707440	FMT_Nusbaum.responder_3	UC_US_Nusbaum.03	recipient	SAMN08707440	0	0			USA
UC_US_Nusbaum	SAMN08707441	FMT_Nusbaum.responder_3	UC_US_Nusbaum.03	recipient	SAMN08707441	28	28			USA
UC_US_Nusbaum	SAMN08707439	FMT_Nusbaum.responder_3.donor	UC_US_Nusbaum.03	donor	SAMN08707439	0	0			USA
UC_US_Nusbaum	SAMN08707424	FMT_Nusbaum.responder_4	UC_US_Nusbaum.04	recipient	SAMN08707424	0	0			USA
UC_US_Nusbaum	SAMN08707425	FMT_Nusbaum.responder_4	UC_US_Nusbaum.04	recipient	SAMN08707425	28	28			USA
UC_US_Nusbaum	SAMN08707426	FMT_Nusbaum.responder_4.donor	UC_US_Nusbaum.04	donor	SAMN08707426	0	0			USA
RCDI_US_Moss	SAMN05930818	FMT_Moss.A	RCDI_US_Moss.01	recipient	FMT_Moss.A_1	0	0	female	56	USA
RCDI_US_Moss	SAMN05930819	FMT_Moss.A	RCDI_US_Moss.01	recipient	FMT_Moss.A_2	6	6	female	56	USA
RCDI_US_Moss	SAMN05930820	FMT_Moss.A	RCDI_US_Moss.01	recipient	FMT_Moss.A_3	14	14	female	56	USA
RCDI_US_Moss	SAMN05930821	FMT_Moss.A	RCDI_US_Moss.01	recipient	FMT_Moss.A_4	16	16	female	56	USA
RCDI_US_Moss	SAMN05930822	FMT_Moss.A	RCDI_US_Moss.01	recipient	FMT_Moss.A_5	21	21	female	56	USA
RCDI_US_Moss	SAMN05930823	FMT_Moss.A	RCDI_US_Moss.01	recipient	FMT_Moss.A_lt	408	408	female	56	USA
RCDI_US_Moss	SAMN05930824	FMT_Moss.B	RCDI_US_Moss.02	recipient	FMT_Moss.B_1	0	0	female	63	USA
RCDI_US_Moss	SAMN05930825	FMT_Moss.B	RCDI_US_Moss.02	recipient	FMT_Moss.B_2	6	6	female	63	USA
RCDI_US_Moss	SAMN05930826	FMT_Moss.B	RCDI_US_Moss.02	recipient	FMT_Moss.B_3	8	8	female	63	USA
RCDI_US_Moss	SAMN05930827	FMT_Moss.B	RCDI_US_Moss.02	recipient	FMT_Moss.B_4	13	13	female	63	USA
RCDI_US_Moss	SAMN05930828	FMT_Moss.B	RCDI_US_Moss.02	recipient	FMT_Moss.B_5	20	20	female	63	USA
RCDI_US_Moss	SAMN05930829	FMT_Moss.B	RCDI_US_Moss.02	recipient	FMT_Moss.B_lt	384	384	female	63	USA
RCDI_US_Moss	SAMN05930830	FMT_Moss.C	RCDI_US_Moss.03	recipient	FMT_Moss.C_lt	456	456	female		USA
RCDI_US_Moss	SAMN05930831	FMT_Moss.D	RCDI_US_Moss.04	recipient	FMT_Moss.D_lt	179	179	female		USA
RCDI_US_Moss	SAMN05930834	FMT_Moss.DON_ABCEF	RCDI_US_Moss.01;RCDI_US_Moss.02;RCDI_US_Moss.03;RCDI_US_Moss.05;RCDI_US_Moss.06	donor	FMT_Moss.D29_d0	0	0			USA
RCDI_US_Moss	SAMN05930835	FMT_Moss.DON_ABCEF		donor	FMT_Moss.D29_d33	33	0			USA
RCDI_US_Moss	SAMN05930836	FMT_Moss.DON_ABCEF		donor	FMT_Moss.D29_d35	35	0			USA
RCDI_US_Moss	SAMN05930837	FMT_Moss.DON_ABCEF		donor	FMT_Moss.D29_d37	37	0			USA
RCDI_US_Moss	SAMN05930838	FMT_Moss.DON_ABCEF		donor	FMT_Moss.D29_d40	40	0			USA
RCDI_US_Moss	SAMN05930839	FMT_Moss.DON_ABCEF		donor	FMT_Moss.D29_d41	41	0			USA
RCDI_US_Moss	SAMN05930840	FMT_Moss.DON_ABCEF		donor	FMT_Moss.D29_d42	42	0			USA
RCDI_US_Moss	SAMN05930841	FMT_Moss.DON_ABCEF		donor	FMT_Moss.D29_d232	232	0			USA
RCDI_US_Moss	SAMN05930842	FMT_Moss.DON_D	RCDI_US_Moss.04	donor	FMT_Moss.D28_DP12	0	0			USA
RCDI_US_Moss	SAMN05930843	FMT_Moss.DON_D		donor	FMT_Moss.D28_DP18	32	0			USA
RCDI_US_Moss	SAMN05930844	FMT_Moss.DON_G		donor	FMT_Moss.D32_DP2	0	0			USA
RCDI_US_Moss	SAMN05930832	FMT_Moss.E	RCDI_US_Moss.05	recipient	FMT_Moss.E_lt	448	448	male		USA
RCDI_US_Moss	SAMN05930833	FMT_Moss.F	RCDI_US_Moss.06	recipient	FMT_Moss.F_lt	410	410	female		USA
CD_US_Vaughn	SAMN05065738	FMT_Vaughn.D9001	CD_US_Vaughn.01;CD_US_Vaughn.03;CD_US_Vaughn.07;CD_US_Vaughn.08;CD_US_Vaughn.09	donor	SAMN05065738	0	0	male		USA
CD_US_Vaughn	SAMN05065779	FMT_Vaughn.D9002	CD_US_Vaughn.02;CD_US_Vaughn.04;CD_US_Vaughn.05;CD_US_Vaughn.06;CD_US_Vaughn.10	donor	SAMN05065779	0	0	male		USA
CD_US_Vaughn	SAMN05065746	FMT_Vaughn.D9004	CD_US_Vaughn.11;CD_US_Vaughn.12;CD_US_Vaughn.14;CD_US_Vaughn.15	donor	SAMN05065746	0	0	male		USA
CD_US_Vaughn	SAMN05065760	FMT_Vaughn.D9005	CD_US_Vaughn.13;CD_US_Vaughn.16;CD_US_Vaughn.17;CD_US_Vaughn.18	donor	SAMN05065760	0	0	male		USA
CD_US_Vaughn	SAMN05065739	FMT_Vaughn.R1001	CD_US_Vaughn.01	recipient	SAMN05065739	0	0			USA
CD_US_Vaughn	SAMN05065736	FMT_Vaughn.R1001	CD_US_Vaughn.01	recipient	SAMN05065736	28	28			USA
CD_US_Vaughn	SAMN05065732	FMT_Vaughn.R1001	CD_US_Vaughn.01	recipient	SAMN05065732	56	56			USA
CD_US_Vaughn	SAMN05065737	FMT_Vaughn.R1002	CD_US_Vaughn.02	recipient	SAMN05065737	0	0			USA
CD_US_Vaughn	SAMN05065734	FMT_Vaughn.R1002	CD_US_Vaughn.02	recipient	SAMN05065734	28	28			USA
CD_US_Vaughn	SAMN05065728	FMT_Vaughn.R1002	CD_US_Vaughn.02	recipient	SAMN05065728	56	56			USA
CD_US_Vaughn	SAMN05065735	FMT_Vaughn.R1003	CD_US_Vaughn.03	recipient	SAMN05065735	28	28			USA
CD_US_Vaughn	SAMN05065740	FMT_Vaughn.R1003	CD_US_Vaughn.03	recipient	SAMN05065740	56	56			USA
CD_US_Vaughn	SAMN05065727	FMT_Vaughn.R1004	CD_US_Vaughn.04	recipient	SAMN05065727	0	0			USA
CD_US_Vaughn	SAMN05065731	FMT_Vaughn.R1004	CD_US_Vaughn.04	recipient	SAMN05065731	28	28			USA
CD_US_Vaughn	SAMN05065749	FMT_Vaughn.R1004	CD_US_Vaughn.04	recipient	SAMN05065749	56	56			USA
CD_US_Vaughn	SAMN05065733	FMT_Vaughn.R1005	CD_US_Vaughn.05	recipient	SAMN05065733	0	0			USA
CD_US_Vaughn	SAMN05065742	FMT_Vaughn.R1005	CD_US_Vaughn.05	recipient	SAMN05065742	28	28			USA
CD_US_Vaughn	SAMN05065745	FMT_Vaughn.R1005	CD_US_Vaughn.05	recipient	SAMN05065745	56	56			USA
CD_US_Vaughn	SAMN05065729	FMT_Vaughn.R1006	CD_US_Vaughn.06	recipient	SAMN05065729	0	0			USA
CD_US_Vaughn	SAMN05065747	FMT_Vaughn.R1006	CD_US_Vaughn.06	recipient	SAMN05065747	28	28			USA
CD_US_Vaughn	SAMN05065744	FMT_Vaughn.R1006	CD_US_Vaughn.06	recipient	SAMN05065744	56	56			USA
CD_US_Vaughn	SAMN05065730	FMT_Vaughn.R1007	CD_US_Vaughn.07	recipient	SAMN05065730	0	0			USA
CD_US_Vaughn	SAMN05065743	FMT_Vaughn.R1007	CD_US_Vaughn.07	recipient	SAMN05065743	28	28			USA
CD_US_Vaughn	SAMN05065748	FMT_Vaughn.R1007	CD_US_Vaughn.07	recipient	SAMN05065748	56	56			USA
CD_US_Vaughn	SAMN05065741	FMT_Vaughn.R1008	CD_US_Vaughn.08	recipient	SAMN05065741	28	28			USA
CD_US_Vaughn	SAMN05065758	FMT_Vaughn.R1008	CD_US_Vaughn.08	recipient	SAMN05065758	56	56			USA
CD_US_Vaughn	SAMN05065750	FMT_Vaughn.R1009	CD_US_Vaughn.09	recipient	SAMN05065750	0	0			USA
CD_US_Vaughn	SAMN05065751	FMT_Vaughn.R1009	CD_US_Vaughn.09	recipient	SAMN05065751	28	28			USA
CD_US_Vaughn	SAMN05065754	FMT_Vaughn.R1011	CD_US_Vaughn.10	recipient	SAMN05065754	0	0			USA
CD_US_Vaughn	SAMN05065753	FMT_Vaughn.R1011	CD_US_Vaughn.10	recipient	SAMN05065753	28	28			USA
CD_US_Vaughn	SAMN05065755	FMT_Vaughn.R1011	CD_US_Vaughn.10	recipient	SAMN05065755	56	56			USA
CD_US_Vaughn	SAMN05065752	FMT_Vaughn.R1012	CD_US_Vaughn.11	recipient	SAMN05065752	28	28			USA
CD_US_Vaughn	SAMN05065759	FMT_Vaughn.R1012	CD_US_Vaughn.11	recipient	SAMN05065759	56	56			USA
CD_US_Vaughn	SAMN05065756	FMT_Vaughn.R1014	CD_US_Vaughn.12	recipient	SAMN05065756	0	0			USA
CD_US_Vaughn	SAMN05065757	FMT_Vaughn.R1014	CD_US_Vaughn.12	recipient	SAMN05065757	28	28			USA
CD_US_Vaughn	SAMN05065768	FMT_Vaughn.R1014	CD_US_Vaughn.12	recipient	SAMN05065768	56	56			USA
CD_US_Vaughn	SAMN05065765	FMT_Vaughn.R1015	CD_US_Vaughn.13	recipient	SAMN05065765	0	0			USA
CD_US_Vaughn	SAMN05065763	FMT_Vaughn.R1015	CD_US_Vaughn.13	recipient	SAMN05065763	28	28			USA
CD_US_Vaughn	SAMN05065762	FMT_Vaughn.R1015	CD_US_Vaughn.13	recipient	SAMN05065762	56	56			USA
CD_US_Vaughn	SAMN05065769	FMT_Vaughn.R1017	CD_US_Vaughn.14	recipient	SAMN05065769	0	0			USA
CD_US_Vaughn	SAMN05065766	FMT_Vaughn.R1017	CD_US_Vaughn.14	recipient	SAMN05065766	28	28			USA
CD_US_Vaughn	SAMN05065778	FMT_Vaughn.R1017	CD_US_Vaughn.14	recipient	SAMN05065778	56	56			USA
CD_US_Vaughn	SAMN05065767	FMT_Vaughn.R1018	CD_US_Vaughn.15	recipient	SAMN05065767	0	0			USA
CD_US_Vaughn	SAMN05065764	FMT_Vaughn.R1018	CD_US_Vaughn.15	recipient	SAMN05065764	28	28			USA
CD_US_Vaughn	SAMN05065775	FMT_Vaughn.R1018	CD_US_Vaughn.15	recipient	SAMN05065775	56	56			USA
CD_US_Vaughn	SAMN05065761	FMT_Vaughn.R1020	CD_US_Vaughn.16	recipient	SAMN05065761	0	0			USA
CD_US_Vaughn	SAMN05065777	FMT_Vaughn.R1020	CD_US_Vaughn.16	recipient	SAMN05065777	28	28			USA
CD_US_Vaughn	SAMN05065776	FMT_Vaughn.R1021	CD_US_Vaughn.17	recipient	SAMN05065776	0	0			USA
CD_US_Vaughn	SAMN05065773	FMT_Vaughn.R1021	CD_US_Vaughn.17	recipient	SAMN05065773	28	28			USA
CD_US_Vaughn	SAMN05065772	FMT_Vaughn.R1021	CD_US_Vaughn.17	recipient	SAMN05065772	56	56			USA
CD_US_Vaughn	SAMN05065774	FMT_Vaughn.R1022	CD_US_Vaughn.18	recipient	SAMN05065774	0	0			USA
CD_US_Vaughn	SAMN05065771	FMT_Vaughn.R1022	CD_US_Vaughn.18	recipient	SAMN05065771	28	28			USA
CD_US_Vaughn	SAMN05065770	FMT_Vaughn.R1022	CD_US_Vaughn.18	recipient	SAMN05065770	56	56			USA
UC_US_Damman	SAMN03955539	FMT_Damman.DON_1		donor	SAMN03955539	0	-7	male	41	USA
UC_US_Damman	SAMN03955540	FMT_Damman.DON_1	UC_US_Damman.01	donor	SAMN03955540	7	0	male	41	USA
UC_US_Damman	SAMN03955541	FMT_Damman.DON_2		donor	SAMN03955541	0	-7	male	25	USA
UC_US_Damman	SAMN03955542	FMT_Damman.DON_2	UC_US_Damman.02	donor	SAMN03955542	7	0	male	25	USA
UC_US_Damman	SAMN03955543	FMT_Damman.DON_3		donor	SAMN03955543	0	-7	male	55	USA
UC_US_Damman	SAMN03955544	FMT_Damman.DON_3	UC_US_Damman.03	donor	SAMN03955544	7	0	male	55	USA
UC_US_Damman	SAMN03955545	FMT_Damman.DON_3	UC_US_Damman.04	donor	SAMN03955545	14	0	male	55	USA
UC_US_Damman	SAMN03955546	FMT_Damman.DON_6		donor	SAMN03955546	0	-7	male	47	USA
UC_US_Damman	SAMN03955547	FMT_Damman.DON_6	UC_US_Damman.05	donor	SAMN03955547	7	0	male	47	USA
UC_US_Damman	SAMN03955548	FMT_Damman.DON_7		donor	SAMN03955548	0	-7	male	28	USA
UC_US_Damman	SAMN03955549	FMT_Damman.DON_7	UC_US_Damman.06	donor	SAMN03955549	7	0	male	28	USA
UC_US_Damman	SAMN03955550	FMT_Damman.REC_1	UC_US_Damman.01	recipient	SAMN03955550	0	-28	female	47	USA
UC_US_Damman	SAMN03955551	FMT_Damman.REC_1	UC_US_Damman.01	recipient	SAMN03955551	28	0	female	47	USA
UC_US_Damman	SAMN03955552	FMT_Damman.REC_1	UC_US_Damman.01	recipient	SAMN03955552	35	7	female	47	USA
UC_US_Damman	SAMN03955553	FMT_Damman.REC_1	UC_US_Damman.01	recipient	SAMN03955553	56	28	female	47	USA
UC_US_Damman	SAMN03955554	FMT_Damman.REC_1	UC_US_Damman.01	recipient	SAMN03955554	112	84	female	47	USA
UC_US_Damman	SAMN03955555	FMT_Damman.REC_2	UC_US_Damman.02	recipient	SAMN03955555	0	-28	male	25	USA
UC_US_Damman	SAMN03955556	FMT_Damman.REC_2	UC_US_Damman.02	recipient	SAMN03955556	28	0	male	25	USA
UC_US_Damman	SAMN03955557	FMT_Damman.REC_2	UC_US_Damman.02	recipient	SAMN03955557	35	7	male	25	USA
UC_US_Damman	SAMN03955558	FMT_Damman.REC_2	UC_US_Damman.02	recipient	SAMN03955558	56	28	male	25	USA
UC_US_Damman	SAMN03955559	FMT_Damman.REC_2	UC_US_Damman.02	recipient	SAMN03955559	112	84	male	25	USA
UC_US_Damman	SAMN03955560	FMT_Damman.REC_3	UC_US_Damman.03	recipient	SAMN03955560	0	-28	female	61	USA
UC_US_Damman	SAMN03955561	FMT_Damman.REC_3	UC_US_Damman.03	recipient	SAMN03955561	28	0	female	61	USA
UC_US_Damman	SAMN03955562	FMT_Damman.REC_3	UC_US_Damman.03	recipient	SAMN03955562	35	7	female	61	USA
UC_US_Damman	SAMN03955563	FMT_Damman.REC_3	UC_US_Damman.03	recipient	SAMN03955563	56	28	female	61	USA
UC_US_Damman	SAMN03955564	FMT_Damman.REC_3	UC_US_Damman.03	recipient	SAMN03955564	112	84	female	61	USA
UC_US_Damman	SAMN03955565	FMT_Damman.REC_5	UC_US_Damman.04	recipient	SAMN03955565	0	-28	male	29	USA
UC_US_Damman	SAMN03955566	FMT_Damman.REC_5	UC_US_Damman.04	recipient	SAMN03955566	28	0	male	29	USA
UC_US_Damman	SAMN03955567	FMT_Damman.REC_5	UC_US_Damman.04	recipient	SAMN03955567	35	7	male	29	USA
UC_US_Damman	SAMN03955568	FMT_Damman.REC_5	UC_US_Damman.04	recipient	SAMN03955568	56	28	male	29	USA
UC_US_Damman	SAMN03955569	FMT_Damman.REC_5	UC_US_Damman.04	recipient	SAMN03955569	112	84	male	29	USA
UC_US_Damman	SAMN03955570	FMT_Damman.REC_6	UC_US_Damman.05	recipient	SAMN03955570	0	-28	female	61	USA
UC_US_Damman	SAMN03955571	FMT_Damman.REC_6	UC_US_Damman.05	recipient	SAMN03955571	28	0	female	61	USA
UC_US_Damman	SAMN03955572	FMT_Damman.REC_6	UC_US_Damman.05	recipient	SAMN03955572	35	7	female	61	USA
UC_US_Damman	SAMN03955573	FMT_Damman.REC_6	UC_US_Damman.05	recipient	SAMN03955573	56	28	female	61	USA
UC_US_Damman	SAMN03955574	FMT_Damman.REC_6	UC_US_Damman.05	recipient	SAMN03955574	112	84	female	61	USA
UC_US_Damman	SAMN03955575	FMT_Damman.REC_7	UC_US_Damman.06	recipient	SAMN03955575	0	-28	female	27	USA
UC_US_Damman	SAMN03955576	FMT_Damman.REC_7	UC_US_Damman.06	recipient	SAMN03955576	28	0	female	27	USA
UC_US_Damman	SAMN03955577	FMT_Damman.REC_7	UC_US_Damman.06	recipient	SAMN03955577	35	7	female	27	USA
UC_US_Damman	SAMN03955578	FMT_Damman.REC_7	UC_US_Damman.06	recipient	SAMN03955578	56	28	female	27	USA
UC_US_Damman	SAMN03955579	FMT_Damman.REC_7	UC_US_Damman.06	recipient	SAMN03955579	112	84	female	27	USA
RCDI_US_Watson	SAMN17918336	Watson_2021_FMT_RCDI.subject_DA		donor	Watson_2021_FMT_RCDI.sample_DA_D_01	0	0			Canada
RCDI_US_Watson	SAMN17918337	Watson_2021_FMT_RCDI.subject_DA		donor	Watson_2021_FMT_RCDI.sample_DA_D_02	3	3			Canada
RCDI_US_Watson	SAMN17918338	Watson_2021_FMT_RCDI.subject_DA		donor	Watson_2021_FMT_RCDI.sample_DA_D_03	4	4			Canada
RCDI_US_Watson	SAMN17918339	Watson_2021_FMT_RCDI.subject_DA		donor	Watson_2021_FMT_RCDI.sample_DA_D_04	5	5			Canada
RCDI_US_Watson	SAMN17918340	Watson_2021_FMT_RCDI.subject_DA		donor	Watson_2021_FMT_RCDI.sample_DA_D_05	41	41			Canada
RCDI_US_Watson	SAMN17918341	Watson_2021_FMT_RCDI.subject_DA		donor	Watson_2021_FMT_RCDI.sample_DA_D_06	48	48			Canada
RCDI_US_Watson	SAMN17918342	Watson_2021_FMT_RCDI.subject_DA		donor	Watson_2021_FMT_RCDI.sample_DA_D_07	49	49			Canada
RCDI_US_Watson	SAMN17918343	Watson_2021_FMT_RCDI.subject_DA	RCDI_US_Watson.05	donor	Watson_2021_FMT_RCDI.sample_DA_D_08	301	0			Canada
RCDI_US_Watson	SAMN17918344	Watson_2021_FMT_RCDI.subject_DA	RCDI_US_Watson.01	donor	Watson_2021_FMT_RCDI.sample_DA_D_09	339	0			Canada
RCDI_US_Watson	SAMN17918345	Watson_2021_FMT_RCDI.subject_DA	RCDI_US_Watson.02	donor	Watson_2021_FMT_RCDI.sample_DA_D_10	346	0			Canada
RCDI_US_Watson	SAMN17918346	Watson_2021_FMT_RCDI.subject_DA		donor	Watson_2021_FMT_RCDI.sample_DA_D_11	354	354			Canada
RCDI_US_Watson	SAMN17918347	Watson_2021_FMT_RCDI.subject_DA		donor	Watson_2021_FMT_RCDI.sample_DA_D_12	360	360			Canada
RCDI_US_Watson	SAMN17918348	Watson_2021_FMT_RCDI.subject_DA		donor	Watson_2021_FMT_RCDI.sample_DA_D_13	391	391			Canada
RCDI_US_Watson	SAMN17918349	Watson_2021_FMT_RCDI.subject_DA		donor	Watson_2021_FMT_RCDI.sample_DA_D_14	446	446			Canada
RCDI_US_Watson	SAMN17918350	Watson_2021_FMT_RCDI.subject_DA	RCDI_US_Watson.04	donor	Watson_2021_FMT_RCDI.sample_DA_D_15	452	0			Canada
RCDI_US_Watson	SAMN17918351	Watson_2021_FMT_RCDI.subject_DA	RCDI_US_Watson.03	donor	Watson_2021_FMT_RCDI.sample_DA_D_16	473	0			Canada
RCDI_US_Watson	SAMN17918352	Watson_2021_FMT_RCDI.subject_DA		donor	Watson_2021_FMT_RCDI.sample_DA_D_17	476	476			Canada
RCDI_US_Watson	SAMN17918353	Watson_2021_FMT_RCDI.subject_DA		donor	Watson_2021_FMT_RCDI.sample_DA_D_18	516	516			Canada
RCDI_US_Watson	SAMN17918354	Watson_2021_FMT_RCDI.subject_DA		donor	Watson_2021_FMT_RCDI.sample_DA_D_19	542	542			Canada
RCDI_US_Watson	SAMN17918355	Watson_2021_FMT_RCDI.subject_DA		donor	Watson_2021_FMT_RCDI.sample_DA_D_20	553	553			Canada
RCDI_US_Watson	SAMN17918356	Watson_2021_FMT_RCDI.subject_DA		donor	Watson_2021_FMT_RCDI.sample_DA_D_21	614	614			Canada
RCDI_US_Watson	SAMN17918357	Watson_2021_FMT_RCDI.subject_DA		donor	Watson_2021_FMT_RCDI.sample_DA_D_22	622	622			Canada
RCDI_US_Watson	SAMN17918358	Watson_2021_FMT_RCDI.subject_DA		donor	Watson_2021_FMT_RCDI.sample_DA_D_23	627	627			Canada
RCDI_US_Watson	SAMN17918359	Watson_2021_FMT_RCDI.subject_DA		donor	Watson_2021_FMT_RCDI.sample_DA_D_24	636	636			Canada
RCDI_US_Watson	SAMN17918360	Watson_2021_FMT_RCDI.subject_DB		donor	Watson_2021_FMT_RCDI.sample_DB_D_01	0	0			Canada
RCDI_US_Watson	SAMN17918361	Watson_2021_FMT_RCDI.subject_DB		donor	Watson_2021_FMT_RCDI.sample_DB_D_02	36	36			Canada
RCDI_US_Watson	SAMN17918362	Watson_2021_FMT_RCDI.subject_DB		donor	Watson_2021_FMT_RCDI.sample_DB_D_03	50	50			Canada
RCDI_US_Watson	SAMN17918363	Watson_2021_FMT_RCDI.subject_DB		donor	Watson_2021_FMT_RCDI.sample_DB_D_04	51	51			Canada
RCDI_US_Watson	SAMN17918364	Watson_2021_FMT_RCDI.subject_DB		donor	Watson_2021_FMT_RCDI.sample_DB_D_05	120	120			Canada
RCDI_US_Watson	SAMN17918365	Watson_2021_FMT_RCDI.subject_DB		donor	Watson_2021_FMT_RCDI.sample_DB_D_06	121	121			Canada
RCDI_US_Watson	SAMN17918366	Watson_2021_FMT_RCDI.subject_DB	RCDI_US_Watson.10	donor	Watson_2021_FMT_RCDI.sample_DB_D_07	164	0			Canada
RCDI_US_Watson	SAMN17918367	Watson_2021_FMT_RCDI.subject_DB	RCDI_US_Watson.06	donor	Watson_2021_FMT_RCDI.sample_DB_D_08	172	0			Canada
RCDI_US_Watson	SAMN17918368	Watson_2021_FMT_RCDI.subject_DB		donor	Watson_2021_FMT_RCDI.sample_DB_D_09	189	189			Canada
RCDI_US_Watson	SAMN17918369	Watson_2021_FMT_RCDI.subject_DB		donor	Watson_2021_FMT_RCDI.sample_DB_D_10	196	196			Canada
RCDI_US_Watson	SAMN17918370	Watson_2021_FMT_RCDI.subject_DB	RCDI_US_Watson.07	donor	Watson_2021_FMT_RCDI.sample_DB_D_11	240	0			Canada
RCDI_US_Watson	SAMN17918371	Watson_2021_FMT_RCDI.subject_DB		donor	Watson_2021_FMT_RCDI.sample_DB_D_12	247	247			Canada
RCDI_US_Watson	SAMN17918372	Watson_2021_FMT_RCDI.subject_DB	RCDI_US_Watson.09	donor	Watson_2021_FMT_RCDI.sample_DB_D_13	297	0			Canada
RCDI_US_Watson	SAMN17918373	Watson_2021_FMT_RCDI.subject_DB	RCDI_US_Watson.08	donor	Watson_2021_FMT_RCDI.sample_DB_D_14	503	0			Canada
RCDI_US_Watson	SAMN17918374	Watson_2021_FMT_RCDI.subject_DB		donor	Watson_2021_FMT_RCDI.sample_DB_D_15	532	532			Canada
RCDI_US_Watson	SAMN17918375	Watson_2021_FMT_RCDI.subject_DA_R01	RCDI_US_Watson.01	recipient	Watson_2021_FMT_RCDI.sample_DA_R01_CDI_P_08_PRE	0	0			Canada
RCDI_US_Watson	SAMN17918376	Watson_2021_FMT_RCDI.subject_DA_R01	RCDI_US_Watson.01	recipient	Watson_2021_FMT_RCDI.sample_DA_R01_CDI_P_01_PRE	11	11			Canada
RCDI_US_Watson	SAMN17918377	Watson_2021_FMT_RCDI.subject_DA_R01	RCDI_US_Watson.01	recipient	Watson_2021_FMT_RCDI.sample_DA_R01_CDI_P_02_POST	18	18			Canada
RCDI_US_Watson	SAMN17918378	Watson_2021_FMT_RCDI.subject_DA_R01	RCDI_US_Watson.01	recipient	Watson_2021_FMT_RCDI.sample_DA_R01_CDI_P_03_POST	38	38			Canada
RCDI_US_Watson	SAMN17918379	Watson_2021_FMT_RCDI.subject_DA_R01	RCDI_US_Watson.01	recipient	Watson_2021_FMT_RCDI.sample_DA_R01_CDI_P_05_POST	180	180			Canada
RCDI_US_Watson	SAMN17918380	Watson_2021_FMT_RCDI.subject_DA_R01	RCDI_US_Watson.01	recipient	Watson_2021_FMT_RCDI.sample_DA_R01_CDI_P_06_POST	346	346			Canada
RCDI_US_Watson	SAMN17918381	Watson_2021_FMT_RCDI.subject_DA_R02	RCDI_US_Watson.02	recipient	Watson_2021_FMT_RCDI.sample_DA_R02_CDI_C_01_PRE	0	0			Canada
RCDI_US_Watson	SAMN17918382	Watson_2021_FMT_RCDI.subject_DA_R02	RCDI_US_Watson.02	recipient	Watson_2021_FMT_RCDI.sample_DA_R02_CDI_C_02_PRE	18	18			Canada
RCDI_US_Watson	SAMN17918383	Watson_2021_FMT_RCDI.subject_DA_R02	RCDI_US_Watson.02	recipient	Watson_2021_FMT_RCDI.sample_DA_R02_CDI_C_03_POST	24	24			Canada
RCDI_US_Watson	SAMN17918384	Watson_2021_FMT_RCDI.subject_DA_R02	RCDI_US_Watson.02	recipient	Watson_2021_FMT_RCDI.sample_DA_R02_CDI_C_04_POST	45	45			Canada
RCDI_US_Watson	SAMN17918385	Watson_2021_FMT_RCDI.subject_DA_R02	RCDI_US_Watson.02	recipient	Watson_2021_FMT_RCDI.sample_DA_R02_CDI_C_05_POST	108	108			Canada
RCDI_US_Watson	SAMN17918386	Watson_2021_FMT_RCDI.subject_DA_R02	RCDI_US_Watson.02	recipient	Watson_2021_FMT_RCDI.sample_DA_R02_CDI_C_06_POST	180	180			Canada
RCDI_US_Watson	SAMN17918387	Watson_2021_FMT_RCDI.subject_DA_R02	RCDI_US_Watson.02	recipient	Watson_2021_FMT_RCDI.sample_DA_R02_CDI_C_07_POST	353	353			Canada
RCDI_US_Watson	SAMN17918388	Watson_2021_FMT_RCDI.subject_DA_R03	RCDI_US_Watson.03	recipient	Watson_2021_FMT_RCDI.sample_DA_R03_CDI_C_01_PRE	0	0			Canada
RCDI_US_Watson	SAMN17918389	Watson_2021_FMT_RCDI.subject_DA_R03	RCDI_US_Watson.03	recipient	Watson_2021_FMT_RCDI.sample_DA_R03_CDI_C_02_PRE	2	2			Canada
RCDI_US_Watson	SAMN17918390	Watson_2021_FMT_RCDI.subject_DA_R03	RCDI_US_Watson.03	recipient	Watson_2021_FMT_RCDI.sample_DA_R03_CDI_C_03_PRE	3	3			Canada
RCDI_US_Watson	SAMN17918391	Watson_2021_FMT_RCDI.subject_DA_R03	RCDI_US_Watson.03	recipient	Watson_2021_FMT_RCDI.sample_DA_R03_CDI_C_04_POST	25	25			Canada
RCDI_US_Watson	SAMN17918392	Watson_2021_FMT_RCDI.subject_DA_R03	RCDI_US_Watson.03	recipient	Watson_2021_FMT_RCDI.sample_DA_R03_CDI_C_05_POST	33	33			Canada
RCDI_US_Watson	SAMN17918393	Watson_2021_FMT_RCDI.subject_DA_R03	RCDI_US_Watson.03	recipient	Watson_2021_FMT_RCDI.sample_DA_R03_CDI_C_06_POST	47	47			Canada
RCDI_US_Watson	SAMN17918394	Watson_2021_FMT_RCDI.subject_DA_R03	RCDI_US_Watson.03	recipient	Watson_2021_FMT_RCDI.sample_DA_R03_CDI_C_07_POST	103	103			Canada
RCDI_US_Watson	SAMN17918395	Watson_2021_FMT_RCDI.subject_DA_R03	RCDI_US_Watson.03	recipient	Watson_2021_FMT_RCDI.sample_DA_R03_CDI_C_08_POST	187	187			Canada
RCDI_US_Watson	SAMN17918396	Watson_2021_FMT_RCDI.subject_DA_R04	RCDI_US_Watson.04	recipient	Watson_2021_FMT_RCDI.sample_DA_R04_UC_P_01_PRE	0	0			Canada
RCDI_US_Watson	SAMN17918397	Watson_2021_FMT_RCDI.subject_DA_R04	RCDI_US_Watson.04	recipient	Watson_2021_FMT_RCDI.sample_DA_R04_UC_P_02_PRE	9	9			Canada
RCDI_US_Watson	SAMN17918398	Watson_2021_FMT_RCDI.subject_DA_R04	RCDI_US_Watson.04	recipient	Watson_2021_FMT_RCDI.sample_DA_R04_UC_P_03_POST	18	18			Canada
RCDI_US_Watson	SAMN17918399	Watson_2021_FMT_RCDI.subject_DA_R04	RCDI_US_Watson.04	recipient	Watson_2021_FMT_RCDI.sample_DA_R04_UC_P_04_POST	34	34			Canada
RCDI_US_Watson	SAMN17918400	Watson_2021_FMT_RCDI.subject_DA_R04	RCDI_US_Watson.04	recipient	Watson_2021_FMT_RCDI.sample_DA_R04_UC_P_05_POST	41	41			Canada
RCDI_US_Watson	SAMN17918401	Watson_2021_FMT_RCDI.subject_DA_R04	RCDI_US_Watson.04	recipient	Watson_2021_FMT_RCDI.sample_DA_R04_UC_P_06_POST	95	95			Canada
RCDI_US_Watson	SAMN17918402	Watson_2021_FMT_RCDI.subject_DA_R04	RCDI_US_Watson.04	recipient	Watson_2021_FMT_RCDI.sample_DA_R04_UC_P_07_POST	179	179			Canada
RCDI_US_Watson	SAMN17918403	Watson_2021_FMT_RCDI.subject_DA_R04	RCDI_US_Watson.04	recipient	Watson_2021_FMT_RCDI.sample_DA_R04_UC_P_09_POST	347	347			Canada
RCDI_US_Watson	SAMN17918404	Watson_2021_FMT_RCDI.subject_DA_R05	RCDI_US_Watson.05	recipient	Watson_2021_FMT_RCDI.sample_DA_R05_UC_C_01_PRE	0	0			Canada
RCDI_US_Watson	SAMN17918405	Watson_2021_FMT_RCDI.subject_DA_R05	RCDI_US_Watson.05	recipient	Watson_2021_FMT_RCDI.sample_DA_R05_UC_C_02_POST	56	56			Canada
RCDI_US_Watson	SAMN17918406	Watson_2021_FMT_RCDI.subject_DA_R05	RCDI_US_Watson.05	recipient	Watson_2021_FMT_RCDI.sample_DA_R05_UC_C_03_POST	111	111			Canada
RCDI_US_Watson	SAMN17918407	Watson_2021_FMT_RCDI.subject_DA_R05	RCDI_US_Watson.05	recipient	Watson_2021_FMT_RCDI.sample_DA_R05_UC_C_04_POST	195	195			Canada
RCDI_US_Watson	SAMN17918408	Watson_2021_FMT_RCDI.subject_DA_R05	RCDI_US_Watson.05	recipient	Watson_2021_FMT_RCDI.sample_DA_R05_UC_C_05_POST	363	363			Canada
RCDI_US_Watson	SAMN17918409	Watson_2021_FMT_RCDI.subject_DB_R01	RCDI_US_Watson.06	recipient	Watson_2021_FMT_RCDI.sample_DB_R01_CDI_C_01_PRE	0	0			Canada
RCDI_US_Watson	SAMN17918410	Watson_2021_FMT_RCDI.subject_DB_R01	RCDI_US_Watson.06	recipient	Watson_2021_FMT_RCDI.sample_DB_R01_CDI_C_02_PRE	20	20			Canada
RCDI_US_Watson	SAMN17918411	Watson_2021_FMT_RCDI.subject_DB_R01	RCDI_US_Watson.06	recipient	Watson_2021_FMT_RCDI.sample_DB_R01_CDI_C_03_POST	40	40			Canada
RCDI_US_Watson	SAMN17918412	Watson_2021_FMT_RCDI.subject_DB_R01	RCDI_US_Watson.06	recipient	Watson_2021_FMT_RCDI.sample_DB_R01_CDI_C_04_POST	62	62			Canada
RCDI_US_Watson	SAMN17918413	Watson_2021_FMT_RCDI.subject_DB_R01	RCDI_US_Watson.06	recipient	Watson_2021_FMT_RCDI.sample_DB_R01_CDI_C_05_POST	117	117			Canada
RCDI_US_Watson	SAMN17918414	Watson_2021_FMT_RCDI.subject_DB_R01	RCDI_US_Watson.06	recipient	Watson_2021_FMT_RCDI.sample_DB_R01_CDI_C_06_POST	201	201			Canada
RCDI_US_Watson	SAMN17918415	Watson_2021_FMT_RCDI.subject_DB_R01	RCDI_US_Watson.06	recipient	Watson_2021_FMT_RCDI.sample_DB_R01_CDI_C_07_POST	369	369			Canada
RCDI_US_Watson	SAMN17918416	Watson_2021_FMT_RCDI.subject_DB_R02	RCDI_US_Watson.07	recipient	Watson_2021_FMT_RCDI.sample_DB_R02_CDI_C_01_PRE	0	0			Canada
RCDI_US_Watson	SAMN17918417	Watson_2021_FMT_RCDI.subject_DB_R02	RCDI_US_Watson.07	recipient	Watson_2021_FMT_RCDI.sample_DB_R02_CDI_C_02_PRE	67	67			Canada
RCDI_US_Watson	SAMN17918418	Watson_2021_FMT_RCDI.subject_DB_R02	RCDI_US_Watson.07	recipient	Watson_2021_FMT_RCDI.sample_DB_R02_CDI_C_03_POST	75	75			Canada
RCDI_US_Watson	SAMN17918419	Watson_2021_FMT_RCDI.subject_DB_R02	RCDI_US_Watson.07	recipient	Watson_2021_FMT_RCDI.sample_DB_R02_CDI_C_04_POST	152	152			Canada
RCDI_US_Watson	SAMN17918420	Watson_2021_FMT_RCDI.subject_DB_R02	RCDI_US_Watson.07	recipient	Watson_2021_FMT_RCDI.sample_DB_R02_CDI_C_05_POST	243	243			Canada
RCDI_US_Watson	SAMN17918421	Watson_2021_FMT_RCDI.subject_DB_R02	RCDI_US_Watson.07	recipient	Watson_2021_FMT_RCDI.sample_DB_R02_CDI_C_06_POST	404	404			Canada
RCDI_US_Watson	SAMN17918422	Watson_2021_FMT_RCDI.subject_DB_R03	RCDI_US_Watson.08	recipient	Watson_2021_FMT_RCDI.sample_DB_R03_CDI_P_01_PRE	0	0			Canada
RCDI_US_Watson	SAMN17918423	Watson_2021_FMT_RCDI.subject_DB_R03	RCDI_US_Watson.08	recipient	Watson_2021_FMT_RCDI.sample_DB_R03_CDI_P_02_PRE	4	4			Canada
RCDI_US_Watson	SAMN17918424	Watson_2021_FMT_RCDI.subject_DB_R03	RCDI_US_Watson.08	recipient	Watson_2021_FMT_RCDI.sample_DB_R03_CDI_P_03_POST	13	13			Canada
RCDI_US_Watson	SAMN17918425	Watson_2021_FMT_RCDI.subject_DB_R03	RCDI_US_Watson.08	recipient	Watson_2021_FMT_RCDI.sample_DB_R03_CDI_P_04_POST	33	33			Canada
RCDI_US_Watson	SAMN17918426	Watson_2021_FMT_RCDI.subject_DB_R03	RCDI_US_Watson.08	recipient	Watson_2021_FMT_RCDI.sample_DB_R03_CDI_P_05_POST	89	89			Canada
RCDI_US_Watson	SAMN17918427	Watson_2021_FMT_RCDI.subject_DB_R03	RCDI_US_Watson.08	recipient	Watson_2021_FMT_RCDI.sample_DB_R03_CDI_P_06_POST	169	169			Canada
RCDI_US_Watson	SAMN17918428	Watson_2021_FMT_RCDI.subject_DB_R03	RCDI_US_Watson.08	recipient	Watson_2021_FMT_RCDI.sample_DB_R03_CDI_P_07_POST	221	221			Canada
RCDI_US_Watson	SAMN17918429	Watson_2021_FMT_RCDI.subject_DB_R03	RCDI_US_Watson.08	recipient	Watson_2021_FMT_RCDI.sample_DB_R03_CDI_P_08_POST	299	299			Canada
RCDI_US_Watson	SAMN17918430	Watson_2021_FMT_RCDI.subject_DB_R04	RCDI_US_Watson.09	recipient	Watson_2021_FMT_RCDI.sample_DB_R04_CDI_P_01_PRE	0	0			Canada
RCDI_US_Watson	SAMN17918431	Watson_2021_FMT_RCDI.subject_DB_R04	RCDI_US_Watson.09	recipient	Watson_2021_FMT_RCDI.sample_DB_R04_CDI_P_02_PRE	9	9			Canada
RCDI_US_Watson	SAMN17918432	Watson_2021_FMT_RCDI.subject_DB_R04	RCDI_US_Watson.09	recipient	Watson_2021_FMT_RCDI.sample_DB_R04_CDI_P_03_POST	17	17			Canada
RCDI_US_Watson	SAMN17918433	Watson_2021_FMT_RCDI.subject_DB_R04	RCDI_US_Watson.09	recipient	Watson_2021_FMT_RCDI.sample_DB_R04_CDI_P_04_POST	38	38			Canada
RCDI_US_Watson	SAMN17918434	Watson_2021_FMT_RCDI.subject_DB_R04	RCDI_US_Watson.09	recipient	Watson_2021_FMT_RCDI.sample_DB_R04_CDI_P_05_POST	79	79			Canada
RCDI_US_Watson	SAMN17918435	Watson_2021_FMT_RCDI.subject_DB_R04	RCDI_US_Watson.09	recipient	Watson_2021_FMT_RCDI.sample_DB_R04_CDI_P_06_POST	91	91			Canada
RCDI_US_Watson	SAMN17918436	Watson_2021_FMT_RCDI.subject_DB_R04	RCDI_US_Watson.09	recipient	Watson_2021_FMT_RCDI.sample_DB_R04_CDI_P_07_POST	181	181			Canada
RCDI_US_Watson	SAMN17918437	Watson_2021_FMT_RCDI.subject_DB_R04	RCDI_US_Watson.09	recipient	Watson_2021_FMT_RCDI.sample_DB_R04_CDI_P_08_POST	227	227			Canada
RCDI_US_Watson	SAMN17918438	Watson_2021_FMT_RCDI.subject_DB_R04	RCDI_US_Watson.09	recipient	Watson_2021_FMT_RCDI.sample_DB_R04_CDI_P_09_POST	344	344			Canada
RCDI_US_Watson	SAMN17918439	Watson_2021_FMT_RCDI.subject_DB_R05	RCDI_US_Watson.10	recipient	Watson_2021_FMT_RCDI.sample_DB_R05_UC_P_01_PRE	0	0			Canada
RCDI_US_Watson	SAMN17918440	Watson_2021_FMT_RCDI.subject_DB_R05	RCDI_US_Watson.10	recipient	Watson_2021_FMT_RCDI.sample_DB_R05_UC_P_02_POST	6	6			Canada
RCDI_US_Watson	SAMN17918441	Watson_2021_FMT_RCDI.subject_DB_R05	RCDI_US_Watson.10	recipient	Watson_2021_FMT_RCDI.sample_DB_R05_UC_P_03_POST	29	29			Canada
RCDI_US_Watson	SAMN17918442	Watson_2021_FMT_RCDI.subject_DB_R05	RCDI_US_Watson.10	recipient	Watson_2021_FMT_RCDI.sample_DB_R05_UC_P_04_POST	90	90			Canada
RCDI_US_Watson	SAMN17918443	Watson_2021_FMT_RCDI.subject_DB_R05	RCDI_US_Watson.10	recipient	Watson_2021_FMT_RCDI.sample_DB_R05_UC_P_05_POST	169	169			Canada
RCDI_US_Watson	SAMN17918444	Watson_2021_FMT_RCDI.subject_DB_R05	RCDI_US_Watson.10	recipient	Watson_2021_FMT_RCDI.sample_DB_R05_UC_P_06_POST	337	337			Canada
TOU_CN_Zhao	SAMN14730705	Zhao_2020_FMT_Tourette.subject_Donor	TOU_CN_Zhao.01	donor	Zhao_2020_FMT_Tourette.sample_D1W0.F	0	0	male	14	China
TOU_CN_Zhao	SAMN14730706	Zhao_2020_FMT_Tourette.subject_Donor	TOU_CN_Zhao.01	donor	Zhao_2020_FMT_Tourette.sample_D1W0.L	0	0	male	14	China
TOU_CN_Zhao	SAMN14730707	Zhao_2020_FMT_Tourette.subject_Donor	TOU_CN_Zhao.02	donor	Zhao_2020_FMT_Tourette.sample_D2W0.F	7	0	male	14	China
TOU_CN_Zhao	SAMN14730708	Zhao_2020_FMT_Tourette.subject_Donor	TOU_CN_Zhao.02	donor	Zhao_2020_FMT_Tourette.sample_D2W0.L	7	0	male	14	China
TOU_CN_Zhao	SAMN14730709	Zhao_2020_FMT_Tourette.subject_Donor	TOU_CN_Zhao.03	donor	Zhao_2020_FMT_Tourette.sample_D3W0.F	63	0	male	14	China
TOU_CN_Zhao	SAMN14730710	Zhao_2020_FMT_Tourette.subject_Donor	TOU_CN_Zhao.03	donor	Zhao_2020_FMT_Tourette.sample_D3W0.L	63	0	male	14	China
TOU_CN_Zhao	SAMN14730711	Zhao_2020_FMT_Tourette.subject_Donor	TOU_CN_Zhao.04	donor	Zhao_2020_FMT_Tourette.sample_D4W0.F	84	0	male	14	China
TOU_CN_Zhao	SAMN14730712	Zhao_2020_FMT_Tourette.subject_Donor	TOU_CN_Zhao.04	donor	Zhao_2020_FMT_Tourette.sample_D4W0.L	84	0	male	14	China
TOU_CN_Zhao	SAMN14730713	Zhao_2020_FMT_Tourette.subject_Donor	TOU_CN_Zhao.05	donor	Zhao_2020_FMT_Tourette.sample_D5W0.F	91	0	male	14	China
TOU_CN_Zhao	SAMN14730714	Zhao_2020_FMT_Tourette.subject_Donor	TOU_CN_Zhao.05	donor	Zhao_2020_FMT_Tourette.sample_D5W0.L	91	0	male	14	China
TOU_CN_Zhao	SAMN14730715	Zhao_2020_FMT_Tourette.subject_F1	TOU_CN_Zhao.01	recipient	Zhao_2020_FMT_Tourette.sample_F1W0.F	0	0	male	7	China
TOU_CN_Zhao	SAMN14730716	Zhao_2020_FMT_Tourette.subject_F1	TOU_CN_Zhao.01	recipient	Zhao_2020_FMT_Tourette.sample_F1W1.F	7	7	male	7	China
TOU_CN_Zhao	SAMN14730717	Zhao_2020_FMT_Tourette.subject_F1	TOU_CN_Zhao.01	recipient	Zhao_2020_FMT_Tourette.sample_F1W8.F	56	56	male	7	China
TOU_CN_Zhao	SAMN14730718	Zhao_2020_FMT_Tourette.subject_F2	TOU_CN_Zhao.02	recipient	Zhao_2020_FMT_Tourette.sample_F2W0.F	0	0	male	10	China
TOU_CN_Zhao	SAMN14730719	Zhao_2020_FMT_Tourette.subject_F2	TOU_CN_Zhao.02	recipient	Zhao_2020_FMT_Tourette.sample_F2W1.F	7	7	male	10	China
TOU_CN_Zhao	SAMN14730720	Zhao_2020_FMT_Tourette.subject_F2	TOU_CN_Zhao.02	recipient	Zhao_2020_FMT_Tourette.sample_F2W8.F	56	56	male	10	China
TOU_CN_Zhao	SAMN14730721	Zhao_2020_FMT_Tourette.subject_F3	TOU_CN_Zhao.03	recipient	Zhao_2020_FMT_Tourette.sample_F3W0.F	0	0	male	10	China
TOU_CN_Zhao	SAMN14730722	Zhao_2020_FMT_Tourette.subject_F3	TOU_CN_Zhao.03	recipient	Zhao_2020_FMT_Tourette.sample_F3W1.F	7	7	male	10	China
TOU_CN_Zhao	SAMN14730723	Zhao_2020_FMT_Tourette.subject_F3	TOU_CN_Zhao.03	recipient	Zhao_2020_FMT_Tourette.sample_F3W8.F	56	56	male	10	China
TOU_CN_Zhao	SAMN14730724	Zhao_2020_FMT_Tourette.subject_F4	TOU_CN_Zhao.04	recipient	Zhao_2020_FMT_Tourette.sample_F4W0.F	0	0	male	9	China
TOU_CN_Zhao	SAMN14730725	Zhao_2020_FMT_Tourette.subject_F4	TOU_CN_Zhao.04	recipient	Zhao_2020_FMT_Tourette.sample_F4W1.F	7	7	male	9	China
TOU_CN_Zhao	SAMN14730726	Zhao_2020_FMT_Tourette.subject_F4	TOU_CN_Zhao.04	recipient	Zhao_2020_FMT_Tourette.sample_F4W8.F	56	56	male	9	China
TOU_CN_Zhao	SAMN14730727	Zhao_2020_FMT_Tourette.subject_F5	TOU_CN_Zhao.05	recipient	Zhao_2020_FMT_Tourette.sample_F5W0.F	0	0	male	7	China
TOU_CN_Zhao	SAMN14730728	Zhao_2020_FMT_Tourette.subject_F5	TOU_CN_Zhao.05	recipient	Zhao_2020_FMT_Tourette.sample_F5W1.F	7	7	male	7	China
TOU_CN_Zhao	SAMN14730729	Zhao_2020_FMT_Tourette.subject_F5	TOU_CN_Zhao.05	recipient	Zhao_2020_FMT_Tourette.sample_F5W8.F	56	56	male	7	China
CTR_RU_Goloshchapov	SAMN10593415	Goloshchapov_2019_FMT.subject_Donor	CTR_RU_Goloshchapov.01;CTR_RU_Goloshchapov.02;CTR_RU_Goloshchapov.03	donor	Goloshchapov_2019_FMT.sample_SP43	0	0	female	35	Russia
CTR_RU_Goloshchapov	SAMN10593417	Goloshchapov_2019_FMT.subject_Donor		donor	Goloshchapov_2019_FMT.sample_SP45	193		female	35	Russia
CTR_RU_Goloshchapov	SAMN10593416	Goloshchapov_2019_FMT.subject_Donor		donor	Goloshchapov_2019_FMT.sample_SP44	385		female	35	Russia
CTR_RU_Goloshchapov	SAMN10593401	Goloshchapov_2019_FMT.subject_V1	CTR_RU_Goloshchapov.01	recipient	Goloshchapov_2019_FMT.sample_SP21	0	0			Russia
CTR_RU_Goloshchapov	SAMN10593402	Goloshchapov_2019_FMT.subject_V1	CTR_RU_Goloshchapov.01	recipient	Goloshchapov_2019_FMT.sample_SP23	5	5			Russia
CTR_RU_Goloshchapov	SAMN10593403	Goloshchapov_2019_FMT.subject_V1	CTR_RU_Goloshchapov.01	recipient	Goloshchapov_2019_FMT.sample_SP25	30	30			Russia
CTR_RU_Goloshchapov	SAMN10593404	Goloshchapov_2019_FMT.subject_V1	CTR_RU_Goloshchapov.01	recipient	Goloshchapov_2019_FMT.sample_SP27	45	45			Russia
CTR_RU_Goloshchapov	SAMN10593405	Goloshchapov_2019_FMT.subject_V1	CTR_RU_Goloshchapov.01	recipient	Goloshchapov_2019_FMT.sample_SP29	75	75			Russia
CTR_RU_Goloshchapov	SAMN10593406	Goloshchapov_2019_FMT.subject_V1	CTR_RU_Goloshchapov.01	recipient	Goloshchapov_2019_FMT.sample_SP30	300	300			Russia
CTR_RU_Goloshchapov	SAMN10593407	Goloshchapov_2019_FMT.subject_V2	CTR_RU_Goloshchapov.02	recipient	Goloshchapov_2019_FMT.sample_SP31	0	0			Russia
CTR_RU_Goloshchapov	SAMN10593408	Goloshchapov_2019_FMT.subject_V2	CTR_RU_Goloshchapov.02	recipient	Goloshchapov_2019_FMT.sample_SP33	5	5			Russia
CTR_RU_Goloshchapov	SAMN10593409	Goloshchapov_2019_FMT.subject_V2	CTR_RU_Goloshchapov.02	recipient	Goloshchapov_2019_FMT.sample_SP35	30	30			Russia
CTR_RU_Goloshchapov	SAMN10593410	Goloshchapov_2019_FMT.subject_V2	CTR_RU_Goloshchapov.02	recipient	Goloshchapov_2019_FMT.sample_SP36	300	300			Russia
CTR_RU_Goloshchapov	SAMN10593411	Goloshchapov_2019_FMT.subject_V3	CTR_RU_Goloshchapov.03	recipient	Goloshchapov_2019_FMT.sample_SP37	0	0			Russia
CTR_RU_Goloshchapov	SAMN10593412	Goloshchapov_2019_FMT.subject_V3	CTR_RU_Goloshchapov.03	recipient	Goloshchapov_2019_FMT.sample_SP39	5	5			Russia
CTR_RU_Goloshchapov	SAMN10593413	Goloshchapov_2019_FMT.subject_V3	CTR_RU_Goloshchapov.03	recipient	Goloshchapov_2019_FMT.sample_SP41	30	30			Russia
CTR_RU_Goloshchapov	SAMN10593414	Goloshchapov_2019_FMT.subject_V3	CTR_RU_Goloshchapov.03	recipient	Goloshchapov_2019_FMT.sample_SP42	300	300			Russia
ABXR_IS_BarYoseph	SAMN14734816	BarYoseph_2020_FMT.subject_1	ABXR_IS_BarYoseph.01	recipient	BarYoseph_2020_FMT.sample_case1_before	0	0	male	27.1	Israel
ABXR_IS_BarYoseph	SAMN14734815	BarYoseph_2020_FMT.subject_1	ABXR_IS_BarYoseph.01	recipient	BarYoseph_2020_FMT.sample_case1_after	14	14	male	27.1	Israel
ABXR_IS_BarYoseph	SAMN14734818	BarYoseph_2020_FMT.subject_2	ABXR_IS_BarYoseph.02	recipient	BarYoseph_2020_FMT.sample_case2_before	0	0	female	60.1	Israel
ABXR_IS_BarYoseph	SAMN14734817	BarYoseph_2020_FMT.subject_2	ABXR_IS_BarYoseph.02	recipient	BarYoseph_2020_FMT.sample_case2_after	14	14	female	60.1	Israel
ABXR_IS_BarYoseph	SAMN14734820	BarYoseph_2020_FMT.subject_3	ABXR_IS_BarYoseph.03	recipient	BarYoseph_2020_FMT.sample_case3_before	0	0	male	48.3	Israel
ABXR_IS_BarYoseph	SAMN14734819	BarYoseph_2020_FMT.subject_3	ABXR_IS_BarYoseph.03	recipient	BarYoseph_2020_FMT.sample_case3_after	14	14	male	48.3	Israel
ABXR_IS_BarYoseph	SAMN14734822	BarYoseph_2020_FMT.subject_4	ABXR_IS_BarYoseph.04	recipient	BarYoseph_2020_FMT.sample_case4_before	0	0	male	50.9	Israel
ABXR_IS_BarYoseph	SAMN14734821	BarYoseph_2020_FMT.subject_4	ABXR_IS_BarYoseph.04	recipient	BarYoseph_2020_FMT.sample_case4_after	14	14	male	50.9	Israel
ABXR_IS_BarYoseph	SAMN14734824	BarYoseph_2020_FMT.subject_5	ABXR_IS_BarYoseph.05	recipient	BarYoseph_2020_FMT.sample_case5_before	0	0	female	65.0	Israel
ABXR_IS_BarYoseph	SAMN14734823	BarYoseph_2020_FMT.subject_5	ABXR_IS_BarYoseph.05	recipient	BarYoseph_2020_FMT.sample_case5_after	14	14	female	65.0	Israel
ABXR_IS_BarYoseph	SAMN14734826	BarYoseph_2020_FMT.subject_6	ABXR_IS_BarYoseph.06	recipient	BarYoseph_2020_FMT.sample_case6_before	0	0	male	70.3	Israel
ABXR_IS_BarYoseph	SAMN14734825	BarYoseph_2020_FMT.subject_6	ABXR_IS_BarYoseph.06	recipient	BarYoseph_2020_FMT.sample_case6_after	14	14	male	70.3	Israel
ABXR_IS_BarYoseph	SAMN14734828	BarYoseph_2020_FMT.subject_7	ABXR_IS_BarYoseph.07	recipient	BarYoseph_2020_FMT.sample_case7_before	0	0	male	75.5	Israel
ABXR_IS_BarYoseph	SAMN14734827	BarYoseph_2020_FMT.subject_7	ABXR_IS_BarYoseph.07	recipient	BarYoseph_2020_FMT.sample_case7_after	14	14	male	75.5	Israel
ABXR_IS_BarYoseph	SAMN14734830	BarYoseph_2020_FMT.subject_8	ABXR_IS_BarYoseph.08	recipient	BarYoseph_2020_FMT.sample_case8_before	0	0	male	49.4	Israel
ABXR_IS_BarYoseph	SAMN14734829	BarYoseph_2020_FMT.subject_8	ABXR_IS_BarYoseph.08	recipient	BarYoseph_2020_FMT.sample_case8_after	14	14	male	49.4	Israel
ABXR_IS_BarYoseph	SAMN14734831	BarYoseph_2020_FMT.subject_9	ABXR_IS_BarYoseph.09	recipient	BarYoseph_2020_FMT.sample_case9_after	14	14	female	60.6	Israel
ABXR_IS_BarYoseph	SAMN14734833	BarYoseph_2020_FMT.subject_11	ABXR_IS_BarYoseph.11	recipient	BarYoseph_2020_FMT.sample_case11_before	0	0	male	68.8	Israel
ABXR_IS_BarYoseph	SAMN14734832	BarYoseph_2020_FMT.subject_11	ABXR_IS_BarYoseph.11	recipient	BarYoseph_2020_FMT.sample_case11_after	14	14	male	68.8	Israel
ABXR_IS_BarYoseph	SAMN14734835	BarYoseph_2020_FMT.subject_12	ABXR_IS_BarYoseph.12	recipient	BarYoseph_2020_FMT.sample_case12_before	0	0	female	21.8	Israel
ABXR_IS_BarYoseph	SAMN14734834	BarYoseph_2020_FMT.subject_12	ABXR_IS_BarYoseph.12	recipient	BarYoseph_2020_FMT.sample_case12_after	14	14	female	21.8	Israel
ABXR_IS_BarYoseph	SAMN14734837	BarYoseph_2020_FMT.subject_13	ABXR_IS_BarYoseph.13	recipient	BarYoseph_2020_FMT.sample_case13_before	0	0	female	81.3	Israel
ABXR_IS_BarYoseph	SAMN14734836	BarYoseph_2020_FMT.subject_13	ABXR_IS_BarYoseph.13	recipient	BarYoseph_2020_FMT.sample_case13_after	14	14	female	81.3	Israel
ABXR_IS_BarYoseph	SAMN14734839	BarYoseph_2020_FMT.subject_14	ABXR_IS_BarYoseph.14	recipient	BarYoseph_2020_FMT.sample_case14_before	0	0	male	59.2	Israel
ABXR_IS_BarYoseph	SAMN14734838	BarYoseph_2020_FMT.subject_14	ABXR_IS_BarYoseph.14	recipient	BarYoseph_2020_FMT.sample_case14_after	14	14	male	59.2	Israel
ABXR_IS_BarYoseph	SAMN14734841	BarYoseph_2020_FMT.subject_15	ABXR_IS_BarYoseph.15	recipient	BarYoseph_2020_FMT.sample_case15_before	0	0	male	23.5	Israel
ABXR_IS_BarYoseph	SAMN14734840	BarYoseph_2020_FMT.subject_15	ABXR_IS_BarYoseph.15	recipient	BarYoseph_2020_FMT.sample_case15_after	14	14	male	23.5	Israel
ABXR_IS_BarYoseph	SAMN14734842	BarYoseph_2020_FMT.subject_donor_1	ABXR_IS_BarYoseph.01;ABXR_IS_BarYoseph.02	donor	BarYoseph_2020_FMT.sample_donor_1	0	0			Israel
ABXR_IS_BarYoseph	SAMN14734843	BarYoseph_2020_FMT.subject_donor_2	ABXR_IS_BarYoseph.06;ABXR_IS_BarYoseph.07;ABXR_IS_BarYoseph.08;ABXR_IS_BarYoseph.09	donor	BarYoseph_2020_FMT.sample_donor_2	0	0			Israel
ABXR_IS_BarYoseph	SAMN14734844	BarYoseph_2020_FMT.subject_donor_3	ABXR_IS_BarYoseph.03	donor	BarYoseph_2020_FMT.sample_donor_3	0	0			Israel
ABXR_IS_BarYoseph	SAMN14734845	BarYoseph_2020_FMT.subject_donor_4	ABXR_IS_BarYoseph.12;ABXR_IS_BarYoseph.14;ABXR_IS_BarYoseph.15	donor	BarYoseph_2020_FMT.sample_donor_4	0	0			Israel
ABXR_IS_BarYoseph	SAMN14734846	BarYoseph_2020_FMT.subject_donor_5	ABXR_IS_BarYoseph.11;ABXR_IS_BarYoseph.13	donor	BarYoseph_2020_FMT.sample_donor_5	0	0			Israel
ABXR_IS_BarYoseph	SAMN14734847	BarYoseph_2020_FMT.subject_donor_6	ABXR_IS_BarYoseph.04	donor	BarYoseph_2020_FMT.sample_donor_6	0	0			Israel
IBS_NO_Goll	SAMEA7082340	Goll_2020_FMT_IBS.subject_11	IBS_NO_Goll.01	recipient	Goll_2020_FMT_IBS.sample_11-0_S2	0	0	female	35.0	Norway
IBS_NO_Goll	SAMEA7082342	Goll_2020_FMT_IBS.subject_11	IBS_NO_Goll.01	recipient	Goll_2020_FMT_IBS.sample_11-6_S8	180	180	female	35.0	Norway
IBS_NO_Goll	SAMEA7082341	Goll_2020_FMT_IBS.subject_11	IBS_NO_Goll.01	recipient	Goll_2020_FMT_IBS.sample_11-12_S5	360	360	female	35.0	Norway
IBS_NO_Goll	SAMEA7082343	Goll_2020_FMT_IBS.subject_12	IBS_NO_Goll.02	recipient	Goll_2020_FMT_IBS.sample_12-0_S7	0	0	female	39.0	Norway
IBS_NO_Goll	SAMEA7082345	Goll_2020_FMT_IBS.subject_12	IBS_NO_Goll.02	recipient	Goll_2020_FMT_IBS.sample_12-6_S10	180	180	female	39.0	Norway
IBS_NO_Goll	SAMEA7082344	Goll_2020_FMT_IBS.subject_12	IBS_NO_Goll.02	recipient	Goll_2020_FMT_IBS.sample_12-12_S6	360	360	female	39.0	Norway
IBS_NO_Goll	SAMEA7082347	Goll_2020_FMT_IBS.subject_16	IBS_NO_Goll.03	recipient	Goll_2020_FMT_IBS.sample_16-0_S1	0	0	female	67.0	Norway
IBS_NO_Goll	SAMEA7082348	Goll_2020_FMT_IBS.subject_16	IBS_NO_Goll.03	recipient	Goll_2020_FMT_IBS.sample_16-0_S3	0	0	female	67.0	Norway
IBS_NO_Goll	SAMEA7082351	Goll_2020_FMT_IBS.subject_16	IBS_NO_Goll.03	recipient	Goll_2020_FMT_IBS.sample_16-6_S12	180	180	female	67.0	Norway
IBS_NO_Goll	SAMEA7082346	Goll_2020_FMT_IBS.subject_16	IBS_NO_Goll.03	recipient	Goll_2020_FMT_IBS.sample_16_2_12_S7	360	360	female	67.0	Norway
IBS_NO_Goll	SAMEA7082349	Goll_2020_FMT_IBS.subject_16	IBS_NO_Goll.03	recipient	Goll_2020_FMT_IBS.sample_16-12_S1	360	360	female	67.0	Norway
IBS_NO_Goll	SAMEA7082352	Goll_2020_FMT_IBS.subject_18	IBS_NO_Goll.04	recipient	Goll_2020_FMT_IBS.sample_18-0_S6	0	0	female	44.0	Norway
IBS_NO_Goll	SAMEA7082353	Goll_2020_FMT_IBS.subject_18	IBS_NO_Goll.04	recipient	Goll_2020_FMT_IBS.sample_18-6_S1	180	180	female	44.0	Norway
IBS_NO_Goll	SAMEA7082354	Goll_2020_FMT_IBS.subject_18	IBS_NO_Goll.04	recipient	Goll_2020_FMT_IBS.sample_18_12_S1	360	360	female	44.0	Norway
IBS_NO_Goll	SAMEA7082355	Goll_2020_FMT_IBS.subject_19	IBS_NO_Goll.05	recipient	Goll_2020_FMT_IBS.sample_19-0_S4	0	0	male	44.0	Norway
IBS_NO_Goll	SAMEA7082357	Goll_2020_FMT_IBS.subject_19	IBS_NO_Goll.05	recipient	Goll_2020_FMT_IBS.sample_19-6_S1	180	180	male	44.0	Norway
IBS_NO_Goll	SAMEA7082356	Goll_2020_FMT_IBS.subject_19	IBS_NO_Goll.05	recipient	Goll_2020_FMT_IBS.sample_19-12_S3	360	360	male	44.0	Norway
IBS_NO_Goll	SAMEA7082359	Goll_2020_FMT_IBS.subject_22	IBS_NO_Goll.06	recipient	Goll_2020_FMT_IBS.sample_22-0_S2	0	0	male	30.0	Norway
IBS_NO_Goll	SAMEA7082360	Goll_2020_FMT_IBS.subject_22	IBS_NO_Goll.06	recipient	Goll_2020_FMT_IBS.sample_22-6_S3	180	180	male	30.0	Norway
IBS_NO_Goll	SAMEA7082358	Goll_2020_FMT_IBS.subject_22	IBS_NO_Goll.06	recipient	Goll_2020_FMT_IBS.sample_22_12_S2	360	360	male	30.0	Norway
IBS_NO_Goll	SAMEA7082361	Goll_2020_FMT_IBS.subject_23	IBS_NO_Goll.07	recipient	Goll_2020_FMT_IBS.sample_23-0_S5	0	0	female	26.0	Norway
IBS_NO_Goll	SAMEA7082362	Goll_2020_FMT_IBS.subject_24	IBS_NO_Goll.08	recipient	Goll_2020_FMT_IBS.sample_24-0_S6	0	0	female	46.0	Norway
IBS_NO_Goll	SAMEA7082364	Goll_2020_FMT_IBS.subject_24	IBS_NO_Goll.08	recipient	Goll_2020_FMT_IBS.sample_24-6_S10	180	180	female	46.0	Norway
IBS_NO_Goll	SAMEA7082363	Goll_2020_FMT_IBS.subject_24	IBS_NO_Goll.08	recipient	Goll_2020_FMT_IBS.sample_24-12_S5	360	360	female	46.0	Norway
IBS_NO_Goll	SAMEA7082365	Goll_2020_FMT_IBS.subject_25	IBS_NO_Goll.09	recipient	Goll_2020_FMT_IBS.sample_25-0_S7	0	0	female	45.0	Norway
IBS_NO_Goll	SAMEA7082367	Goll_2020_FMT_IBS.subject_25	IBS_NO_Goll.09	recipient	Goll_2020_FMT_IBS.sample_25-6_S4	180	180	female	45.0	Norway
IBS_NO_Goll	SAMEA7082366	Goll_2020_FMT_IBS.subject_25	IBS_NO_Goll.09	recipient	Goll_2020_FMT_IBS.sample_25-12_S5	360	360	female	45.0	Norway
IBS_NO_Goll	SAMEA7082368	Goll_2020_FMT_IBS.subject_3	IBS_NO_Goll.10	recipient	Goll_2020_FMT_IBS.sample_3-0_S1	0	0	female	36.0	Norway
IBS_NO_Goll	SAMEA7082370	Goll_2020_FMT_IBS.subject_3	IBS_NO_Goll.10	recipient	Goll_2020_FMT_IBS.sample_3-6_S9	180	180	female	36.0	Norway
IBS_NO_Goll	SAMEA7082369	Goll_2020_FMT_IBS.subject_3	IBS_NO_Goll.10	recipient	Goll_2020_FMT_IBS.sample_3-12_S7	360	360	female	36.0	Norway
IBS_NO_Goll	SAMEA7082371	Goll_2020_FMT_IBS.subject_30	IBS_NO_Goll.11	recipient	Goll_2020_FMT_IBS.sample_30-0_S8	0	0	male	63.0	Norway
IBS_NO_Goll	SAMEA7082373	Goll_2020_FMT_IBS.subject_30	IBS_NO_Goll.11	recipient	Goll_2020_FMT_IBS.sample_30-6_S5	180	180	male	63.0	Norway
IBS_NO_Goll	SAMEA7082372	Goll_2020_FMT_IBS.subject_30	IBS_NO_Goll.11	recipient	Goll_2020_FMT_IBS.sample_30-12_S7	360	360	male	63.0	Norway
IBS_NO_Goll	SAMEA7082374	Goll_2020_FMT_IBS.subject_31	IBS_NO_Goll.12	recipient	Goll_2020_FMT_IBS.sample_31-0_S9	0	0	female	56.0	Norway
IBS_NO_Goll	SAMEA7082376	Goll_2020_FMT_IBS.subject_31	IBS_NO_Goll.12	recipient	Goll_2020_FMT_IBS.sample_31-6_S2	180	180	female	56.0	Norway
IBS_NO_Goll	SAMEA7082375	Goll_2020_FMT_IBS.subject_31	IBS_NO_Goll.12	recipient	Goll_2020_FMT_IBS.sample_31-12_S2	360	360	female	56.0	Norway
IBS_NO_Goll	SAMEA7082378	Goll_2020_FMT_IBS.subject_32	IBS_NO_Goll.13	recipient	Goll_2020_FMT_IBS.sample_32-0_S4	0	0	female	70.0	Norway
IBS_NO_Goll	SAMEA7082379	Goll_2020_FMT_IBS.subject_32	IBS_NO_Goll.13	recipient	Goll_2020_FMT_IBS.sample_32-6_S5	180	180	female	70.0	Norway
IBS_NO_Goll	SAMEA7082377	Goll_2020_FMT_IBS.subject_32	IBS_NO_Goll.13	recipient	Goll_2020_FMT_IBS.sample_32_12_S3	360	360	female	70.0	Norway
IBS_NO_Goll	SAMEA7082380	Goll_2020_FMT_IBS.subject_33	IBS_NO_Goll.14	recipient	Goll_2020_FMT_IBS.sample_33-0_S10	0	0	female	48.0	Norway
IBS_NO_Goll	SAMEA7082381	Goll_2020_FMT_IBS.subject_36	IBS_NO_Goll.15	recipient	Goll_2020_FMT_IBS.sample_36-0_S3	0	0	male	53.0	Norway
IBS_NO_Goll	SAMEA7082382	Goll_2020_FMT_IBS.subject_37	IBS_NO_Goll.16	recipient	Goll_2020_FMT_IBS.sample_37-0_S2	0	0	male	23.0	Norway
IBS_NO_Goll	SAMEA7082383	Goll_2020_FMT_IBS.subject_54	IBS_NO_Goll.17	recipient	Goll_2020_FMT_IBS.sample_54-0_S6	0	0	male	33.0	Norway
IBS_NO_Goll	SAMEA7082385	Goll_2020_FMT_IBS.subject_56	IBS_NO_Goll.18	recipient	Goll_2020_FMT_IBS.sample_56-0_S8	0	0	female	47.0	Norway
IBS_NO_Goll	SAMEA7082386	Goll_2020_FMT_IBS.subject_56	IBS_NO_Goll.18	recipient	Goll_2020_FMT_IBS.sample_56-6_S7	180	180	female	47.0	Norway
IBS_NO_Goll	SAMEA7082384	Goll_2020_FMT_IBS.subject_56	IBS_NO_Goll.18	recipient	Goll_2020_FMT_IBS.sample_56_12_S4	360	360	female	47.0	Norway
IBS_NO_Goll	SAMEA7082387	Goll_2020_FMT_IBS.subject_59	IBS_NO_Goll.19	recipient	Goll_2020_FMT_IBS.sample_59-0_S4	0	0	female	51.0	Norway
IBS_NO_Goll	SAMEA7082389	Goll_2020_FMT_IBS.subject_59	IBS_NO_Goll.19	recipient	Goll_2020_FMT_IBS.sample_59-6_S3	180	180	female	51.0	Norway
IBS_NO_Goll	SAMEA7082388	Goll_2020_FMT_IBS.subject_59	IBS_NO_Goll.19	recipient	Goll_2020_FMT_IBS.sample_59-12_S4	360	360	female	51.0	Norway
IBS_NO_Goll	SAMEA7082391	Goll_2020_FMT_IBS.subject_64	IBS_NO_Goll.20	recipient	Goll_2020_FMT_IBS.sample_64-0_S3	0	0	female	69.0	Norway
IBS_NO_Goll	SAMEA7082392	Goll_2020_FMT_IBS.subject_64	IBS_NO_Goll.20	recipient	Goll_2020_FMT_IBS.sample_64-6_S9	180	180	female	69.0	Norway
IBS_NO_Goll	SAMEA7082390	Goll_2020_FMT_IBS.subject_64	IBS_NO_Goll.20	recipient	Goll_2020_FMT_IBS.sample_64_12_S5	360	360	female	69.0	Norway
IBS_NO_Goll	SAMEA7082394	Goll_2020_FMT_IBS.subject_66	IBS_NO_Goll.21	recipient	Goll_2020_FMT_IBS.sample_66-0_S9	0	0	male	41.0	Norway
IBS_NO_Goll	SAMEA7082395	Goll_2020_FMT_IBS.subject_66	IBS_NO_Goll.21	recipient	Goll_2020_FMT_IBS.sample_66-6_S2	180	180	male	41.0	Norway
IBS_NO_Goll	SAMEA7082393	Goll_2020_FMT_IBS.subject_66	IBS_NO_Goll.21	recipient	Goll_2020_FMT_IBS.sample_66_12_S6	360	360	male	41.0	Norway
IBS_NO_Goll	SAMEA7082396	Goll_2020_FMT_IBS.subject_70	IBS_NO_Goll.22	recipient	Goll_2020_FMT_IBS.sample_70-0_S1	0	0	female	40.0	Norway
IBS_NO_Goll	SAMEA7082397	Goll_2020_FMT_IBS.subject_71	IBS_NO_Goll.23	recipient	Goll_2020_FMT_IBS.sample_71-0_S1	0	0	male	33.0	Norway
IBS_NO_Goll	SAMEA7082398	Goll_2020_FMT_IBS.subject_75	IBS_NO_Goll.24	recipient	Goll_2020_FMT_IBS.sample_75-0_S10	0	0	female	51.0	Norway
IBS_NO_Goll	SAMEA7082400	Goll_2020_FMT_IBS.subject_75	IBS_NO_Goll.24	recipient	Goll_2020_FMT_IBS.sample_75-6_S5	180	180	female	51.0	Norway
IBS_NO_Goll	SAMEA7082399	Goll_2020_FMT_IBS.subject_75	IBS_NO_Goll.24	recipient	Goll_2020_FMT_IBS.sample_75-12_S8	360	360	female	51.0	Norway
IBS_NO_Goll	SAMEA7082401	Goll_2020_FMT_IBS.subject_77	IBS_NO_Goll.25	recipient	Goll_2020_FMT_IBS.sample_77-0_S5	0	0	female	19.0	Norway
IBS_NO_Goll	SAMEA7082403	Goll_2020_FMT_IBS.subject_77	IBS_NO_Goll.25	recipient	Goll_2020_FMT_IBS.sample_77-6_S6	180	180	female	19.0	Norway
IBS_NO_Goll	SAMEA7082402	Goll_2020_FMT_IBS.subject_77	IBS_NO_Goll.25	recipient	Goll_2020_FMT_IBS.sample_77-12_S10	360	360	female	19.0	Norway
IBS_NO_Goll	SAMEA7082404	Goll_2020_FMT_IBS.subject_78	IBS_NO_Goll.26	recipient	Goll_2020_FMT_IBS.sample_78-0_S8	0	0	male	52.0	Norway
IBS_NO_Goll	SAMEA7082406	Goll_2020_FMT_IBS.subject_78	IBS_NO_Goll.26	recipient	Goll_2020_FMT_IBS.sample_78-6_S6	180	180	male	52.0	Norway
IBS_NO_Goll	SAMEA7082405	Goll_2020_FMT_IBS.subject_78	IBS_NO_Goll.26	recipient	Goll_2020_FMT_IBS.sample_78-12_S7	360	360	male	52.0	Norway
IBS_NO_Goll	SAMEA7082407	Goll_2020_FMT_IBS.subject_81	IBS_NO_Goll.27	recipient	Goll_2020_FMT_IBS.sample_81-0_S7	0	0	male	43.0	Norway
IBS_NO_Goll	SAMEA7082408	Goll_2020_FMT_IBS.subject_88	IBS_NO_Goll.28	recipient	Goll_2020_FMT_IBS.sample_88-0_S4	0	0	female	43.0	Norway
IBS_NO_Goll	SAMEA7082410	Goll_2020_FMT_IBS.subject_88	IBS_NO_Goll.28	recipient	Goll_2020_FMT_IBS.sample_88-6_S8	180	180	female	43.0	Norway
IBS_NO_Goll	SAMEA7082409	Goll_2020_FMT_IBS.subject_88	IBS_NO_Goll.28	recipient	Goll_2020_FMT_IBS.sample_88-12_S2	360	360	female	43.0	Norway
IBS_NO_Goll	SAMEA7082411	Goll_2020_FMT_IBS.subject_89	IBS_NO_Goll.29	recipient	Goll_2020_FMT_IBS.sample_89-0_S2	0	0	male	34.0	Norway
IBS_NO_Goll	SAMEA7082413	Goll_2020_FMT_IBS.subject_89	IBS_NO_Goll.29	recipient	Goll_2020_FMT_IBS.sample_89-6_S11	180	180	male	34.0	Norway
IBS_NO_Goll	SAMEA7082412	Goll_2020_FMT_IBS.subject_89	IBS_NO_Goll.29	recipient	Goll_2020_FMT_IBS.sample_89-12_S9	360	360	male	34.0	Norway
IBS_NO_Goll	SAMEA7082414	Goll_2020_FMT_IBS.subject_90	IBS_NO_Goll.30	recipient	Goll_2020_FMT_IBS.sample_90-0_S4	0	0	female	69.0	Norway
IBS_NO_Goll	SAMEA7082416	Goll_2020_FMT_IBS.subject_90	IBS_NO_Goll.30	recipient	Goll_2020_FMT_IBS.sample_90-6_S9	180	180	female	69.0	Norway
IBS_NO_Goll	SAMEA7082415	Goll_2020_FMT_IBS.subject_90	IBS_NO_Goll.30	recipient	Goll_2020_FMT_IBS.sample_90-12_S8	360	360	female	69.0	Norway
IBS_NO_Goll	SAMEA7082417	Goll_2020_FMT_IBS.subject_D-1;Goll_2020_FMT_IBS.subject_D-2	IBS_NO_Goll.10	donor	Goll_2020_FMT_IBS.sample_D-1_S9	0	0			Norway
IBS_NO_Goll	SAMEA7082418	Goll_2020_FMT_IBS.subject_D-1;Goll_2020_FMT_IBS.subject_D-2	IBS_NO_Goll.18;IBS_NO_Goll.19	donor	Goll_2020_FMT_IBS.sample_D-10_S4	0	0			Norway
IBS_NO_Goll	SAMEA7082419	Goll_2020_FMT_IBS.subject_D-1;Goll_2020_FMT_IBS.subject_D-2	IBS_NO_Goll.22;IBS_NO_Goll.23	donor	Goll_2020_FMT_IBS.sample_D-12_S5	0	0			Norway
IBS_NO_Goll	SAMEA7082420	Goll_2020_FMT_IBS.subject_D-1;Goll_2020_FMT_IBS.subject_D-2	IBS_NO_Goll.24;IBS_NO_Goll.25;IBS_NO_Goll.26	donor	Goll_2020_FMT_IBS.sample_D-13U_S1	0	0			Norway
IBS_NO_Goll	SAMEA7082421	Goll_2020_FMT_IBS.subject_D-1;Goll_2020_FMT_IBS.subject_D-2	IBS_NO_Goll.30	donor	Goll_2020_FMT_IBS.sample_D-14_S8	0	0			Norway
IBS_NO_Goll	SAMEA7082422	Goll_2020_FMT_IBS.subject_D-1;Goll_2020_FMT_IBS.subject_D-2		donor	Goll_2020_FMT_IBS.sample_D-14U_S10	0	0			Norway
IBS_NO_Goll	SAMEA7082424	Goll_2020_FMT_IBS.subject_D-1;Goll_2020_FMT_IBS.subject_D-2		donor	Goll_2020_FMT_IBS.sample_D-15U_S6	0	0			Norway
IBS_NO_Goll	SAMEA7082423	Goll_2020_FMT_IBS.subject_D-1;Goll_2020_FMT_IBS.subject_D-2	IBS_NO_Goll.28;IBS_NO_Goll.29	donor	Goll_2020_FMT_IBS.sample_D-15Fryst_S3	0	0			Norway
IBS_NO_Goll	SAMEA7082425	Goll_2020_FMT_IBS.subject_D-1;Goll_2020_FMT_IBS.subject_D-2	IBS_NO_Goll.01;IBS_NO_Goll.02	donor	Goll_2020_FMT_IBS.sample_D-2_S7	0	0			Norway
IBS_NO_Goll	SAMEA7082426	Goll_2020_FMT_IBS.subject_D-1;Goll_2020_FMT_IBS.subject_D-2	IBS_NO_Goll.03;IBS_NO_Goll.05;IBS_NO_Goll.06	donor	Goll_2020_FMT_IBS.sample_D-3_S6	0	0			Norway
IBS_NO_Goll	SAMEA7082427	Goll_2020_FMT_IBS.subject_D-1;Goll_2020_FMT_IBS.subject_D-2	IBS_NO_Goll.07;IBS_NO_Goll.12	donor	Goll_2020_FMT_IBS.sample_D-4_S10	0	0			Norway
IBS_NO_Goll	SAMEA7082428	Goll_2020_FMT_IBS.subject_D-1;Goll_2020_FMT_IBS.subject_D-2	IBS_NO_Goll.16	donor	Goll_2020_FMT_IBS.sample_D-5Fryst_S8	0	0			Norway
IBS_NO_Goll	SAMEA7082429	Goll_2020_FMT_IBS.subject_D-1;Goll_2020_FMT_IBS.subject_D-2	IBS_NO_Goll.08;IBS_NO_Goll.09;IBS_NO_Goll.11;IBS_NO_Goll.14	donor	Goll_2020_FMT_IBS.sample_D-6Fresk_S5	0	0			Norway
IBS_NO_Goll	SAMEA7082430	Goll_2020_FMT_IBS.subject_D-1;Goll_2020_FMT_IBS.subject_D-2		donor	Goll_2020_FMT_IBS.sample_D-6Fryst_S4	0	0			Norway
IBS_NO_Goll	SAMEA7082431	Goll_2020_FMT_IBS.subject_D-1;Goll_2020_FMT_IBS.subject_D-2	IBS_NO_Goll.04;IBS_NO_Goll.13;IBS_NO_Goll.15	donor	Goll_2020_FMT_IBS.sample_D-7Fryst_S7	0	0			Norway
IBS_NO_Goll	SAMEA7082432	Goll_2020_FMT_IBS.subject_D-1;Goll_2020_FMT_IBS.subject_D-2		donor	Goll_2020_FMT_IBS.sample_D-9Feresk_S9	0	0			Norway
IBS_NO_Goll	SAMEA7082433	Goll_2020_FMT_IBS.subject_D-1;Goll_2020_FMT_IBS.subject_D-2	IBS_NO_Goll.17	donor	Goll_2020_FMT_IBS.sample_D-9Fryst_S2	0	0			Norway
ABXR_div_Leo	SAMEA7040981	Leo_2020_FMT_ESBL.subject_Ge-D1		donor	Leo_2020_FMT_ESBL.sample_Ge-D1	0	0			Switzerland
ABXR_div_Leo	SAMEA7040982	Leo_2020_FMT_ESBL.subject_Ge-D3		donor	Leo_2020_FMT_ESBL.sample_Ge-D3	0	0			Switzerland
ABXR_div_Leo	SAMEA7040983	Leo_2020_FMT_ESBL.subject_Ge-D4		donor	Leo_2020_FMT_ESBL.sample_Ge-D4	0	0			Switzerland
ABXR_div_Leo	SAMEA7040985	Leo_2020_FMT_ESBL.subject_Ge-D6		donor	Leo_2020_FMT_ESBL.sample_Ge-D6-2	0	0			Switzerland
ABXR_div_Leo	SAMEA7040984	Leo_2020_FMT_ESBL.subject_Ge-D6		donor	Leo_2020_FMT_ESBL.sample_Ge-D6-1	0	0			Switzerland
ABXR_div_Leo	SAMEA7040989	Leo_2020_FMT_ESBL.subject_Ge-D7		donor	Leo_2020_FMT_ESBL.sample_Ge-D7-2-2	0	0			Switzerland
ABXR_div_Leo	SAMEA7040986	Leo_2020_FMT_ESBL.subject_Ge-D7		donor	Leo_2020_FMT_ESBL.sample_Ge-D7-1-1	0	0			Switzerland
ABXR_div_Leo	SAMEA7040987	Leo_2020_FMT_ESBL.subject_Ge-D7		donor	Leo_2020_FMT_ESBL.sample_Ge-D7-1-2	0	0			Switzerland
ABXR_div_Leo	SAMEA7040988	Leo_2020_FMT_ESBL.subject_Ge-D7		donor	Leo_2020_FMT_ESBL.sample_Ge-D7-2-1	0	0			Switzerland
ABXR_div_Leo	SAMEA7041010	Leo_2020_FMT_ESBL.subject_Ge-R1	ABXR_div_Leo.01	recipient	Leo_2020_FMT_ESBL.sample_Ge-R1-V0	0	-11			Switzerland
ABXR_div_Leo	SAMEA7041011	Leo_2020_FMT_ESBL.subject_Ge-R1	ABXR_div_Leo.01	recipient	Leo_2020_FMT_ESBL.sample_Ge-R1-V2	11	0			Switzerland
ABXR_div_Leo	SAMEA7041012	Leo_2020_FMT_ESBL.subject_Ge-R1	ABXR_div_Leo.01	recipient	Leo_2020_FMT_ESBL.sample_Ge-R1-V3	22	11			Switzerland
ABXR_div_Leo	SAMEA7041013	Leo_2020_FMT_ESBL.subject_Ge-R1	ABXR_div_Leo.01	recipient	Leo_2020_FMT_ESBL.sample_Ge-R1-V4	42	31			Switzerland
ABXR_div_Leo	SAMEA7041014	Leo_2020_FMT_ESBL.subject_Ge-R1	ABXR_div_Leo.01	recipient	Leo_2020_FMT_ESBL.sample_Ge-R1-V5	180	169			Switzerland
ABXR_div_Leo	SAMEA7041015	Leo_2020_FMT_ESBL.subject_Ge-R2	ABXR_div_Leo.02	recipient	Leo_2020_FMT_ESBL.sample_Ge-R2-V0	0	-11			Switzerland
ABXR_div_Leo	SAMEA7041016	Leo_2020_FMT_ESBL.subject_Ge-R2	ABXR_div_Leo.02	recipient	Leo_2020_FMT_ESBL.sample_Ge-R2-V2	11	0			Switzerland
ABXR_div_Leo	SAMEA7041017	Leo_2020_FMT_ESBL.subject_Ge-R2	ABXR_div_Leo.02	recipient	Leo_2020_FMT_ESBL.sample_Ge-R2-V3	22	11			Switzerland
ABXR_div_Leo	SAMEA7041018	Leo_2020_FMT_ESBL.subject_Ge-R2	ABXR_div_Leo.02	recipient	Leo_2020_FMT_ESBL.sample_Ge-R2-V4	42	31			Switzerland
ABXR_div_Leo	SAMEA7041019	Leo_2020_FMT_ESBL.subject_Ge-R2	ABXR_div_Leo.02	recipient	Leo_2020_FMT_ESBL.sample_Ge-R2-V5	180	169			Switzerland
ABXR_div_Leo	SAMEA7041050	Leo_2020_FMT_ESBL.subject_Ge-R3		recipient	Leo_2020_FMT_ESBL.sample_Ge-R3-V0	0	-11			Switzerland
ABXR_div_Leo	SAMEA7041051	Leo_2020_FMT_ESBL.subject_Ge-R3		recipient	Leo_2020_FMT_ESBL.sample_Ge-R3-V2	11	0			Switzerland
ABXR_div_Leo	SAMEA7041052	Leo_2020_FMT_ESBL.subject_Ge-R3		recipient	Leo_2020_FMT_ESBL.sample_Ge-R3-V3	22	11			Switzerland
ABXR_div_Leo	SAMEA7041053	Leo_2020_FMT_ESBL.subject_Ge-R3		recipient	Leo_2020_FMT_ESBL.sample_Ge-R3-V4	42	31			Switzerland
ABXR_div_Leo	SAMEA7041054	Leo_2020_FMT_ESBL.subject_Ge-R3		recipient	Leo_2020_FMT_ESBL.sample_Ge-R3-V5	180	169			Switzerland
ABXR_div_Leo	SAMEA7041055	Leo_2020_FMT_ESBL.subject_Ge-R4		recipient	Leo_2020_FMT_ESBL.sample_Ge-R4-V0	0	-11			Switzerland
ABXR_div_Leo	SAMEA7041056	Leo_2020_FMT_ESBL.subject_Ge-R4		recipient	Leo_2020_FMT_ESBL.sample_Ge-R4-V2	11	0			Switzerland
ABXR_div_Leo	SAMEA7041057	Leo_2020_FMT_ESBL.subject_Ge-R4		recipient	Leo_2020_FMT_ESBL.sample_Ge-R4-V3	22	11			Switzerland
ABXR_div_Leo	SAMEA7041058	Leo_2020_FMT_ESBL.subject_Ge-R4		recipient	Leo_2020_FMT_ESBL.sample_Ge-R4-V4	42	31			Switzerland
ABXR_div_Leo	SAMEA7041059	Leo_2020_FMT_ESBL.subject_Ge-R4		recipient	Leo_2020_FMT_ESBL.sample_Ge-R4-V5	180	169			Switzerland
ABXR_div_Leo	SAMEA7041020	Leo_2020_FMT_ESBL.subject_Ge-R5	ABXR_div_Leo.03	recipient	Leo_2020_FMT_ESBL.sample_Ge-R5-V0	0	-11			Switzerland
ABXR_div_Leo	SAMEA7041021	Leo_2020_FMT_ESBL.subject_Ge-R5	ABXR_div_Leo.03	recipient	Leo_2020_FMT_ESBL.sample_Ge-R5-V2	11	0			Switzerland
ABXR_div_Leo	SAMEA7041022	Leo_2020_FMT_ESBL.subject_Ge-R5	ABXR_div_Leo.03	recipient	Leo_2020_FMT_ESBL.sample_Ge-R5-V3	22	11			Switzerland
ABXR_div_Leo	SAMEA7041023	Leo_2020_FMT_ESBL.subject_Ge-R5	ABXR_div_Leo.03	recipient	Leo_2020_FMT_ESBL.sample_Ge-R5-V4	42	31			Switzerland
ABXR_div_Leo	SAMEA7041024	Leo_2020_FMT_ESBL.subject_Ge-R5	ABXR_div_Leo.03	recipient	Leo_2020_FMT_ESBL.sample_Ge-R5-V5	180	169			Switzerland
ABXR_div_Leo	SAMEA7041025	Leo_2020_FMT_ESBL.subject_Ge-R6	ABXR_div_Leo.04	recipient	Leo_2020_FMT_ESBL.sample_Ge-R6-V0	0	-11			Switzerland
ABXR_div_Leo	SAMEA7041026	Leo_2020_FMT_ESBL.subject_Ge-R6	ABXR_div_Leo.04	recipient	Leo_2020_FMT_ESBL.sample_Ge-R6-V2	11	0			Switzerland
ABXR_div_Leo	SAMEA7041027	Leo_2020_FMT_ESBL.subject_Ge-R6	ABXR_div_Leo.04	recipient	Leo_2020_FMT_ESBL.sample_Ge-R6-V3	22	11			Switzerland
ABXR_div_Leo	SAMEA7041028	Leo_2020_FMT_ESBL.subject_Ge-R6	ABXR_div_Leo.04	recipient	Leo_2020_FMT_ESBL.sample_Ge-R6-V4	42	31			Switzerland
ABXR_div_Leo	SAMEA7041029	Leo_2020_FMT_ESBL.subject_Ge-R6	ABXR_div_Leo.04	recipient	Leo_2020_FMT_ESBL.sample_Ge-R6-V5	180	169			Switzerland
ABXR_div_Leo	SAMEA7041060	Leo_2020_FMT_ESBL.subject_Ge-R7		recipient	Leo_2020_FMT_ESBL.sample_Ge-R7-V0	0	-11			Switzerland
ABXR_div_Leo	SAMEA7041061	Leo_2020_FMT_ESBL.subject_Ge-R7		recipient	Leo_2020_FMT_ESBL.sample_Ge-R7-V2	11	0			Switzerland
ABXR_div_Leo	SAMEA7041062	Leo_2020_FMT_ESBL.subject_Ge-R7		recipient	Leo_2020_FMT_ESBL.sample_Ge-R7-V3	22	11			Switzerland
ABXR_div_Leo	SAMEA7041063	Leo_2020_FMT_ESBL.subject_Ge-R7		recipient	Leo_2020_FMT_ESBL.sample_Ge-R7-V4	42	31			Switzerland
ABXR_div_Leo	SAMEA7041064	Leo_2020_FMT_ESBL.subject_Ge-R7		recipient	Leo_2020_FMT_ESBL.sample_Ge-R7-V5	180	169			Switzerland
ABXR_div_Leo	SAMEA7041030	Leo_2020_FMT_ESBL.subject_Ge-R8	ABXR_div_Leo.05	recipient	Leo_2020_FMT_ESBL.sample_Ge-R8-V0	0	-11			Switzerland
ABXR_div_Leo	SAMEA7041031	Leo_2020_FMT_ESBL.subject_Ge-R8	ABXR_div_Leo.05	recipient	Leo_2020_FMT_ESBL.sample_Ge-R8-V2	11	0			Switzerland
ABXR_div_Leo	SAMEA7041032	Leo_2020_FMT_ESBL.subject_Ge-R8	ABXR_div_Leo.05	recipient	Leo_2020_FMT_ESBL.sample_Ge-R8-V3	22	11			Switzerland
ABXR_div_Leo	SAMEA7041033	Leo_2020_FMT_ESBL.subject_Ge-R8	ABXR_div_Leo.05	recipient	Leo_2020_FMT_ESBL.sample_Ge-R8-V4	42	31			Switzerland
ABXR_div_Leo	SAMEA7041034	Leo_2020_FMT_ESBL.subject_Ge-R8	ABXR_div_Leo.05	recipient	Leo_2020_FMT_ESBL.sample_Ge-R8-V5	180	169			Switzerland
ABXR_div_Leo	SAMEA7041065	Leo_2020_FMT_ESBL.subject_Ge-R9		recipient	Leo_2020_FMT_ESBL.sample_Ge-R9-V0	0	-11			Switzerland
ABXR_div_Leo	SAMEA7041066	Leo_2020_FMT_ESBL.subject_Ge-R9		recipient	Leo_2020_FMT_ESBL.sample_Ge-R9-V2	11	0			Switzerland
ABXR_div_Leo	SAMEA7041067	Leo_2020_FMT_ESBL.subject_Ge-R9		recipient	Leo_2020_FMT_ESBL.sample_Ge-R9-V3	22	11			Switzerland
ABXR_div_Leo	SAMEA7041068	Leo_2020_FMT_ESBL.subject_Ge-R9		recipient	Leo_2020_FMT_ESBL.sample_Ge-R9-V4	42	31			Switzerland
ABXR_div_Leo	SAMEA7041069	Leo_2020_FMT_ESBL.subject_Ge-R9		recipient	Leo_2020_FMT_ESBL.sample_Ge-R9-V5	180	169			Switzerland
ABXR_div_Leo	SAMEA7041035	Leo_2020_FMT_ESBL.subject_Ge-R11	ABXR_div_Leo.06	recipient	Leo_2020_FMT_ESBL.sample_Ge-R11-V0	0	-11			Switzerland
ABXR_div_Leo	SAMEA7041036	Leo_2020_FMT_ESBL.subject_Ge-R11	ABXR_div_Leo.06	recipient	Leo_2020_FMT_ESBL.sample_Ge-R11-V2	11	0			Switzerland
ABXR_div_Leo	SAMEA7041037	Leo_2020_FMT_ESBL.subject_Ge-R11	ABXR_div_Leo.06	recipient	Leo_2020_FMT_ESBL.sample_Ge-R11-V3	22	11			Switzerland
ABXR_div_Leo	SAMEA7041038	Leo_2020_FMT_ESBL.subject_Ge-R11	ABXR_div_Leo.06	recipient	Leo_2020_FMT_ESBL.sample_Ge-R11-V4	42	31			Switzerland
ABXR_div_Leo	SAMEA7041039	Leo_2020_FMT_ESBL.subject_Ge-R11	ABXR_div_Leo.06	recipient	Leo_2020_FMT_ESBL.sample_Ge-R11-V5	180	169			Switzerland
ABXR_div_Leo	SAMEA7041040	Leo_2020_FMT_ESBL.subject_Ge-R13	ABXR_div_Leo.07	recipient	Leo_2020_FMT_ESBL.sample_Ge-R13-V0	0	-11			Switzerland
ABXR_div_Leo	SAMEA7041041	Leo_2020_FMT_ESBL.subject_Ge-R13	ABXR_div_Leo.07	recipient	Leo_2020_FMT_ESBL.sample_Ge-R13-V2	11	0			Switzerland
ABXR_div_Leo	SAMEA7041042	Leo_2020_FMT_ESBL.subject_Ge-R13	ABXR_div_Leo.07	recipient	Leo_2020_FMT_ESBL.sample_Ge-R13-V3	22	11			Switzerland
ABXR_div_Leo	SAMEA7041043	Leo_2020_FMT_ESBL.subject_Ge-R13	ABXR_div_Leo.07	recipient	Leo_2020_FMT_ESBL.sample_Ge-R13-V4	42	31			Switzerland
ABXR_div_Leo	SAMEA7041044	Leo_2020_FMT_ESBL.subject_Ge-R13	ABXR_div_Leo.07	recipient	Leo_2020_FMT_ESBL.sample_Ge-R13-V5	180	169			Switzerland
ABXR_div_Leo	SAMEA7041045	Leo_2020_FMT_ESBL.subject_Ge-R14	ABXR_div_Leo.08	recipient	Leo_2020_FMT_ESBL.sample_Ge-R14-V0	0	-11			Switzerland
ABXR_div_Leo	SAMEA7041046	Leo_2020_FMT_ESBL.subject_Ge-R14	ABXR_div_Leo.08	recipient	Leo_2020_FMT_ESBL.sample_Ge-R14-V2	11	0			Switzerland
ABXR_div_Leo	SAMEA7041047	Leo_2020_FMT_ESBL.subject_Ge-R14	ABXR_div_Leo.08	recipient	Leo_2020_FMT_ESBL.sample_Ge-R14-V3	22	11			Switzerland
ABXR_div_Leo	SAMEA7041048	Leo_2020_FMT_ESBL.subject_Ge-R14	ABXR_div_Leo.08	recipient	Leo_2020_FMT_ESBL.sample_Ge-R14-V4	42	31			Switzerland
ABXR_div_Leo	SAMEA7041049	Leo_2020_FMT_ESBL.subject_Ge-R14	ABXR_div_Leo.08	recipient	Leo_2020_FMT_ESBL.sample_Ge-R14-V5	180	169			Switzerland
ABXR_div_Leo	SAMEA7040990	Leo_2020_FMT_ESBL.subject_Pa-D14		donor	Leo_2020_FMT_ESBL.sample_Pa-D14-1	0	0			France
ABXR_div_Leo	SAMEA7040991	Leo_2020_FMT_ESBL.subject_Pa-D14		donor	Leo_2020_FMT_ESBL.sample_Pa-D14-2	0	0			France
ABXR_div_Leo	SAMEA7040992	Leo_2020_FMT_ESBL.subject_Pa-D6		donor	Leo_2020_FMT_ESBL.sample_Pa-D6-1	0	0			France
ABXR_div_Leo	SAMEA7040993	Leo_2020_FMT_ESBL.subject_Pa-D6		donor	Leo_2020_FMT_ESBL.sample_Pa-D6-2	0	0			France
ABXR_div_Leo	SAMEA7040994	Leo_2020_FMT_ESBL.subject_Pa-D7		donor	Leo_2020_FMT_ESBL.sample_Pa-D7-1	0	0			France
ABXR_div_Leo	SAMEA7040995	Leo_2020_FMT_ESBL.subject_Pa-D7		donor	Leo_2020_FMT_ESBL.sample_Pa-D7-2	0	0			France
ABXR_div_Leo	SAMEA7041070	Leo_2020_FMT_ESBL.subject_Pa-R2	ABXR_div_Leo.09	recipient	Leo_2020_FMT_ESBL.sample_Pa-R2-V0	0	-11			France
ABXR_div_Leo	SAMEA7041071	Leo_2020_FMT_ESBL.subject_Pa-R2	ABXR_div_Leo.09	recipient	Leo_2020_FMT_ESBL.sample_Pa-R2-V2	11	0			France
ABXR_div_Leo	SAMEA7041072	Leo_2020_FMT_ESBL.subject_Pa-R2	ABXR_div_Leo.09	recipient	Leo_2020_FMT_ESBL.sample_Pa-R2-V3	22	11			France
ABXR_div_Leo	SAMEA7041073	Leo_2020_FMT_ESBL.subject_Pa-R2	ABXR_div_Leo.09	recipient	Leo_2020_FMT_ESBL.sample_Pa-R2-V4	42	31			France
ABXR_div_Leo	SAMEA7041074	Leo_2020_FMT_ESBL.subject_Pa-R2	ABXR_div_Leo.09	recipient	Leo_2020_FMT_ESBL.sample_Pa-R2-V5	180	169			France
ABXR_div_Leo	SAMEA7041075	Leo_2020_FMT_ESBL.subject_Pa-R3	ABXR_div_Leo.10	recipient	Leo_2020_FMT_ESBL.sample_Pa-R3-V0	0	-11			France
ABXR_div_Leo	SAMEA7041076	Leo_2020_FMT_ESBL.subject_Pa-R3	ABXR_div_Leo.10	recipient	Leo_2020_FMT_ESBL.sample_Pa-R3-V2	11	0			France
ABXR_div_Leo	SAMEA7041077	Leo_2020_FMT_ESBL.subject_Pa-R3	ABXR_div_Leo.10	recipient	Leo_2020_FMT_ESBL.sample_Pa-R3-V3	22	11			France
ABXR_div_Leo	SAMEA7041078	Leo_2020_FMT_ESBL.subject_Pa-R3	ABXR_div_Leo.10	recipient	Leo_2020_FMT_ESBL.sample_Pa-R3-V4	42	31			France
ABXR_div_Leo	SAMEA7041079	Leo_2020_FMT_ESBL.subject_Pa-R3	ABXR_div_Leo.10	recipient	Leo_2020_FMT_ESBL.sample_Pa-R3-V5	180	169			France
ABXR_div_Leo	SAMEA7041089	Leo_2020_FMT_ESBL.subject_Pa-R4		recipient	Leo_2020_FMT_ESBL.sample_Pa-R4-V0	0	-11			France
ABXR_div_Leo	SAMEA7041090	Leo_2020_FMT_ESBL.subject_Pa-R4		recipient	Leo_2020_FMT_ESBL.sample_Pa-R4-V2	11	0			France
ABXR_div_Leo	SAMEA7041091	Leo_2020_FMT_ESBL.subject_Pa-R4		recipient	Leo_2020_FMT_ESBL.sample_Pa-R4-V3	22	11			France
ABXR_div_Leo	SAMEA7041092	Leo_2020_FMT_ESBL.subject_Pa-R4		recipient	Leo_2020_FMT_ESBL.sample_Pa-R4-V4	42	31			France
ABXR_div_Leo	SAMEA7041093	Leo_2020_FMT_ESBL.subject_Pa-R4		recipient	Leo_2020_FMT_ESBL.sample_Pa-R4-V5	180	169			France
ABXR_div_Leo	SAMEA7041080	Leo_2020_FMT_ESBL.subject_Pa-R5	ABXR_div_Leo.11	recipient	Leo_2020_FMT_ESBL.sample_Pa-R5-V0	0	-11			France
ABXR_div_Leo	SAMEA7041081	Leo_2020_FMT_ESBL.subject_Pa-R5	ABXR_div_Leo.11	recipient	Leo_2020_FMT_ESBL.sample_Pa-R5-V2	11	0			France
ABXR_div_Leo	SAMEA7041082	Leo_2020_FMT_ESBL.subject_Pa-R5	ABXR_div_Leo.11	recipient	Leo_2020_FMT_ESBL.sample_Pa-R5-V3	22	11			France
ABXR_div_Leo	SAMEA7041083	Leo_2020_FMT_ESBL.subject_Pa-R5	ABXR_div_Leo.11	recipient	Leo_2020_FMT_ESBL.sample_Pa-R5-V4	42	31			France
ABXR_div_Leo	SAMEA7041084	Leo_2020_FMT_ESBL.subject_Pa-R5	ABXR_div_Leo.11	recipient	Leo_2020_FMT_ESBL.sample_Pa-R5-V5	180	169			France
ABXR_div_Leo	SAMEA7041094	Leo_2020_FMT_ESBL.subject_Pa-R7		recipient	Leo_2020_FMT_ESBL.sample_Pa-R7-V0	0	-11			France
ABXR_div_Leo	SAMEA7041095	Leo_2020_FMT_ESBL.subject_Pa-R7		recipient	Leo_2020_FMT_ESBL.sample_Pa-R7-V2	11	0			France
ABXR_div_Leo	SAMEA7041096	Leo_2020_FMT_ESBL.subject_Pa-R7		recipient	Leo_2020_FMT_ESBL.sample_Pa-R7-V3	22	11			France
ABXR_div_Leo	SAMEA7041097	Leo_2020_FMT_ESBL.subject_Pa-R7		recipient	Leo_2020_FMT_ESBL.sample_Pa-R7-V4	42	31			France
ABXR_div_Leo	SAMEA7041098	Leo_2020_FMT_ESBL.subject_Pa-R7		recipient	Leo_2020_FMT_ESBL.sample_Pa-R7-V5	180	169			France
ABXR_div_Leo	SAMEA7041099	Leo_2020_FMT_ESBL.subject_Pa-R10		recipient	Leo_2020_FMT_ESBL.sample_Pa-R10-V0	0	-11			France
ABXR_div_Leo	SAMEA7041100	Leo_2020_FMT_ESBL.subject_Pa-R10		recipient	Leo_2020_FMT_ESBL.sample_Pa-R10-V2	11	0			France
ABXR_div_Leo	SAMEA7041101	Leo_2020_FMT_ESBL.subject_Pa-R10		recipient	Leo_2020_FMT_ESBL.sample_Pa-R10-V3	22	11			France
ABXR_div_Leo	SAMEA7041102	Leo_2020_FMT_ESBL.subject_Pa-R10		recipient	Leo_2020_FMT_ESBL.sample_Pa-R10-V4	42	31			France
ABXR_div_Leo	SAMEA7041103	Leo_2020_FMT_ESBL.subject_Pa-R10		recipient	Leo_2020_FMT_ESBL.sample_Pa-R10-V5	180	169			France
ABXR_div_Leo	SAMEA7041085	Leo_2020_FMT_ESBL.subject_Pa-R14	ABXR_div_Leo.12	recipient	Leo_2020_FMT_ESBL.sample_Pa-R14-V0	0	-11			France
ABXR_div_Leo	SAMEA7041086	Leo_2020_FMT_ESBL.subject_Pa-R14	ABXR_div_Leo.12	recipient	Leo_2020_FMT_ESBL.sample_Pa-R14-V2	11	0			France
ABXR_div_Leo	SAMEA7041087	Leo_2020_FMT_ESBL.subject_Pa-R14	ABXR_div_Leo.12	recipient	Leo_2020_FMT_ESBL.sample_Pa-R14-V3	22	11			France
ABXR_div_Leo	SAMEA7041088	Leo_2020_FMT_ESBL.subject_Pa-R14	ABXR_div_Leo.12	recipient	Leo_2020_FMT_ESBL.sample_Pa-R14-V4	42	31			France
ABXR_div_Leo	SAMEA7040997	Leo_2020_FMT_ESBL.subject_TA-D1		donor	Leo_2020_FMT_ESBL.sample_TA-D1-2	0	0			Israel
ABXR_div_Leo	SAMEA7040996	Leo_2020_FMT_ESBL.subject_TA-D1		donor	Leo_2020_FMT_ESBL.sample_TA-D1-1	0	0			Israel
ABXR_div_Leo	SAMEA7041104	Leo_2020_FMT_ESBL.subject_TA-R1	ABXR_div_Leo.13	recipient	Leo_2020_FMT_ESBL.sample_TA-R1-V0	0	-11			Israel
ABXR_div_Leo	SAMEA7041105	Leo_2020_FMT_ESBL.subject_TA-R1	ABXR_div_Leo.13	recipient	Leo_2020_FMT_ESBL.sample_TA-R1-V2	11	0			Israel
ABXR_div_Leo	SAMEA7041106	Leo_2020_FMT_ESBL.subject_TA-R1	ABXR_div_Leo.13	recipient	Leo_2020_FMT_ESBL.sample_TA-R1-V3	22	11			Israel
ABXR_div_Leo	SAMEA7041107	Leo_2020_FMT_ESBL.subject_TA-R1	ABXR_div_Leo.13	recipient	Leo_2020_FMT_ESBL.sample_TA-R1-V4	42	31			Israel
ABXR_div_Leo	SAMEA7041108	Leo_2020_FMT_ESBL.subject_TA-R2		recipient	Leo_2020_FMT_ESBL.sample_TA-R2-V0	0	-11			Israel
ABXR_div_Leo	SAMEA7041109	Leo_2020_FMT_ESBL.subject_TA-R2		recipient	Leo_2020_FMT_ESBL.sample_TA-R2-V2	11	0			Israel
ABXR_div_Leo	SAMEA7041110	Leo_2020_FMT_ESBL.subject_TA-R2		recipient	Leo_2020_FMT_ESBL.sample_TA-R2-V3	22	11			Israel
ABXR_div_Leo	SAMEA7040998	Leo_2020_FMT_ESBL.subject_Ut-D14		donor	Leo_2020_FMT_ESBL.sample_Ut-D14-1	0	0			Netherlands
ABXR_div_Leo	SAMEA7040999	Leo_2020_FMT_ESBL.subject_Ut-D14		donor	Leo_2020_FMT_ESBL.sample_Ut-D14-2	0	0			Netherlands
ABXR_div_Leo	SAMEA7041000	Leo_2020_FMT_ESBL.subject_Ut-D18		donor	Leo_2020_FMT_ESBL.sample_Ut-D18-1	0	0			Netherlands
ABXR_div_Leo	SAMEA7041001	Leo_2020_FMT_ESBL.subject_Ut-D18		donor	Leo_2020_FMT_ESBL.sample_Ut-D18-2	0	0			Netherlands
ABXR_div_Leo	SAMEA7041128	Leo_2020_FMT_ESBL.subject_Ut-R1		recipient	Leo_2020_FMT_ESBL.sample_Ut-R1-V0	0	-11			Netherlands
ABXR_div_Leo	SAMEA7041129	Leo_2020_FMT_ESBL.subject_Ut-R1		recipient	Leo_2020_FMT_ESBL.sample_Ut-R1-V2	11	0			Netherlands
ABXR_div_Leo	SAMEA7041130	Leo_2020_FMT_ESBL.subject_Ut-R1		recipient	Leo_2020_FMT_ESBL.sample_Ut-R1-V3	22	11			Netherlands
ABXR_div_Leo	SAMEA7041131	Leo_2020_FMT_ESBL.subject_Ut-R1		recipient	Leo_2020_FMT_ESBL.sample_Ut-R1-V4	42	31			Netherlands
ABXR_div_Leo	SAMEA7041132	Leo_2020_FMT_ESBL.subject_Ut-R1		recipient	Leo_2020_FMT_ESBL.sample_Ut-R1-V5	180	169			Netherlands
ABXR_div_Leo	SAMEA7041111	Leo_2020_FMT_ESBL.subject_Ut-R2	ABXR_div_Leo.14	recipient	Leo_2020_FMT_ESBL.sample_Ut-R2-V0	0	-11			Netherlands
ABXR_div_Leo	SAMEA7041112	Leo_2020_FMT_ESBL.subject_Ut-R2	ABXR_div_Leo.14	recipient	Leo_2020_FMT_ESBL.sample_Ut-R2-V2	11	0			Netherlands
ABXR_div_Leo	SAMEA7041113	Leo_2020_FMT_ESBL.subject_Ut-R2	ABXR_div_Leo.14	recipient	Leo_2020_FMT_ESBL.sample_Ut-R2-V3	22	11			Netherlands
ABXR_div_Leo	SAMEA7041114	Leo_2020_FMT_ESBL.subject_Ut-R2	ABXR_div_Leo.14	recipient	Leo_2020_FMT_ESBL.sample_Ut-R2-V4	42	31			Netherlands
ABXR_div_Leo	SAMEA7041115	Leo_2020_FMT_ESBL.subject_Ut-R2	ABXR_div_Leo.14	recipient	Leo_2020_FMT_ESBL.sample_Ut-R2-V5	180	169			Netherlands
ABXR_div_Leo	SAMEA7041124	Leo_2020_FMT_ESBL.subject_Ut-R3		recipient	Leo_2020_FMT_ESBL.sample_Ut-R3-V0-2	0	-11			Netherlands
ABXR_div_Leo	SAMEA7041125	Leo_2020_FMT_ESBL.subject_Ut-R3		recipient	Leo_2020_FMT_ESBL.sample_Ut-R3-V2	11	0			Netherlands
ABXR_div_Leo	SAMEA7041126	Leo_2020_FMT_ESBL.subject_Ut-R3		recipient	Leo_2020_FMT_ESBL.sample_Ut-R3-V3	22	11			Netherlands
ABXR_div_Leo	SAMEA7041127	Leo_2020_FMT_ESBL.subject_Ut-R3		recipient	Leo_2020_FMT_ESBL.sample_Ut-R3-V4	42	31			Netherlands
ABXR_div_Leo	SAMEA7041116	Leo_2020_FMT_ESBL.subject_Ut-R4	ABXR_div_Leo.15	recipient	Leo_2020_FMT_ESBL.sample_Ut-R4-V0	0	-11			Netherlands
ABXR_div_Leo	SAMEA7041117	Leo_2020_FMT_ESBL.subject_Ut-R4	ABXR_div_Leo.15	recipient	Leo_2020_FMT_ESBL.sample_Ut-R4-V2	11	0			Netherlands
ABXR_div_Leo	SAMEA7041118	Leo_2020_FMT_ESBL.subject_Ut-R4	ABXR_div_Leo.15	recipient	Leo_2020_FMT_ESBL.sample_Ut-R4-V3	22	11			Netherlands
ABXR_div_Leo	SAMEA7041119	Leo_2020_FMT_ESBL.subject_Ut-R4	ABXR_div_Leo.15	recipient	Leo_2020_FMT_ESBL.sample_Ut-R4-V4	42	31			Netherlands
ABXR_div_Leo	SAMEA7041120	Leo_2020_FMT_ESBL.subject_Ut-R5	ABXR_div_Leo.16	recipient	Leo_2020_FMT_ESBL.sample_Ut-R5-V0	0	-11			Netherlands
ABXR_div_Leo	SAMEA7041121	Leo_2020_FMT_ESBL.subject_Ut-R5	ABXR_div_Leo.16	recipient	Leo_2020_FMT_ESBL.sample_Ut-R5-V2	11	0			Netherlands
ABXR_div_Leo	SAMEA7041122	Leo_2020_FMT_ESBL.subject_Ut-R5	ABXR_div_Leo.16	recipient	Leo_2020_FMT_ESBL.sample_Ut-R5-V3	22	11			Netherlands
ABXR_div_Leo	SAMEA7041123	Leo_2020_FMT_ESBL.subject_Ut-R5	ABXR_div_Leo.16	recipient	Leo_2020_FMT_ESBL.sample_Ut-R5-V4	42	31			Netherlands
RCDI_US_Aggarwala	SAMN15803904	Aggarwala_2020_FMT_RCDI.subject_1001095	RCDI_US_Aggarwala.01	recipient	Aggarwala_2020_FMT_RCDI.sample_1001095A	0	0			USA
RCDI_US_Aggarwala	SAMN15803921	Aggarwala_2020_FMT_RCDI.subject_1001095	RCDI_US_Aggarwala.01	recipient	Aggarwala_2020_FMT_RCDI.sample_1001095F	7	7			USA
RCDI_US_Aggarwala	SAMN15803922	Aggarwala_2020_FMT_RCDI.subject_1001095	RCDI_US_Aggarwala.01	recipient	Aggarwala_2020_FMT_RCDI.sample_1001095G	33	33			USA
RCDI_US_Aggarwala	SAMN15803923	Aggarwala_2020_FMT_RCDI.subject_1001095	RCDI_US_Aggarwala.01	recipient	Aggarwala_2020_FMT_RCDI.sample_1001095H	81	81			USA
RCDI_US_Aggarwala	SAMN15803924	Aggarwala_2020_FMT_RCDI.subject_1001095		recipient	Aggarwala_2020_FMT_RCDI.sample_1001095I	427				USA
RCDI_US_Aggarwala	SAMN15803925	Aggarwala_2020_FMT_RCDI.subject_1001095		recipient	Aggarwala_2020_FMT_RCDI.sample_1001095J	512				USA
RCDI_US_Aggarwala	SAMN15803926	Aggarwala_2020_FMT_RCDI.subject_1001095		recipient	Aggarwala_2020_FMT_RCDI.sample_1001095K	1825				USA
RCDI_US_Aggarwala	SAMN15803894	Aggarwala_2020_FMT_RCDI.subject_1001099	RCDI_US_Aggarwala.01	donor	Aggarwala_2020_FMT_RCDI.sample_1001099B	0	0			USA
RCDI_US_Aggarwala	SAMN15803920	Aggarwala_2020_FMT_RCDI.subject_1001099		donor	Aggarwala_2020_FMT_RCDI.sample_1001099K	1825	1825			USA
RCDI_US_Aggarwala	SAMN15803900	Aggarwala_2020_FMT_RCDI.subject_1001136		donor	Aggarwala_2020_FMT_RCDI.sample_1001136B	0	0			USA
RCDI_US_Aggarwala	SAMN15803927	Aggarwala_2020_FMT_RCDI.subject_1001166	RCDI_US_Aggarwala.02	recipient	Aggarwala_2020_FMT_RCDI.sample_1001166B	0	0			USA
RCDI_US_Aggarwala	SAMN15803928	Aggarwala_2020_FMT_RCDI.subject_1001166	RCDI_US_Aggarwala.02	recipient	Aggarwala_2020_FMT_RCDI.sample_1001166F	5	5			USA
RCDI_US_Aggarwala	SAMN15803929	Aggarwala_2020_FMT_RCDI.subject_1001166	RCDI_US_Aggarwala.02	recipient	Aggarwala_2020_FMT_RCDI.sample_1001166G	33	33			USA
RCDI_US_Aggarwala	SAMN15803930	Aggarwala_2020_FMT_RCDI.subject_1001166	RCDI_US_Aggarwala.02	recipient	Aggarwala_2020_FMT_RCDI.sample_1001166H	64	64			USA
RCDI_US_Aggarwala	SAMN15803902	Aggarwala_2020_FMT_RCDI.subject_1001175	RCDI_US_Aggarwala.02	donor	Aggarwala_2020_FMT_RCDI.sample_1001175B	0	0			USA
RCDI_US_Aggarwala	SAMN15803906	Aggarwala_2020_FMT_RCDI.subject_1001216	RCDI_US_Aggarwala.03	recipient	Aggarwala_2020_FMT_RCDI.sample_1001216B	0	0			USA
RCDI_US_Aggarwala	SAMN15803932	Aggarwala_2020_FMT_RCDI.subject_1001216	RCDI_US_Aggarwala.03	recipient	Aggarwala_2020_FMT_RCDI.sample_1001216F	7	7			USA
RCDI_US_Aggarwala	SAMN15803933	Aggarwala_2020_FMT_RCDI.subject_1001216	RCDI_US_Aggarwala.03	recipient	Aggarwala_2020_FMT_RCDI.sample_1001216G	31	31			USA
RCDI_US_Aggarwala	SAMN15803934	Aggarwala_2020_FMT_RCDI.subject_1001216	RCDI_US_Aggarwala.03	recipient	Aggarwala_2020_FMT_RCDI.sample_1001216H	54	54			USA
RCDI_US_Aggarwala	SAMN15803935	Aggarwala_2020_FMT_RCDI.subject_1001216		recipient	Aggarwala_2020_FMT_RCDI.sample_1001216I	401				USA
RCDI_US_Aggarwala	SAMN15803931	Aggarwala_2020_FMT_RCDI.subject_1001217	RCDI_US_Aggarwala.03	donor	Aggarwala_2020_FMT_RCDI.sample_1001217B	0	0			USA
RCDI_US_Aggarwala	SAMN15803907	Aggarwala_2020_FMT_RCDI.subject_1001254	RCDI_US_Aggarwala.04	recipient	Aggarwala_2020_FMT_RCDI.sample_1001254A	0	-2			USA
RCDI_US_Aggarwala	SAMN15803936	Aggarwala_2020_FMT_RCDI.subject_1001254	RCDI_US_Aggarwala.04	recipient	Aggarwala_2020_FMT_RCDI.sample_1001254B	2	0			USA
RCDI_US_Aggarwala	SAMN15803937	Aggarwala_2020_FMT_RCDI.subject_1001254	RCDI_US_Aggarwala.04	recipient	Aggarwala_2020_FMT_RCDI.sample_1001254D	5	3			USA
RCDI_US_Aggarwala	SAMN15803938	Aggarwala_2020_FMT_RCDI.subject_1001254	RCDI_US_Aggarwala.04	recipient	Aggarwala_2020_FMT_RCDI.sample_1001254E	8	6			USA
RCDI_US_Aggarwala	SAMN15803939	Aggarwala_2020_FMT_RCDI.subject_1001254	RCDI_US_Aggarwala.04	recipient	Aggarwala_2020_FMT_RCDI.sample_1001254F	10	8			USA
RCDI_US_Aggarwala	SAMN15803940	Aggarwala_2020_FMT_RCDI.subject_1001254	RCDI_US_Aggarwala.04	recipient	Aggarwala_2020_FMT_RCDI.sample_1001254G	46	44			USA
RCDI_US_Aggarwala	SAMN15803941	Aggarwala_2020_FMT_RCDI.subject_1001254	RCDI_US_Aggarwala.04	recipient	Aggarwala_2020_FMT_RCDI.sample_1001254H	58	56			USA
RCDI_US_Aggarwala	SAMN15803942	Aggarwala_2020_FMT_RCDI.subject_1001254	RCDI_US_Aggarwala.04	recipient	Aggarwala_2020_FMT_RCDI.sample_1001254I	269	267			USA
RCDI_US_Aggarwala	SAMN15803943	Aggarwala_2020_FMT_RCDI.subject_1001254	RCDI_US_Aggarwala.04	recipient	Aggarwala_2020_FMT_RCDI.sample_1001254J	414	412			USA
RCDI_US_Aggarwala	SAMN15803944	Aggarwala_2020_FMT_RCDI.subject_1001254	RCDI_US_Aggarwala.04	recipient	Aggarwala_2020_FMT_RCDI.sample_1001254K	1825	1825			USA
RCDI_US_Aggarwala	SAMN15803895	Aggarwala_2020_FMT_RCDI.subject_1001262	RCDI_US_Aggarwala.04	donor	Aggarwala_2020_FMT_RCDI.sample_1001262B	0				USA
RCDI_US_Aggarwala	SAMN15803905	Aggarwala_2020_FMT_RCDI.subject_1001270	RCDI_US_Aggarwala.05	recipient	Aggarwala_2020_FMT_RCDI.sample_1001270B	0	0			USA
RCDI_US_Aggarwala	SAMN15803913	Aggarwala_2020_FMT_RCDI.subject_1001270	RCDI_US_Aggarwala.05	recipient	Aggarwala_2020_FMT_RCDI.sample_1001270D	1	1			USA
RCDI_US_Aggarwala	SAMN15803914	Aggarwala_2020_FMT_RCDI.subject_1001270	RCDI_US_Aggarwala.05	recipient	Aggarwala_2020_FMT_RCDI.sample_1001270F	6	6			USA
RCDI_US_Aggarwala	SAMN15803915	Aggarwala_2020_FMT_RCDI.subject_1001270	RCDI_US_Aggarwala.05	recipient	Aggarwala_2020_FMT_RCDI.sample_1001270G	27	27			USA
RCDI_US_Aggarwala	SAMN15803916	Aggarwala_2020_FMT_RCDI.subject_1001270	RCDI_US_Aggarwala.05	recipient	Aggarwala_2020_FMT_RCDI.sample_1001270H	45	45			USA
RCDI_US_Aggarwala	SAMN15803917	Aggarwala_2020_FMT_RCDI.subject_1001270	RCDI_US_Aggarwala.05	recipient	Aggarwala_2020_FMT_RCDI.sample_1001270I	233	233			USA
RCDI_US_Aggarwala	SAMN15803918	Aggarwala_2020_FMT_RCDI.subject_1001270	RCDI_US_Aggarwala.05	recipient	Aggarwala_2020_FMT_RCDI.sample_1001270J	378	378			USA
RCDI_US_Aggarwala	SAMN15803919	Aggarwala_2020_FMT_RCDI.subject_1001270	RCDI_US_Aggarwala.05	recipient	Aggarwala_2020_FMT_RCDI.sample_1001270K	1825	1825			USA
RCDI_US_Aggarwala	SAMN15803896	Aggarwala_2020_FMT_RCDI.subject_1001271	RCDI_US_Aggarwala.05	donor	Aggarwala_2020_FMT_RCDI.sample_1001271B	0	0			USA
RCDI_US_Aggarwala	SAMN15803945	Aggarwala_2020_FMT_RCDI.subject_1001274	RCDI_US_Aggarwala.06	recipient	Aggarwala_2020_FMT_RCDI.sample_1001274B	0	0			USA
RCDI_US_Aggarwala	SAMN15803946	Aggarwala_2020_FMT_RCDI.subject_1001274	RCDI_US_Aggarwala.06	recipient	Aggarwala_2020_FMT_RCDI.sample_1001274D	2	2			USA
RCDI_US_Aggarwala	SAMN15803947	Aggarwala_2020_FMT_RCDI.subject_1001274	RCDI_US_Aggarwala.06	recipient	Aggarwala_2020_FMT_RCDI.sample_1001274G	28	28			USA
RCDI_US_Aggarwala	SAMN15803948	Aggarwala_2020_FMT_RCDI.subject_1001274	RCDI_US_Aggarwala.06	recipient	Aggarwala_2020_FMT_RCDI.sample_1001274H	55	55			USA
RCDI_US_Aggarwala	SAMN15803897	Aggarwala_2020_FMT_RCDI.subject_1001275	RCDI_US_Aggarwala.06	donor	Aggarwala_2020_FMT_RCDI.sample_1001275B	0	0			USA
RCDI_US_Aggarwala	SAMN15803957	Aggarwala_2020_FMT_RCDI.subject_1001282	RCDI_US_Aggarwala.07	recipient	Aggarwala_2020_FMT_RCDI.sample_1001282B	0	0			USA
RCDI_US_Aggarwala	SAMN15803958	Aggarwala_2020_FMT_RCDI.subject_1001282	RCDI_US_Aggarwala.07	recipient	Aggarwala_2020_FMT_RCDI.sample_1001282D	2	2			USA
RCDI_US_Aggarwala	SAMN15803959	Aggarwala_2020_FMT_RCDI.subject_1001282	RCDI_US_Aggarwala.07	recipient	Aggarwala_2020_FMT_RCDI.sample_1001282F	8	8			USA
RCDI_US_Aggarwala	SAMN15803960	Aggarwala_2020_FMT_RCDI.subject_1001282	RCDI_US_Aggarwala.07	recipient	Aggarwala_2020_FMT_RCDI.sample_1001282G	27	27			USA
RCDI_US_Aggarwala	SAMN15803961	Aggarwala_2020_FMT_RCDI.subject_1001282	RCDI_US_Aggarwala.07	recipient	Aggarwala_2020_FMT_RCDI.sample_1001282H	60	60			USA
RCDI_US_Aggarwala	SAMN15803899	Aggarwala_2020_FMT_RCDI.subject_1001283	RCDI_US_Aggarwala.07;RCDI_US_Aggarwala.08;RCDI_US_Aggarwala.09;RCDI_US_Aggarwala.10;RCDI_US_Aggarwala.11;RCDI_US_Aggarwala.12;RCDI_US_Aggarwala.14	donor	Aggarwala_2020_FMT_RCDI.sample_1001283B	0	0			USA
RCDI_US_Aggarwala	SAMN15803952	Aggarwala_2020_FMT_RCDI.subject_1001283		donor	Aggarwala_2020_FMT_RCDI.sample_1001283_Week_1	7				USA
RCDI_US_Aggarwala	SAMN15803953	Aggarwala_2020_FMT_RCDI.subject_1001283		donor	Aggarwala_2020_FMT_RCDI.sample_1001283_Week_2	14				USA
RCDI_US_Aggarwala	SAMN15803954	Aggarwala_2020_FMT_RCDI.subject_1001283		donor	Aggarwala_2020_FMT_RCDI.sample_1001283_Week_3	21				USA
RCDI_US_Aggarwala	SAMN15803955	Aggarwala_2020_FMT_RCDI.subject_1001283		donor	Aggarwala_2020_FMT_RCDI.sample_1001283_Week_4	30				USA
RCDI_US_Aggarwala	SAMN15803956	Aggarwala_2020_FMT_RCDI.subject_1001283		donor	Aggarwala_2020_FMT_RCDI.sample_1001283K	1825				USA
RCDI_US_Aggarwala	SAMN15803962	Aggarwala_2020_FMT_RCDI.subject_1001285	RCDI_US_Aggarwala.08	recipient	Aggarwala_2020_FMT_RCDI.sample_1001285B	0	0			USA
RCDI_US_Aggarwala	SAMN15803963	Aggarwala_2020_FMT_RCDI.subject_1001285	RCDI_US_Aggarwala.08	recipient	Aggarwala_2020_FMT_RCDI.sample_1001285F	8	8			USA
RCDI_US_Aggarwala	SAMN15803964	Aggarwala_2020_FMT_RCDI.subject_1001285	RCDI_US_Aggarwala.08	recipient	Aggarwala_2020_FMT_RCDI.sample_1001285G	30	30			USA
RCDI_US_Aggarwala	SAMN15803965	Aggarwala_2020_FMT_RCDI.subject_1001285	RCDI_US_Aggarwala.08	recipient	Aggarwala_2020_FMT_RCDI.sample_1001285H	58	58			USA
RCDI_US_Aggarwala	SAMN15803966	Aggarwala_2020_FMT_RCDI.subject_1001285	RCDI_US_Aggarwala.08	recipient	Aggarwala_2020_FMT_RCDI.sample_1001285I	315	315			USA
RCDI_US_Aggarwala	SAMN15803967	Aggarwala_2020_FMT_RCDI.subject_1001285	RCDI_US_Aggarwala.08	recipient	Aggarwala_2020_FMT_RCDI.sample_1001285K	1825	1825			USA
RCDI_US_Aggarwala	SAMN15803968	Aggarwala_2020_FMT_RCDI.subject_1001286	RCDI_US_Aggarwala.09	recipient	Aggarwala_2020_FMT_RCDI.sample_1001286B	0	0			USA
RCDI_US_Aggarwala	SAMN15803969	Aggarwala_2020_FMT_RCDI.subject_1001286	RCDI_US_Aggarwala.09	recipient	Aggarwala_2020_FMT_RCDI.sample_1001286E	3	3			USA
RCDI_US_Aggarwala	SAMN15803970	Aggarwala_2020_FMT_RCDI.subject_1001286	RCDI_US_Aggarwala.09	recipient	Aggarwala_2020_FMT_RCDI.sample_1001286F	13	13			USA
RCDI_US_Aggarwala	SAMN15803971	Aggarwala_2020_FMT_RCDI.subject_1001286	RCDI_US_Aggarwala.09	recipient	Aggarwala_2020_FMT_RCDI.sample_1001286G	33	33			USA
RCDI_US_Aggarwala	SAMN15803972	Aggarwala_2020_FMT_RCDI.subject_1001287	RCDI_US_Aggarwala.10	recipient	Aggarwala_2020_FMT_RCDI.sample_1001287B	0	0			USA
RCDI_US_Aggarwala	SAMN15803973	Aggarwala_2020_FMT_RCDI.subject_1001287	RCDI_US_Aggarwala.10	recipient	Aggarwala_2020_FMT_RCDI.sample_1001287F	3	3			USA
RCDI_US_Aggarwala	SAMN15803974	Aggarwala_2020_FMT_RCDI.subject_1001287	RCDI_US_Aggarwala.10	recipient	Aggarwala_2020_FMT_RCDI.sample_1001287G	35	35			USA
RCDI_US_Aggarwala	SAMN15803975	Aggarwala_2020_FMT_RCDI.subject_1001287	RCDI_US_Aggarwala.10	recipient	Aggarwala_2020_FMT_RCDI.sample_1001287H	84	84			USA
RCDI_US_Aggarwala	SAMN15803908	Aggarwala_2020_FMT_RCDI.subject_1001295	RCDI_US_Aggarwala.11	recipient	Aggarwala_2020_FMT_RCDI.sample_1001295B	0	0			USA
RCDI_US_Aggarwala	SAMN15803976	Aggarwala_2020_FMT_RCDI.subject_1001295	RCDI_US_Aggarwala.11	recipient	Aggarwala_2020_FMT_RCDI.sample_1001295F	6	6			USA
RCDI_US_Aggarwala	SAMN15803977	Aggarwala_2020_FMT_RCDI.subject_1001295	RCDI_US_Aggarwala.11	recipient	Aggarwala_2020_FMT_RCDI.sample_1001295H	57	57			USA
RCDI_US_Aggarwala	SAMN15803978	Aggarwala_2020_FMT_RCDI.subject_1001298	RCDI_US_Aggarwala.12	recipient	Aggarwala_2020_FMT_RCDI.sample_1001298B	0	0			USA
RCDI_US_Aggarwala	SAMN15803979	Aggarwala_2020_FMT_RCDI.subject_1001298	RCDI_US_Aggarwala.12	recipient	Aggarwala_2020_FMT_RCDI.sample_1001298F	7	7			USA
RCDI_US_Aggarwala	SAMN15803980	Aggarwala_2020_FMT_RCDI.subject_1001298	RCDI_US_Aggarwala.12	recipient	Aggarwala_2020_FMT_RCDI.sample_1001298H	60	60			USA
RCDI_US_Aggarwala	SAMN15803981	Aggarwala_2020_FMT_RCDI.subject_1001298	RCDI_US_Aggarwala.12	recipient	Aggarwala_2020_FMT_RCDI.sample_1001298I	266	266			USA
RCDI_US_Aggarwala	SAMN15803949	Aggarwala_2020_FMT_RCDI.subject_1001301	RCDI_US_Aggarwala.13	recipient	Aggarwala_2020_FMT_RCDI.sample_1001301B	0	0			USA
RCDI_US_Aggarwala	SAMN15803950	Aggarwala_2020_FMT_RCDI.subject_1001301	RCDI_US_Aggarwala.13	recipient	Aggarwala_2020_FMT_RCDI.sample_1001301E	2	2			USA
RCDI_US_Aggarwala	SAMN15803951	Aggarwala_2020_FMT_RCDI.subject_1001301	RCDI_US_Aggarwala.13	recipient	Aggarwala_2020_FMT_RCDI.sample_1001301I	180	180			USA
RCDI_US_Aggarwala	SAMN15803901	Aggarwala_2020_FMT_RCDI.subject_1001302	RCDI_US_Aggarwala.13	donor	Aggarwala_2020_FMT_RCDI.sample_1001302B	0	0			USA
RCDI_US_Aggarwala	SAMN15803982	Aggarwala_2020_FMT_RCDI.subject_1001311	RCDI_US_Aggarwala.14	recipient	Aggarwala_2020_FMT_RCDI.sample_1001311B	0	0			USA
RCDI_US_Aggarwala	SAMN15803983	Aggarwala_2020_FMT_RCDI.subject_1001311	RCDI_US_Aggarwala.14	recipient	Aggarwala_2020_FMT_RCDI.sample_1001311F	7	7			USA
RCDI_US_Aggarwala	SAMN15803984	Aggarwala_2020_FMT_RCDI.subject_1001311		recipient	Aggarwala_2020_FMT_RCDI.sample_1001311H	73				USA
RCDI_US_Aggarwala	SAMN15803898	Aggarwala_2020_FMT_RCDI.subject_1001713		donor	Aggarwala_2020_FMT_RCDI.sample_1001713B	0				USA
RCDI_US_Aggarwala	SAMN15803903	Aggarwala_2020_FMT_RCDI.subject_D43		donor	Aggarwala_2020_FMT_RCDI.sample_D43_t1	0				USA
RCDI_US_Aggarwala	SAMN15803909	Aggarwala_2020_FMT_RCDI.subject_J1100102		recipient	Aggarwala_2020_FMT_RCDI.sample_J1100102	0				USA
RCDI_US_Aggarwala	SAMN15803910	Aggarwala_2020_FMT_RCDI.subject_J1101004		recipient	Aggarwala_2020_FMT_RCDI.sample_J1101004	0				USA
RCDI_US_Aggarwala	SAMN15803911	Aggarwala_2020_FMT_RCDI.subject_J1101437		recipient	Aggarwala_2020_FMT_RCDI.sample_J1101437	0				USA
RCDI_US_Aggarwala	SAMN15803912	Aggarwala_2020_FMT_RCDI.subject_J1101653		recipient	Aggarwala_2020_FMT_RCDI.sample_J1101653	0				USA
REN_IT_Ianiro	SAMN15428696	Ianiro_2020_FMT_renal_carcinoma.subject_Donor2	REN_IT_Ianiro.01;REN_IT_Ianiro.04;REN_IT_Ianiro.06;REN_IT_Ianiro.07;REN_IT_Ianiro.08;REN_IT_Ianiro.10	donor	Ianiro_2020_FMT_renal_carcinoma.sample_S25266_FMT_DD_02	0	0			Italy
REN_IT_Ianiro	SAMN15428695	Ianiro_2020_FMT_renal_carcinoma.subject_Donor1	REN_IT_Ianiro.02;REN_IT_Ianiro.03;REN_IT_Ianiro.05;REN_IT_Ianiro.09	donor	Ianiro_2020_FMT_renal_carcinoma.sample_S25265_FMT_DD_01	0	0			Italy
REN_IT_Ianiro	SAMN15428652	Ianiro_2020_FMT_renal_carcinoma.subject_DMT_Patient01	REN_IT_Ianiro.01	recipient	Ianiro_2020_FMT_renal_carcinoma.sample_S25222_FMT_01_t0	0	0		61.0	Italy
REN_IT_Ianiro	SAMN15428653	Ianiro_2020_FMT_renal_carcinoma.subject_DMT_Patient01	REN_IT_Ianiro.01	recipient	Ianiro_2020_FMT_renal_carcinoma.sample_S25223_FMT_01_t7	7	7		61.0	Italy
REN_IT_Ianiro	SAMN15428654	Ianiro_2020_FMT_renal_carcinoma.subject_DMT_Patient01	REN_IT_Ianiro.01	recipient	Ianiro_2020_FMT_renal_carcinoma.sample_S25224_FMT_01_t15	15	15		61.0	Italy
REN_IT_Ianiro	SAMN15428655	Ianiro_2020_FMT_renal_carcinoma.subject_DMT_Patient01	REN_IT_Ianiro.01	recipient	Ianiro_2020_FMT_renal_carcinoma.sample_S25225_FMT_01_t30	30	30		61.0	Italy
REN_IT_Ianiro	SAMN15428656	Ianiro_2020_FMT_renal_carcinoma.subject_DMT_Patient02	REN_IT_Ianiro.02	recipient	Ianiro_2020_FMT_renal_carcinoma.sample_S25226_FMT_02_t0	0	0		56.0	Italy
REN_IT_Ianiro	SAMN15428657	Ianiro_2020_FMT_renal_carcinoma.subject_DMT_Patient02	REN_IT_Ianiro.02	recipient	Ianiro_2020_FMT_renal_carcinoma.sample_S25227_FMT_02_t15	15	15		56.0	Italy
REN_IT_Ianiro	SAMN15428658	Ianiro_2020_FMT_renal_carcinoma.subject_DMT_Patient02	REN_IT_Ianiro.02	recipient	Ianiro_2020_FMT_renal_carcinoma.sample_S25228_FMT_02_t30	30	30		56.0	Italy
REN_IT_Ianiro	SAMN15428659	Ianiro_2020_FMT_renal_carcinoma.subject_DMT_Patient03	REN_IT_Ianiro.03	recipient	Ianiro_2020_FMT_renal_carcinoma.sample_S25229_FMT_03_t0	0	0		62.0	Italy
REN_IT_Ianiro	SAMN15428660	Ianiro_2020_FMT_renal_carcinoma.subject_DMT_Patient03	REN_IT_Ianiro.03	recipient	Ianiro_2020_FMT_renal_carcinoma.sample_S25230_FMT_03_t15	15	15		62.0	Italy
REN_IT_Ianiro	SAMN15428661	Ianiro_2020_FMT_renal_carcinoma.subject_DMT_Patient03	REN_IT_Ianiro.03	recipient	Ianiro_2020_FMT_renal_carcinoma.sample_S25231_FMT_03_t30	30	30		62.0	Italy
REN_IT_Ianiro	SAMN15428662	Ianiro_2020_FMT_renal_carcinoma.subject_DMT_Patient04	REN_IT_Ianiro.04	recipient	Ianiro_2020_FMT_renal_carcinoma.sample_S25232_FMT_04_t7	7	7		74.0	Italy
REN_IT_Ianiro	SAMN15428663	Ianiro_2020_FMT_renal_carcinoma.subject_DMT_Patient04	REN_IT_Ianiro.04	recipient	Ianiro_2020_FMT_renal_carcinoma.sample_S25233_FMT_04_t15	15	15		74.0	Italy
REN_IT_Ianiro	SAMN15428664	Ianiro_2020_FMT_renal_carcinoma.subject_DMT_Patient04	REN_IT_Ianiro.04	recipient	Ianiro_2020_FMT_renal_carcinoma.sample_S25234_FMT_04_t30	30	30		74.0	Italy
REN_IT_Ianiro	SAMN15428671	Ianiro_2020_FMT_renal_carcinoma.subject_DMT_Patient05	REN_IT_Ianiro.05	recipient	Ianiro_2020_FMT_renal_carcinoma.sample_S25241_FMT_05_t0	0	0		73.0	Italy
REN_IT_Ianiro	SAMN15428672	Ianiro_2020_FMT_renal_carcinoma.subject_DMT_Patient05	REN_IT_Ianiro.05	recipient	Ianiro_2020_FMT_renal_carcinoma.sample_S25242_FMT_05_t15	15	15		73.0	Italy
REN_IT_Ianiro	SAMN15428673	Ianiro_2020_FMT_renal_carcinoma.subject_DMT_Patient05	REN_IT_Ianiro.05	recipient	Ianiro_2020_FMT_renal_carcinoma.sample_S25243_FMT_05_t30	30	30		73.0	Italy
REN_IT_Ianiro	SAMN15428674	Ianiro_2020_FMT_renal_carcinoma.subject_DMT_Patient06	REN_IT_Ianiro.06	recipient	Ianiro_2020_FMT_renal_carcinoma.sample_S25244_FMT_06_t7	7	7		61.0	Italy
REN_IT_Ianiro	SAMN15428675	Ianiro_2020_FMT_renal_carcinoma.subject_DMT_Patient06	REN_IT_Ianiro.06	recipient	Ianiro_2020_FMT_renal_carcinoma.sample_S25245_FMT_06_t15	15	15		61.0	Italy
REN_IT_Ianiro	SAMN15428676	Ianiro_2020_FMT_renal_carcinoma.subject_DMT_Patient06	REN_IT_Ianiro.06	recipient	Ianiro_2020_FMT_renal_carcinoma.sample_S25246_FMT_06_t30	30	30		61.0	Italy
REN_IT_Ianiro	SAMN15428677	Ianiro_2020_FMT_renal_carcinoma.subject_DMT_Patient07	REN_IT_Ianiro.07	recipient	Ianiro_2020_FMT_renal_carcinoma.sample_S25247_FMT_07_t0	0	0		44.0	Italy
REN_IT_Ianiro	SAMN15428678	Ianiro_2020_FMT_renal_carcinoma.subject_DMT_Patient07	REN_IT_Ianiro.07	recipient	Ianiro_2020_FMT_renal_carcinoma.sample_S25248_FMT_07_t15	15	15		44.0	Italy
REN_IT_Ianiro	SAMN15428679	Ianiro_2020_FMT_renal_carcinoma.subject_DMT_Patient07	REN_IT_Ianiro.07	recipient	Ianiro_2020_FMT_renal_carcinoma.sample_S25249_FMT_07_t30	30	30		44.0	Italy
REN_IT_Ianiro	SAMN15428680	Ianiro_2020_FMT_renal_carcinoma.subject_DMT_Patient08	REN_IT_Ianiro.08	recipient	Ianiro_2020_FMT_renal_carcinoma.sample_S25250_FMT_08_t0	0	0		72.0	Italy
REN_IT_Ianiro	SAMN15428681	Ianiro_2020_FMT_renal_carcinoma.subject_DMT_Patient08	REN_IT_Ianiro.08	recipient	Ianiro_2020_FMT_renal_carcinoma.sample_S25251_FMT_08_t7	7	7		72.0	Italy
REN_IT_Ianiro	SAMN15428682	Ianiro_2020_FMT_renal_carcinoma.subject_DMT_Patient08	REN_IT_Ianiro.08	recipient	Ianiro_2020_FMT_renal_carcinoma.sample_S25252_FMT_08_t15	15	15		72.0	Italy
REN_IT_Ianiro	SAMN15428683	Ianiro_2020_FMT_renal_carcinoma.subject_DMT_Patient08	REN_IT_Ianiro.08	recipient	Ianiro_2020_FMT_renal_carcinoma.sample_S25253_FMT_08_t30	30	30		72.0	Italy
REN_IT_Ianiro	SAMN15428665	Ianiro_2020_FMT_renal_carcinoma.subject_DMT_Patient09	REN_IT_Ianiro.09	recipient	Ianiro_2020_FMT_renal_carcinoma.sample_S25235_FMT_09_t7	7	7		71.0	Italy
REN_IT_Ianiro	SAMN15428666	Ianiro_2020_FMT_renal_carcinoma.subject_DMT_Patient09	REN_IT_Ianiro.09	recipient	Ianiro_2020_FMT_renal_carcinoma.sample_S25236_FMT_09_t15	15	15		71.0	Italy
REN_IT_Ianiro	SAMN15428667	Ianiro_2020_FMT_renal_carcinoma.subject_DMT_Patient09	REN_IT_Ianiro.09	recipient	Ianiro_2020_FMT_renal_carcinoma.sample_S25237_FMT_09_t30	30	30		71.0	Italy
REN_IT_Ianiro	SAMN15428668	Ianiro_2020_FMT_renal_carcinoma.subject_DMT_Patient10	REN_IT_Ianiro.10	recipient	Ianiro_2020_FMT_renal_carcinoma.sample_S25238_FMT_10_t0	0	0		60.0	Italy
REN_IT_Ianiro	SAMN15428669	Ianiro_2020_FMT_renal_carcinoma.subject_DMT_Patient10	REN_IT_Ianiro.10	recipient	Ianiro_2020_FMT_renal_carcinoma.sample_S25239_FMT_10_t7	7	7		60.0	Italy
REN_IT_Ianiro	SAMN15428670	Ianiro_2020_FMT_renal_carcinoma.subject_DMT_Patient10	REN_IT_Ianiro.10	recipient	Ianiro_2020_FMT_renal_carcinoma.sample_S25240_FMT_10_t15	15	15		60.0	Italy
MEL_IS_Baruch	SAMN16811185	Baruch_2021_FMT_antiPD1.subject_Donor1	MEL_IS_Baruch.01;MEL_IS_Baruch.03;MEL_IS_Baruch.05;MEL_IS_Baruch.07;MEL_IS_Baruch.09	donor	Baruch_2021_FMT_antiPD1.sample_Donor1	0	0			Israel
MEL_IS_Baruch	SAMN16811186	Baruch_2021_FMT_antiPD1.subject_Donor2	MEL_IS_Baruch.02;MEL_IS_Baruch.04;MEL_IS_Baruch.06;MEL_IS_Baruch.08;MEL_IS_Baruch.10	donor	Baruch_2021_FMT_antiPD1.sample_Donor2	0	0			Israel
MEL_IS_Baruch	SAMN16811188	Baruch_2021_FMT_antiPD1.subject_R1	MEL_IS_Baruch.01	recipient	Baruch_2021_FMT_antiPD1.sample_R1_0	0	0	female	66	Israel
MEL_IS_Baruch	SAMN16811194	Baruch_2021_FMT_antiPD1.subject_R1	MEL_IS_Baruch.01	recipient	Baruch_2021_FMT_antiPD1.sample_R1_1	7	7	female	66	Israel
MEL_IS_Baruch	SAMN16811192	Baruch_2021_FMT_antiPD1.subject_R1	MEL_IS_Baruch.01	recipient	Baruch_2021_FMT_antiPD1.sample_R1_2	31	31	female	66	Israel
MEL_IS_Baruch	SAMN16811193	Baruch_2021_FMT_antiPD1.subject_R1	MEL_IS_Baruch.01	recipient	Baruch_2021_FMT_antiPD1.sample_R1_3	65	65	female	66	Israel
MEL_IS_Baruch	SAMN16811195	Baruch_2021_FMT_antiPD1.subject_R2	MEL_IS_Baruch.02	recipient	Baruch_2021_FMT_antiPD1.sample_R2_0	0	0	male	70	Israel
MEL_IS_Baruch	SAMN16811198	Baruch_2021_FMT_antiPD1.subject_R2	MEL_IS_Baruch.02	recipient	Baruch_2021_FMT_antiPD1.sample_R2_1	7	7	male	70	Israel
MEL_IS_Baruch	SAMN16811196	Baruch_2021_FMT_antiPD1.subject_R2	MEL_IS_Baruch.02	recipient	Baruch_2021_FMT_antiPD1.sample_R2_2	31	31	male	70	Israel
MEL_IS_Baruch	SAMN16811197	Baruch_2021_FMT_antiPD1.subject_R2	MEL_IS_Baruch.02	recipient	Baruch_2021_FMT_antiPD1.sample_R2_3	65	65	male	70	Israel
MEL_IS_Baruch	SAMN16811199	Baruch_2021_FMT_antiPD1.subject_R3	MEL_IS_Baruch.03	recipient	Baruch_2021_FMT_antiPD1.sample_R3_0	0	0	male	78	Israel
MEL_IS_Baruch	SAMN16811202	Baruch_2021_FMT_antiPD1.subject_R3	MEL_IS_Baruch.03	recipient	Baruch_2021_FMT_antiPD1.sample_R3_1	7	7	male	78	Israel
MEL_IS_Baruch	SAMN16811200	Baruch_2021_FMT_antiPD1.subject_R3	MEL_IS_Baruch.03	recipient	Baruch_2021_FMT_antiPD1.sample_R3_2	31	31	male	78	Israel
MEL_IS_Baruch	SAMN16811201	Baruch_2021_FMT_antiPD1.subject_R3	MEL_IS_Baruch.03	recipient	Baruch_2021_FMT_antiPD1.sample_R3_3	65	65	male	78	Israel
MEL_IS_Baruch	SAMN16811203	Baruch_2021_FMT_antiPD1.subject_R4	MEL_IS_Baruch.04	recipient	Baruch_2021_FMT_antiPD1.sample_R4_0	0	0	female	69	Israel
MEL_IS_Baruch	SAMN16811206	Baruch_2021_FMT_antiPD1.subject_R4	MEL_IS_Baruch.04	recipient	Baruch_2021_FMT_antiPD1.sample_R4_1	7	7	female	69	Israel
MEL_IS_Baruch	SAMN16811204	Baruch_2021_FMT_antiPD1.subject_R4	MEL_IS_Baruch.04	recipient	Baruch_2021_FMT_antiPD1.sample_R4_2	31	31	female	69	Israel
MEL_IS_Baruch	SAMN16811205	Baruch_2021_FMT_antiPD1.subject_R4	MEL_IS_Baruch.04	recipient	Baruch_2021_FMT_antiPD1.sample_R4_3	65	65	female	69	Israel
MEL_IS_Baruch	SAMN16811207	Baruch_2021_FMT_antiPD1.subject_R5	MEL_IS_Baruch.05	recipient	Baruch_2021_FMT_antiPD1.sample_R5_0	0	0	male	66	Israel
MEL_IS_Baruch	SAMN16811210	Baruch_2021_FMT_antiPD1.subject_R5	MEL_IS_Baruch.05	recipient	Baruch_2021_FMT_antiPD1.sample_R5_1	7	7	male	66	Israel
MEL_IS_Baruch	SAMN16811208	Baruch_2021_FMT_antiPD1.subject_R5	MEL_IS_Baruch.05	recipient	Baruch_2021_FMT_antiPD1.sample_R5_2	31	31	male	66	Israel
MEL_IS_Baruch	SAMN16811209	Baruch_2021_FMT_antiPD1.subject_R5	MEL_IS_Baruch.05	recipient	Baruch_2021_FMT_antiPD1.sample_R5_3	65	65	male	66	Israel
MEL_IS_Baruch	SAMN16811211	Baruch_2021_FMT_antiPD1.subject_R6	MEL_IS_Baruch.06	recipient	Baruch_2021_FMT_antiPD1.sample_R6_0	0	0	male	33	Israel
MEL_IS_Baruch	SAMN16811214	Baruch_2021_FMT_antiPD1.subject_R6	MEL_IS_Baruch.06	recipient	Baruch_2021_FMT_antiPD1.sample_R6_1	7	7	male	33	Israel
MEL_IS_Baruch	SAMN16811212	Baruch_2021_FMT_antiPD1.subject_R6	MEL_IS_Baruch.06	recipient	Baruch_2021_FMT_antiPD1.sample_R6_2	31	31	male	33	Israel
MEL_IS_Baruch	SAMN16811213	Baruch_2021_FMT_antiPD1.subject_R6	MEL_IS_Baruch.06	recipient	Baruch_2021_FMT_antiPD1.sample_R6_3	65	65	male	33	Israel
MEL_IS_Baruch	SAMN16811215	Baruch_2021_FMT_antiPD1.subject_R7	MEL_IS_Baruch.07	recipient	Baruch_2021_FMT_antiPD1.sample_R7_0	0	0	male	66	Israel
MEL_IS_Baruch	SAMN16811218	Baruch_2021_FMT_antiPD1.subject_R7	MEL_IS_Baruch.07	recipient	Baruch_2021_FMT_antiPD1.sample_R7_1	7	7	male	66	Israel
MEL_IS_Baruch	SAMN16811216	Baruch_2021_FMT_antiPD1.subject_R7	MEL_IS_Baruch.07	recipient	Baruch_2021_FMT_antiPD1.sample_R7_2	31	31	male	66	Israel
MEL_IS_Baruch	SAMN16811217	Baruch_2021_FMT_antiPD1.subject_R7	MEL_IS_Baruch.07	recipient	Baruch_2021_FMT_antiPD1.sample_R7_3	65	65	male	66	Israel
MEL_IS_Baruch	SAMN16811219	Baruch_2021_FMT_antiPD1.subject_R8	MEL_IS_Baruch.08	recipient	Baruch_2021_FMT_antiPD1.sample_R8_0	0	0	male	65	Israel
MEL_IS_Baruch	SAMN16811222	Baruch_2021_FMT_antiPD1.subject_R8	MEL_IS_Baruch.08	recipient	Baruch_2021_FMT_antiPD1.sample_R8_1	7	7	male	65	Israel
MEL_IS_Baruch	SAMN16811220	Baruch_2021_FMT_antiPD1.subject_R8	MEL_IS_Baruch.08	recipient	Baruch_2021_FMT_antiPD1.sample_R8_2	31	31	male	65	Israel
MEL_IS_Baruch	SAMN16811221	Baruch_2021_FMT_antiPD1.subject_R8	MEL_IS_Baruch.08	recipient	Baruch_2021_FMT_antiPD1.sample_R8_3	65	65	male	65	Israel
MEL_IS_Baruch	SAMN16811223	Baruch_2021_FMT_antiPD1.subject_R9	MEL_IS_Baruch.09	recipient	Baruch_2021_FMT_antiPD1.sample_R9_0	0	0	female	35	Israel
MEL_IS_Baruch	SAMN16811226	Baruch_2021_FMT_antiPD1.subject_R9	MEL_IS_Baruch.09	recipient	Baruch_2021_FMT_antiPD1.sample_R9_1	7	7	female	35	Israel
MEL_IS_Baruch	SAMN16811224	Baruch_2021_FMT_antiPD1.subject_R9	MEL_IS_Baruch.09	recipient	Baruch_2021_FMT_antiPD1.sample_R9_2	31	31	female	35	Israel
MEL_IS_Baruch	SAMN16811225	Baruch_2021_FMT_antiPD1.subject_R9	MEL_IS_Baruch.09	recipient	Baruch_2021_FMT_antiPD1.sample_R9_3	65	65	female	35	Israel
MEL_IS_Baruch	SAMN16811187	Baruch_2021_FMT_antiPD1.subject_R10	MEL_IS_Baruch.10	recipient	Baruch_2021_FMT_antiPD1.sample_R10_0	0	0	male	44	Israel
MEL_IS_Baruch	SAMN16811191	Baruch_2021_FMT_antiPD1.subject_R10	MEL_IS_Baruch.10	recipient	Baruch_2021_FMT_antiPD1.sample_R10_1	7	7	male	44	Israel
MEL_IS_Baruch	SAMN16811189	Baruch_2021_FMT_antiPD1.subject_R10	MEL_IS_Baruch.10	recipient	Baruch_2021_FMT_antiPD1.sample_R10_2	31	31	male	44	Israel
MEL_IS_Baruch	SAMN16811190	Baruch_2021_FMT_antiPD1.subject_R10	MEL_IS_Baruch.10	recipient	Baruch_2021_FMT_antiPD1.sample_R10_3	65	65	male	44	Israel
MEL_US_Davar	SAMN16673280	Davar_2021_FMT_antiPD1.subject_PT-18-0002	MEL_US_Davar.02;MEL_US_Davar.02b	donor	Davar_2021_FMT_antiPD1.sample_PT-18-0002_0	0	0	male	74	USA
MEL_US_Davar	SAMN16673291	Davar_2021_FMT_antiPD1.subject_PT-18-0002		donor	Davar_2021_FMT_antiPD1.sample_PT-18-0002_1	97	0	male	74	USA
MEL_US_Davar	SAMN16673301	Davar_2021_FMT_antiPD1.subject_PT-18-0002	MEL_US_Davar.13	donor	Davar_2021_FMT_antiPD1.sample_PT-18-0002_2	206	0	male	74	USA
MEL_US_Davar	SAMN16673322	Davar_2021_FMT_antiPD1.subject_PT-18-0005	MEL_US_Davar.01	donor	Davar_2021_FMT_antiPD1.sample_PT-18-0005_0	0	0	female	64	USA
MEL_US_Davar	SAMN16673333	Davar_2021_FMT_antiPD1.subject_PT-18-0005		donor	Davar_2021_FMT_antiPD1.sample_PT-18-0005_1	4	0	female	64	USA
MEL_US_Davar	SAMN16673343	Davar_2021_FMT_antiPD1.subject_PT-18-0005		donor	Davar_2021_FMT_antiPD1.sample_PT-18-0005_2	7	0	female	64	USA
MEL_US_Davar	SAMN16673353	Davar_2021_FMT_antiPD1.subject_PT-18-0005		donor	Davar_2021_FMT_antiPD1.sample_PT-18-0005_3	60	0	female	64	USA
MEL_US_Davar	SAMN16673364	Davar_2021_FMT_antiPD1.subject_PT-18-0005		donor	Davar_2021_FMT_antiPD1.sample_PT-18-0005_4	297	0	female	65	USA
MEL_US_Davar	SAMN16673189	Davar_2021_FMT_antiPD1.subject_PT-18-0005	MEL_US_Davar.06	donor	Davar_2021_FMT_antiPD1.sample_PT-18-0005_5	353	0	female	65	USA
MEL_US_Davar	SAMN16673200	Davar_2021_FMT_antiPD1.subject_PT-18-0006		donor	Davar_2021_FMT_antiPD1.sample_PT-18-0006_0	0	0	female	64	USA
MEL_US_Davar	SAMN16673211	Davar_2021_FMT_antiPD1.subject_PT-18-0006	MEL_US_Davar.07	donor	Davar_2021_FMT_antiPD1.sample_PT-18-0006_1	316	0	female	65	USA
MEL_US_Davar	SAMN16673221	Davar_2021_FMT_antiPD1.subject_PT-18-0008		donor	Davar_2021_FMT_antiPD1.sample_PT-18-0008_0	0	0	male	73	USA
MEL_US_Davar	SAMN16673231	Davar_2021_FMT_antiPD1.subject_PT-18-0008	MEL_US_Davar.04;MEL_US_Davar.05;MEL_US_Davar.11	donor	Davar_2021_FMT_antiPD1.sample_PT-18-0008_1	125	0	male	73	USA
MEL_US_Davar	SAMN16673242	Davar_2021_FMT_antiPD1.subject_PT-18-0008	MEL_US_Davar.10	donor	Davar_2021_FMT_antiPD1.sample_PT-18-0008_2	238	0	male	73	USA
MEL_US_Davar	SAMN16673279	Davar_2021_FMT_antiPD1.subject_PT-18-0014	MEL_US_Davar.03;MEL_US_Davar.09	donor	Davar_2021_FMT_antiPD1.sample_PT-18-0014_0	0	0	male	61	USA
MEL_US_Davar	SAMN16673281	Davar_2021_FMT_antiPD1.subject_PT-18-0014	MEL_US_Davar.14;MEL_US_Davar.15	donor	Davar_2021_FMT_antiPD1.sample_PT-18-0014_1	162	0	male	62	USA
MEL_US_Davar	SAMN16673290	Davar_2021_FMT_antiPD1.subject_PT-18-0031		donor	Davar_2021_FMT_antiPD1.sample_PT-18-0031_0	0	0	female	70	USA
MEL_US_Davar	SAMN16673292	Davar_2021_FMT_antiPD1.subject_PT-18-0031	MEL_US_Davar.12	donor	Davar_2021_FMT_antiPD1.sample_PT-18-0031_1	99	0	female	70	USA
MEL_US_Davar	SAMN16673295	Davar_2021_FMT_antiPD1.subject_PT-19-0011	MEL_US_Davar.08	donor	Davar_2021_FMT_antiPD1.sample_PT-19-0011_0	0	0	male	77	USA
MEL_US_Davar	SAMN16673311	Davar_2021_FMT_antiPD1.subject_PT-18-0003		recipient	Davar_2021_FMT_antiPD1.sample_PT-18-0003_0	0	0	male	73	USA
MEL_US_Davar	SAMN16673388	Davar_2021_FMT_antiPD1.subject_PT-18-0007	MEL_US_Davar.01	recipient	Davar_2021_FMT_antiPD1.sample_PT-18-0007_0	0	-7	male	45	USA
MEL_US_Davar	SAMN16673387	Davar_2021_FMT_antiPD1.subject_PT-18-0007	MEL_US_Davar.01	recipient	Davar_2021_FMT_antiPD1.sample_PT-18-0007_1	1	1	male	45	USA
MEL_US_Davar	SAMN16673389	Davar_2021_FMT_antiPD1.subject_PT-18-0007	MEL_US_Davar.01	recipient	Davar_2021_FMT_antiPD1.sample_PT-18-0007_2	7	7	male	45	USA
MEL_US_Davar	SAMN16673390	Davar_2021_FMT_antiPD1.subject_PT-18-0007	MEL_US_Davar.01	recipient	Davar_2021_FMT_antiPD1.sample_PT-18-0007_3	20	20	male	45	USA
MEL_US_Davar	SAMN16673391	Davar_2021_FMT_antiPD1.subject_PT-18-0007	MEL_US_Davar.01	recipient	Davar_2021_FMT_antiPD1.sample_PT-18-0007_4	21	21	male	45	USA
MEL_US_Davar	SAMN16673392	Davar_2021_FMT_antiPD1.subject_PT-18-0007	MEL_US_Davar.01	recipient	Davar_2021_FMT_antiPD1.sample_PT-18-0007_5	41	41	male	45	USA
MEL_US_Davar	SAMN16673393	Davar_2021_FMT_antiPD1.subject_PT-18-0007	MEL_US_Davar.01	recipient	Davar_2021_FMT_antiPD1.sample_PT-18-0007_6	53	53	male	45	USA
MEL_US_Davar	SAMN16673302	Davar_2021_FMT_antiPD1.subject_PT-18-0007	MEL_US_Davar.01	recipient	Davar_2021_FMT_antiPD1.sample_PT-18-0007_7	60	73	male	45	USA
MEL_US_Davar	SAMN16673303	Davar_2021_FMT_antiPD1.subject_PT-18-0007	MEL_US_Davar.01	recipient	Davar_2021_FMT_antiPD1.sample_PT-18-0007_8	72	85	male	45	USA
MEL_US_Davar	SAMN16673304	Davar_2021_FMT_antiPD1.subject_PT-18-0007	MEL_US_Davar.01	recipient	Davar_2021_FMT_antiPD1.sample_PT-18-0007_9	88	101	male	45	USA
MEL_US_Davar	SAMN16673305	Davar_2021_FMT_antiPD1.subject_PT-18-0007	MEL_US_Davar.01	recipient	Davar_2021_FMT_antiPD1.sample_PT-18-0007_10	161	174	male	46	USA
MEL_US_Davar	SAMN16673306	Davar_2021_FMT_antiPD1.subject_PT-18-0007	MEL_US_Davar.01	recipient	Davar_2021_FMT_antiPD1.sample_PT-18-0007_11	254	267	male	46	USA
MEL_US_Davar	SAMN16673307	Davar_2021_FMT_antiPD1.subject_PT-18-0007	MEL_US_Davar.01	recipient	Davar_2021_FMT_antiPD1.sample_PT-18-0007_12	344	357	male	46	USA
MEL_US_Davar	SAMN16673308	Davar_2021_FMT_antiPD1.subject_PT-18-0007	MEL_US_Davar.01	recipient	Davar_2021_FMT_antiPD1.sample_PT-18-0007_13	458	471	male	46	USA
MEL_US_Davar	SAMN16673309	Davar_2021_FMT_antiPD1.subject_PT-18-0007	MEL_US_Davar.01	recipient	Davar_2021_FMT_antiPD1.sample_PT-18-0007_14	501	514	male	47	USA
MEL_US_Davar	SAMN16673253	Davar_2021_FMT_antiPD1.subject_PT-18-0009		recipient	Davar_2021_FMT_antiPD1.sample_PT-18-0009_0	0	0	female	56	USA
MEL_US_Davar	SAMN16673264	Davar_2021_FMT_antiPD1.subject_PT-18-0012		recipient	Davar_2021_FMT_antiPD1.sample_PT-18-0012_0	0	0	male	71	USA
MEL_US_Davar	SAMN16673275	Davar_2021_FMT_antiPD1.subject_PT-18-0012		recipient	Davar_2021_FMT_antiPD1.sample_PT-18-0012_1	182	0	male	72	USA
MEL_US_Davar	SAMN16673282	Davar_2021_FMT_antiPD1.subject_PT-18-0015		recipient	Davar_2021_FMT_antiPD1.sample_PT-18-0015_0	0	0	female	61	USA
MEL_US_Davar	SAMN16673310	Davar_2021_FMT_antiPD1.subject_PT-18-0018	MEL_US_Davar.02	recipient	Davar_2021_FMT_antiPD1.sample_PT-18-0018_0	0	-23	female	61	USA
MEL_US_Davar	SAMN16673312	Davar_2021_FMT_antiPD1.subject_PT-18-0018	MEL_US_Davar.02	recipient	Davar_2021_FMT_antiPD1.sample_PT-18-0018_1	44	21	female	62	USA
MEL_US_Davar	SAMN16673313	Davar_2021_FMT_antiPD1.subject_PT-18-0018	MEL_US_Davar.02	recipient	Davar_2021_FMT_antiPD1.sample_PT-18-0018_2	52	29	female	62	USA
MEL_US_Davar	SAMN16673314	Davar_2021_FMT_antiPD1.subject_PT-18-0018	MEL_US_Davar.02	recipient	Davar_2021_FMT_antiPD1.sample_PT-18-0018_3	59	36	female	62	USA
MEL_US_Davar	SAMN16673315	Davar_2021_FMT_antiPD1.subject_PT-18-0018	MEL_US_Davar.02	recipient	Davar_2021_FMT_antiPD1.sample_PT-18-0018_4	65	42	female	62	USA
MEL_US_Davar	SAMN16673316	Davar_2021_FMT_antiPD1.subject_PT-18-0018	MEL_US_Davar.02	recipient	Davar_2021_FMT_antiPD1.sample_PT-18-0018_5	70	47	female	62	USA
MEL_US_Davar	SAMN16673317	Davar_2021_FMT_antiPD1.subject_PT-18-0018	MEL_US_Davar.02	recipient	Davar_2021_FMT_antiPD1.sample_PT-18-0018_6	79	56	female	62	USA
MEL_US_Davar	SAMN16673318	Davar_2021_FMT_antiPD1.subject_PT-18-0018	MEL_US_Davar.02	recipient	Davar_2021_FMT_antiPD1.sample_PT-18-0018_7	86	63	female	62	USA
MEL_US_Davar	SAMN16673319	Davar_2021_FMT_antiPD1.subject_PT-18-0018	MEL_US_Davar.02	recipient	Davar_2021_FMT_antiPD1.sample_PT-18-0018_8	92	69	female	62	USA
MEL_US_Davar	SAMN16673320	Davar_2021_FMT_antiPD1.subject_PT-18-0018	MEL_US_Davar.02	recipient	Davar_2021_FMT_antiPD1.sample_PT-18-0018_9	98	75	female	62	USA
MEL_US_Davar	SAMN16673321	Davar_2021_FMT_antiPD1.subject_PT-18-0018	MEL_US_Davar.02	recipient	Davar_2021_FMT_antiPD1.sample_PT-18-0018_10	107	84	female	62	USA
MEL_US_Davar	SAMN16673323	Davar_2021_FMT_antiPD1.subject_PT-18-0018	MEL_US_Davar.02	recipient	Davar_2021_FMT_antiPD1.sample_PT-18-0018_11	113	90	female	62	USA
MEL_US_Davar	SAMN16673324	Davar_2021_FMT_antiPD1.subject_PT-18-0018	MEL_US_Davar.02	recipient	Davar_2021_FMT_antiPD1.sample_PT-18-0018_12	119	96	female	62	USA
MEL_US_Davar	SAMN16673325	Davar_2021_FMT_antiPD1.subject_PT-18-0018	MEL_US_Davar.02	recipient	Davar_2021_FMT_antiPD1.sample_PT-18-0018_13	135	112	female	62	USA
MEL_US_Davar	SAMN16673326	Davar_2021_FMT_antiPD1.subject_PT-18-0018	MEL_US_Davar.02	recipient	Davar_2021_FMT_antiPD1.sample_PT-18-0018_14	156	133	female	62	USA
MEL_US_Davar	SAMN16673365	Davar_2021_FMT_antiPD1.subject_PT-18-0018	MEL_US_Davar.02b	recipient	Davar_2021_FMT_antiPD1.sample_PT-18-0018_15	365	0	female	62	USA
MEL_US_Davar	SAMN16673366	Davar_2021_FMT_antiPD1.subject_PT-18-0018	MEL_US_Davar.02b	recipient	Davar_2021_FMT_antiPD1.sample_PT-18-0018_16	406	41	female	62	USA
MEL_US_Davar	SAMN16673367	Davar_2021_FMT_antiPD1.subject_PT-18-0018	MEL_US_Davar.02b	recipient	Davar_2021_FMT_antiPD1.sample_PT-18-0018_17	413	48	female	62	USA
MEL_US_Davar	SAMN16673368	Davar_2021_FMT_antiPD1.subject_PT-18-0018	MEL_US_Davar.02b	recipient	Davar_2021_FMT_antiPD1.sample_PT-18-0018_18	428	69	female	62	USA
MEL_US_Davar	SAMN16673369	Davar_2021_FMT_antiPD1.subject_PT-18-0018	MEL_US_Davar.02b	recipient	Davar_2021_FMT_antiPD1.sample_PT-18-0018_19	434	77	female	62	USA
MEL_US_Davar	SAMN16673370	Davar_2021_FMT_antiPD1.subject_PT-18-0018	MEL_US_Davar.02b	recipient	Davar_2021_FMT_antiPD1.sample_PT-18-0018_20	442	82	female	62	USA
MEL_US_Davar	SAMN16673371	Davar_2021_FMT_antiPD1.subject_PT-18-0018	MEL_US_Davar.02b	recipient	Davar_2021_FMT_antiPD1.sample_PT-18-0018_21	447	90	female	62	USA
MEL_US_Davar	SAMN16673372	Davar_2021_FMT_antiPD1.subject_PT-18-0018	MEL_US_Davar.02b	recipient	Davar_2021_FMT_antiPD1.sample_PT-18-0018_22	455	98	female	62	USA
MEL_US_Davar	SAMN16673373	Davar_2021_FMT_antiPD1.subject_PT-18-0018	MEL_US_Davar.02b	recipient	Davar_2021_FMT_antiPD1.sample_PT-18-0018_23	463	105	female	62	USA
MEL_US_Davar	SAMN16673374	Davar_2021_FMT_antiPD1.subject_PT-18-0018	MEL_US_Davar.02b	recipient	Davar_2021_FMT_antiPD1.sample_PT-18-0018_24	470	110	female	62	USA
MEL_US_Davar	SAMN16673375	Davar_2021_FMT_antiPD1.subject_PT-18-0018	MEL_US_Davar.02b	recipient	Davar_2021_FMT_antiPD1.sample_PT-18-0018_25	475	119	female	62	USA
MEL_US_Davar	SAMN16673376	Davar_2021_FMT_antiPD1.subject_PT-18-0018	MEL_US_Davar.02b	recipient	Davar_2021_FMT_antiPD1.sample_PT-18-0018_26	484	124	female	62	USA
MEL_US_Davar	SAMN16673377	Davar_2021_FMT_antiPD1.subject_PT-18-0018	MEL_US_Davar.02b	recipient	Davar_2021_FMT_antiPD1.sample_PT-18-0018_27	489	131	female	62	USA
MEL_US_Davar	SAMN16673378	Davar_2021_FMT_antiPD1.subject_PT-18-0018	MEL_US_Davar.02b	recipient	Davar_2021_FMT_antiPD1.sample_PT-18-0018_28	496	140	female	62	USA
MEL_US_Davar	SAMN16673379	Davar_2021_FMT_antiPD1.subject_PT-18-0018	MEL_US_Davar.02b	recipient	Davar_2021_FMT_antiPD1.sample_PT-18-0018_29	506	148	female	62	USA
MEL_US_Davar	SAMN16673380	Davar_2021_FMT_antiPD1.subject_PT-18-0018	MEL_US_Davar.02b	recipient	Davar_2021_FMT_antiPD1.sample_PT-18-0018_30	513	154	female	62	USA
MEL_US_Davar	SAMN16673381	Davar_2021_FMT_antiPD1.subject_PT-18-0018	MEL_US_Davar.02b	recipient	Davar_2021_FMT_antiPD1.sample_PT-18-0018_31	519	161	female	62	USA
MEL_US_Davar	SAMN16673382	Davar_2021_FMT_antiPD1.subject_PT-18-0018	MEL_US_Davar.02b	recipient	Davar_2021_FMT_antiPD1.sample_PT-18-0018_32	526	172	female	62	USA
MEL_US_Davar	SAMN16673383	Davar_2021_FMT_antiPD1.subject_PT-18-0018	MEL_US_Davar.02b	recipient	Davar_2021_FMT_antiPD1.sample_PT-18-0018_33	537	186	female	62	USA
MEL_US_Davar	SAMN16673384	Davar_2021_FMT_antiPD1.subject_PT-18-0018	MEL_US_Davar.02b	recipient	Davar_2021_FMT_antiPD1.sample_PT-18-0018_34	547	193	female	62	USA
MEL_US_Davar	SAMN16673283	Davar_2021_FMT_antiPD1.subject_PT-18-0019		recipient	Davar_2021_FMT_antiPD1.sample_PT-18-0019_0	0	0	male	54	USA
MEL_US_Davar	SAMN16673284	Davar_2021_FMT_antiPD1.subject_PT-18-0019		recipient	Davar_2021_FMT_antiPD1.sample_PT-18-0019_1	5	0	male	54	USA
MEL_US_Davar	SAMN16673285	Davar_2021_FMT_antiPD1.subject_PT-18-0020		recipient	Davar_2021_FMT_antiPD1.sample_PT-18-0020_0	0	0	male	73	USA
MEL_US_Davar	SAMN16673286	Davar_2021_FMT_antiPD1.subject_PT-18-0021		recipient	Davar_2021_FMT_antiPD1.sample_PT-18-0021_0	0	0	female	75	USA
MEL_US_Davar	SAMN16673287	Davar_2021_FMT_antiPD1.subject_PT-18-0021		recipient	Davar_2021_FMT_antiPD1.sample_PT-18-0021_1	113	0	female	76	USA
MEL_US_Davar	SAMN16673288	Davar_2021_FMT_antiPD1.subject_PT-18-0029		recipient	Davar_2021_FMT_antiPD1.sample_PT-18-0029_0	0	0	male	71	USA
MEL_US_Davar	SAMN16673289	Davar_2021_FMT_antiPD1.subject_PT-18-0030		recipient	Davar_2021_FMT_antiPD1.sample_PT-18-0030_0	0	0	male	59	USA
MEL_US_Davar	SAMN16673327	Davar_2021_FMT_antiPD1.subject_PT-18-0032	MEL_US_Davar.03	recipient	Davar_2021_FMT_antiPD1.sample_PT-18-0032_0	0	-22	male	68	USA
MEL_US_Davar	SAMN16673328	Davar_2021_FMT_antiPD1.subject_PT-18-0032	MEL_US_Davar.03	recipient	Davar_2021_FMT_antiPD1.sample_PT-18-0032_1	29	7	male	68	USA
MEL_US_Davar	SAMN16673329	Davar_2021_FMT_antiPD1.subject_PT-18-0032	MEL_US_Davar.03	recipient	Davar_2021_FMT_antiPD1.sample_PT-18-0032_2	36	14	male	68	USA
MEL_US_Davar	SAMN16673330	Davar_2021_FMT_antiPD1.subject_PT-18-0032	MEL_US_Davar.03	recipient	Davar_2021_FMT_antiPD1.sample_PT-18-0032_3	44	22	male	68	USA
MEL_US_Davar	SAMN16673331	Davar_2021_FMT_antiPD1.subject_PT-18-0033	MEL_US_Davar.04	recipient	Davar_2021_FMT_antiPD1.sample_PT-18-0033_0	0	-23	female	48	USA
MEL_US_Davar	SAMN16673394	Davar_2021_FMT_antiPD1.subject_PT-18-0033	MEL_US_Davar.04	recipient	Davar_2021_FMT_antiPD1.sample_PT-18-0033_1	37	14	female	48	USA
MEL_US_Davar	SAMN16673334	Davar_2021_FMT_antiPD1.subject_PT-18-0033	MEL_US_Davar.04	recipient	Davar_2021_FMT_antiPD1.sample_PT-18-0033_2	48	25	female	48	USA
MEL_US_Davar	SAMN16673335	Davar_2021_FMT_antiPD1.subject_PT-18-0033	MEL_US_Davar.04	recipient	Davar_2021_FMT_antiPD1.sample_PT-18-0033_3	91	68	female	48	USA
MEL_US_Davar	SAMN16673336	Davar_2021_FMT_antiPD1.subject_PT-18-0033	MEL_US_Davar.04	recipient	Davar_2021_FMT_antiPD1.sample_PT-18-0033_4	100	77	female	48	USA
MEL_US_Davar	SAMN16673337	Davar_2021_FMT_antiPD1.subject_PT-18-0034	MEL_US_Davar.05	recipient	Davar_2021_FMT_antiPD1.sample_PT-18-0034_0	0	-22	male	71	USA
MEL_US_Davar	SAMN16673339	Davar_2021_FMT_antiPD1.subject_PT-18-0034	MEL_US_Davar.05	recipient	Davar_2021_FMT_antiPD1.sample_PT-18-0034_1	42	20	male	71	USA
MEL_US_Davar	SAMN16673340	Davar_2021_FMT_antiPD1.subject_PT-18-0034	MEL_US_Davar.05	recipient	Davar_2021_FMT_antiPD1.sample_PT-18-0034_2	49	27	male	71	USA
MEL_US_Davar	SAMN16673341	Davar_2021_FMT_antiPD1.subject_PT-18-0034	MEL_US_Davar.05	recipient	Davar_2021_FMT_antiPD1.sample_PT-18-0034_3	55	33	male	71	USA
MEL_US_Davar	SAMN16673342	Davar_2021_FMT_antiPD1.subject_PT-18-0034	MEL_US_Davar.05	recipient	Davar_2021_FMT_antiPD1.sample_PT-18-0034_4	62	40	male	71	USA
MEL_US_Davar	SAMN16673338	Davar_2021_FMT_antiPD1.subject_PT-18-0034	MEL_US_Davar.05	recipient	Davar_2021_FMT_antiPD1.sample_PT-18-0034_5	70	48	male	71	USA
MEL_US_Davar	SAMN16673344	Davar_2021_FMT_antiPD1.subject_PT-18-0034	MEL_US_Davar.05	recipient	Davar_2021_FMT_antiPD1.sample_PT-18-0034_6	147	125	male	71	USA
MEL_US_Davar	SAMN16673345	Davar_2021_FMT_antiPD1.subject_PT-18-0034	MEL_US_Davar.05	recipient	Davar_2021_FMT_antiPD1.sample_PT-18-0034_7	168	146	male	71	USA
MEL_US_Davar	SAMN16673346	Davar_2021_FMT_antiPD1.subject_PT-19-0001	MEL_US_Davar.06	recipient	Davar_2021_FMT_antiPD1.sample_PT-19-0001_0	0	-29	female	47	USA
MEL_US_Davar	SAMN16673347	Davar_2021_FMT_antiPD1.subject_PT-19-0001	MEL_US_Davar.06	recipient	Davar_2021_FMT_antiPD1.sample_PT-19-0001_1	42	13	female	47	USA
MEL_US_Davar	SAMN16673348	Davar_2021_FMT_antiPD1.subject_PT-19-0001	MEL_US_Davar.06	recipient	Davar_2021_FMT_antiPD1.sample_PT-19-0001_2	50	21	female	47	USA
MEL_US_Davar	SAMN16673349	Davar_2021_FMT_antiPD1.subject_PT-19-0001	MEL_US_Davar.06	recipient	Davar_2021_FMT_antiPD1.sample_PT-19-0001_3	59	30	female	47	USA
MEL_US_Davar	SAMN16673350	Davar_2021_FMT_antiPD1.subject_PT-19-0001	MEL_US_Davar.06	recipient	Davar_2021_FMT_antiPD1.sample_PT-19-0001_4	85	56	female	47	USA
MEL_US_Davar	SAMN16673351	Davar_2021_FMT_antiPD1.subject_PT-19-0001	MEL_US_Davar.06	recipient	Davar_2021_FMT_antiPD1.sample_PT-19-0001_5	94	65	female	47	USA
MEL_US_Davar	SAMN16673385	Davar_2021_FMT_antiPD1.subject_PT-19-0002	MEL_US_Davar.07	recipient	Davar_2021_FMT_antiPD1.sample_PT-19-0002_0	0	-7	male	59	USA
MEL_US_Davar	SAMN16673354	Davar_2021_FMT_antiPD1.subject_PT-19-0002	MEL_US_Davar.07	recipient	Davar_2021_FMT_antiPD1.sample_PT-19-0002_1	27	8	male	59	USA
MEL_US_Davar	SAMN16673355	Davar_2021_FMT_antiPD1.subject_PT-19-0002	MEL_US_Davar.07	recipient	Davar_2021_FMT_antiPD1.sample_PT-19-0002_2	35	16	male	59	USA
MEL_US_Davar	SAMN16673356	Davar_2021_FMT_antiPD1.subject_PT-19-0002	MEL_US_Davar.07	recipient	Davar_2021_FMT_antiPD1.sample_PT-19-0002_3	40	21	male	59	USA
MEL_US_Davar	SAMN16673357	Davar_2021_FMT_antiPD1.subject_PT-19-0002	MEL_US_Davar.07	recipient	Davar_2021_FMT_antiPD1.sample_PT-19-0002_4	48	29	male	59	USA
MEL_US_Davar	SAMN16673358	Davar_2021_FMT_antiPD1.subject_PT-19-0002	MEL_US_Davar.07	recipient	Davar_2021_FMT_antiPD1.sample_PT-19-0002_5	61	42	male	59	USA
MEL_US_Davar	SAMN16673359	Davar_2021_FMT_antiPD1.subject_PT-19-0002	MEL_US_Davar.07	recipient	Davar_2021_FMT_antiPD1.sample_PT-19-0002_6	69	50	male	59	USA
MEL_US_Davar	SAMN16673360	Davar_2021_FMT_antiPD1.subject_PT-19-0002	MEL_US_Davar.07	recipient	Davar_2021_FMT_antiPD1.sample_PT-19-0002_7	76	57	male	59	USA
MEL_US_Davar	SAMN16673361	Davar_2021_FMT_antiPD1.subject_PT-19-0002	MEL_US_Davar.07	recipient	Davar_2021_FMT_antiPD1.sample_PT-19-0002_8	83	64	male	59	USA
MEL_US_Davar	SAMN16673362	Davar_2021_FMT_antiPD1.subject_PT-19-0002	MEL_US_Davar.07	recipient	Davar_2021_FMT_antiPD1.sample_PT-19-0002_9	90	71	male	59	USA
MEL_US_Davar	SAMN16673363	Davar_2021_FMT_antiPD1.subject_PT-19-0002	MEL_US_Davar.07	recipient	Davar_2021_FMT_antiPD1.sample_PT-19-0002_10	97	78	male	59	USA
MEL_US_Davar	SAMN16673179	Davar_2021_FMT_antiPD1.subject_PT-19-0002	MEL_US_Davar.07	recipient	Davar_2021_FMT_antiPD1.sample_PT-19-0002_11	104	85	male	59	USA
MEL_US_Davar	SAMN16673180	Davar_2021_FMT_antiPD1.subject_PT-19-0002	MEL_US_Davar.07	recipient	Davar_2021_FMT_antiPD1.sample_PT-19-0002_12	111	92	male	59	USA
MEL_US_Davar	SAMN16673181	Davar_2021_FMT_antiPD1.subject_PT-19-0002	MEL_US_Davar.07	recipient	Davar_2021_FMT_antiPD1.sample_PT-19-0002_13	118	99	male	59	USA
MEL_US_Davar	SAMN16673182	Davar_2021_FMT_antiPD1.subject_PT-19-0002	MEL_US_Davar.07	recipient	Davar_2021_FMT_antiPD1.sample_PT-19-0002_14	125	106	male	59	USA
MEL_US_Davar	SAMN16673183	Davar_2021_FMT_antiPD1.subject_PT-19-0002	MEL_US_Davar.07	recipient	Davar_2021_FMT_antiPD1.sample_PT-19-0002_15	133	114	male	59	USA
MEL_US_Davar	SAMN16673184	Davar_2021_FMT_antiPD1.subject_PT-19-0002	MEL_US_Davar.07	recipient	Davar_2021_FMT_antiPD1.sample_PT-19-0002_16	139	120	male	59	USA
MEL_US_Davar	SAMN16673185	Davar_2021_FMT_antiPD1.subject_PT-19-0002	MEL_US_Davar.07	recipient	Davar_2021_FMT_antiPD1.sample_PT-19-0002_17	146	127	male	59	USA
MEL_US_Davar	SAMN16673186	Davar_2021_FMT_antiPD1.subject_PT-19-0002	MEL_US_Davar.07	recipient	Davar_2021_FMT_antiPD1.sample_PT-19-0002_18	153	134	male	59	USA
MEL_US_Davar	SAMN16673187	Davar_2021_FMT_antiPD1.subject_PT-19-0002	MEL_US_Davar.07	recipient	Davar_2021_FMT_antiPD1.sample_PT-19-0002_19	160	141	male	59	USA
MEL_US_Davar	SAMN16673188	Davar_2021_FMT_antiPD1.subject_PT-19-0002	MEL_US_Davar.07	recipient	Davar_2021_FMT_antiPD1.sample_PT-19-0002_20	167	148	male	59	USA
MEL_US_Davar	SAMN16673190	Davar_2021_FMT_antiPD1.subject_PT-19-0002	MEL_US_Davar.07	recipient	Davar_2021_FMT_antiPD1.sample_PT-19-0002_21	175	156	male	59	USA
MEL_US_Davar	SAMN16673191	Davar_2021_FMT_antiPD1.subject_PT-19-0002	MEL_US_Davar.07	recipient	Davar_2021_FMT_antiPD1.sample_PT-19-0002_22	181	162	male	59	USA
MEL_US_Davar	SAMN16673192	Davar_2021_FMT_antiPD1.subject_PT-19-0002	MEL_US_Davar.07	recipient	Davar_2021_FMT_antiPD1.sample_PT-19-0002_23	188	169	male	59	USA
MEL_US_Davar	SAMN16673193	Davar_2021_FMT_antiPD1.subject_PT-19-0002	MEL_US_Davar.07	recipient	Davar_2021_FMT_antiPD1.sample_PT-19-0002_24	195	176	male	59	USA
MEL_US_Davar	SAMN16673194	Davar_2021_FMT_antiPD1.subject_PT-19-0002	MEL_US_Davar.07	recipient	Davar_2021_FMT_antiPD1.sample_PT-19-0002_25	202	183	male	59	USA
MEL_US_Davar	SAMN16673195	Davar_2021_FMT_antiPD1.subject_PT-19-0002	MEL_US_Davar.07	recipient	Davar_2021_FMT_antiPD1.sample_PT-19-0002_26	209	190	male	59	USA
MEL_US_Davar	SAMN16673196	Davar_2021_FMT_antiPD1.subject_PT-19-0002	MEL_US_Davar.07	recipient	Davar_2021_FMT_antiPD1.sample_PT-19-0002_27	230	211	male	59	USA
MEL_US_Davar	SAMN16673293	Davar_2021_FMT_antiPD1.subject_PT-19-0004		recipient	Davar_2021_FMT_antiPD1.sample_PT-19-0004_0	0	0	male	82	USA
MEL_US_Davar	SAMN16673197	Davar_2021_FMT_antiPD1.subject_PT-19-0006	MEL_US_Davar.08	recipient	Davar_2021_FMT_antiPD1.sample_PT-19-0006_0	0	-22	male	35	USA
MEL_US_Davar	SAMN16673198	Davar_2021_FMT_antiPD1.subject_PT-19-0006	MEL_US_Davar.08	recipient	Davar_2021_FMT_antiPD1.sample_PT-19-0006_1	28	7	male	35	USA
MEL_US_Davar	SAMN16673199	Davar_2021_FMT_antiPD1.subject_PT-19-0006	MEL_US_Davar.08	recipient	Davar_2021_FMT_antiPD1.sample_PT-19-0006_2	35	14	male	36	USA
MEL_US_Davar	SAMN16673201	Davar_2021_FMT_antiPD1.subject_PT-19-0006	MEL_US_Davar.08	recipient	Davar_2021_FMT_antiPD1.sample_PT-19-0006_3	40	19	male	36	USA
MEL_US_Davar	SAMN16673202	Davar_2021_FMT_antiPD1.subject_PT-19-0006	MEL_US_Davar.08	recipient	Davar_2021_FMT_antiPD1.sample_PT-19-0006_4	53	32	male	36	USA
MEL_US_Davar	SAMN16673203	Davar_2021_FMT_antiPD1.subject_PT-19-0006	MEL_US_Davar.08	recipient	Davar_2021_FMT_antiPD1.sample_PT-19-0006_5	68	47	male	36	USA
MEL_US_Davar	SAMN16673204	Davar_2021_FMT_antiPD1.subject_PT-19-0006	MEL_US_Davar.08	recipient	Davar_2021_FMT_antiPD1.sample_PT-19-0006_6	76	55	male	36	USA
MEL_US_Davar	SAMN16673205	Davar_2021_FMT_antiPD1.subject_PT-19-0006	MEL_US_Davar.08	recipient	Davar_2021_FMT_antiPD1.sample_PT-19-0006_7	84	63	male	36	USA
MEL_US_Davar	SAMN16673206	Davar_2021_FMT_antiPD1.subject_PT-19-0007	MEL_US_Davar.09	recipient	Davar_2021_FMT_antiPD1.sample_PT-19-0007_0	0	-28	male	65	USA
MEL_US_Davar	SAMN16673207	Davar_2021_FMT_antiPD1.subject_PT-19-0007	MEL_US_Davar.09	recipient	Davar_2021_FMT_antiPD1.sample_PT-19-0007_1	42	14	male	65	USA
MEL_US_Davar	SAMN16673208	Davar_2021_FMT_antiPD1.subject_PT-19-0007	MEL_US_Davar.09	recipient	Davar_2021_FMT_antiPD1.sample_PT-19-0007_2	49	21	male	65	USA
MEL_US_Davar	SAMN16673209	Davar_2021_FMT_antiPD1.subject_PT-19-0007	MEL_US_Davar.09	recipient	Davar_2021_FMT_antiPD1.sample_PT-19-0007_3	57	29	male	65	USA
MEL_US_Davar	SAMN16673210	Davar_2021_FMT_antiPD1.subject_PT-19-0007	MEL_US_Davar.09	recipient	Davar_2021_FMT_antiPD1.sample_PT-19-0007_4	63	35	male	65	USA
MEL_US_Davar	SAMN16673212	Davar_2021_FMT_antiPD1.subject_PT-19-0007	MEL_US_Davar.09	recipient	Davar_2021_FMT_antiPD1.sample_PT-19-0007_5	73	45	male	65	USA
MEL_US_Davar	SAMN16673213	Davar_2021_FMT_antiPD1.subject_PT-19-0007	MEL_US_Davar.09	recipient	Davar_2021_FMT_antiPD1.sample_PT-19-0007_6	85	57	male	65	USA
MEL_US_Davar	SAMN16673214	Davar_2021_FMT_antiPD1.subject_PT-19-0007	MEL_US_Davar.09	recipient	Davar_2021_FMT_antiPD1.sample_PT-19-0007_7	95	67	male	65	USA
MEL_US_Davar	SAMN16673294	Davar_2021_FMT_antiPD1.subject_PT-19-0008		recipient	Davar_2021_FMT_antiPD1.sample_PT-19-0008_0	0	0	male	55	USA
MEL_US_Davar	SAMN16673215	Davar_2021_FMT_antiPD1.subject_PT-19-0009	MEL_US_Davar.10	recipient	Davar_2021_FMT_antiPD1.sample_PT-19-0009_0	0	-24	male	46	USA
MEL_US_Davar	SAMN16673216	Davar_2021_FMT_antiPD1.subject_PT-19-0009	MEL_US_Davar.10	recipient	Davar_2021_FMT_antiPD1.sample_PT-19-0009_1	35	11	male	46	USA
MEL_US_Davar	SAMN16673217	Davar_2021_FMT_antiPD1.subject_PT-19-0009	MEL_US_Davar.10	recipient	Davar_2021_FMT_antiPD1.sample_PT-19-0009_2	42	18	male	46	USA
MEL_US_Davar	SAMN16673218	Davar_2021_FMT_antiPD1.subject_PT-19-0009	MEL_US_Davar.10	recipient	Davar_2021_FMT_antiPD1.sample_PT-19-0009_3	49	25	male	46	USA
MEL_US_Davar	SAMN16673219	Davar_2021_FMT_antiPD1.subject_PT-19-0009	MEL_US_Davar.10	recipient	Davar_2021_FMT_antiPD1.sample_PT-19-0009_4	56	32	male	46	USA
MEL_US_Davar	SAMN16673220	Davar_2021_FMT_antiPD1.subject_PT-19-0009	MEL_US_Davar.10	recipient	Davar_2021_FMT_antiPD1.sample_PT-19-0009_5	63	39	male	46	USA
MEL_US_Davar	SAMN16673386	Davar_2021_FMT_antiPD1.subject_PT-19-0010	MEL_US_Davar.11	recipient	Davar_2021_FMT_antiPD1.sample_PT-19-0010_0	0	-24	male	73	USA
MEL_US_Davar	SAMN16673223	Davar_2021_FMT_antiPD1.subject_PT-19-0010	MEL_US_Davar.11	recipient	Davar_2021_FMT_antiPD1.sample_PT-19-0010_1	31	7	male	73	USA
MEL_US_Davar	SAMN16673224	Davar_2021_FMT_antiPD1.subject_PT-19-0010	MEL_US_Davar.11	recipient	Davar_2021_FMT_antiPD1.sample_PT-19-0010_2	36	12	male	73	USA
MEL_US_Davar	SAMN16673225	Davar_2021_FMT_antiPD1.subject_PT-19-0010	MEL_US_Davar.11	recipient	Davar_2021_FMT_antiPD1.sample_PT-19-0010_3	38	14	male	73	USA
MEL_US_Davar	SAMN16673226	Davar_2021_FMT_antiPD1.subject_PT-19-0010	MEL_US_Davar.11	recipient	Davar_2021_FMT_antiPD1.sample_PT-19-0010_4	43	19	male	73	USA
MEL_US_Davar	SAMN16673227	Davar_2021_FMT_antiPD1.subject_PT-19-0010	MEL_US_Davar.11	recipient	Davar_2021_FMT_antiPD1.sample_PT-19-0010_5	50	26	male	73	USA
MEL_US_Davar	SAMN16673228	Davar_2021_FMT_antiPD1.subject_PT-19-0010	MEL_US_Davar.11	recipient	Davar_2021_FMT_antiPD1.sample_PT-19-0010_6	65	41	male	73	USA
MEL_US_Davar	SAMN16673229	Davar_2021_FMT_antiPD1.subject_PT-19-0010	MEL_US_Davar.11	recipient	Davar_2021_FMT_antiPD1.sample_PT-19-0010_7	71	47	male	73	USA
MEL_US_Davar	SAMN16673230	Davar_2021_FMT_antiPD1.subject_PT-19-0010	MEL_US_Davar.11	recipient	Davar_2021_FMT_antiPD1.sample_PT-19-0010_8	79	55	male	73	USA
MEL_US_Davar	SAMN16673232	Davar_2021_FMT_antiPD1.subject_PT-19-0010	MEL_US_Davar.11	recipient	Davar_2021_FMT_antiPD1.sample_PT-19-0010_9	86	62	male	73	USA
MEL_US_Davar	SAMN16673233	Davar_2021_FMT_antiPD1.subject_PT-19-0010	MEL_US_Davar.11	recipient	Davar_2021_FMT_antiPD1.sample_PT-19-0010_10	92	68	male	73	USA
MEL_US_Davar	SAMN16673234	Davar_2021_FMT_antiPD1.subject_PT-19-0010	MEL_US_Davar.11	recipient	Davar_2021_FMT_antiPD1.sample_PT-19-0010_11	102	78	male	73	USA
MEL_US_Davar	SAMN16673235	Davar_2021_FMT_antiPD1.subject_PT-19-0010	MEL_US_Davar.11	recipient	Davar_2021_FMT_antiPD1.sample_PT-19-0010_12	113	89	male	73	USA
MEL_US_Davar	SAMN16673236	Davar_2021_FMT_antiPD1.subject_PT-19-0010	MEL_US_Davar.11	recipient	Davar_2021_FMT_antiPD1.sample_PT-19-0010_13	121	97	male	73	USA
MEL_US_Davar	SAMN16673237	Davar_2021_FMT_antiPD1.subject_PT-19-0010	MEL_US_Davar.11	recipient	Davar_2021_FMT_antiPD1.sample_PT-19-0010_14	128	104	male	73	USA
MEL_US_Davar	SAMN16673238	Davar_2021_FMT_antiPD1.subject_PT-19-0010	MEL_US_Davar.11	recipient	Davar_2021_FMT_antiPD1.sample_PT-19-0010_15	135	111	male	73	USA
MEL_US_Davar	SAMN16673239	Davar_2021_FMT_antiPD1.subject_PT-19-0010	MEL_US_Davar.11	recipient	Davar_2021_FMT_antiPD1.sample_PT-19-0010_16	147	123	male	73	USA
MEL_US_Davar	SAMN16673240	Davar_2021_FMT_antiPD1.subject_PT-19-0010	MEL_US_Davar.11	recipient	Davar_2021_FMT_antiPD1.sample_PT-19-0010_17	148	124	male	73	USA
MEL_US_Davar	SAMN16673241	Davar_2021_FMT_antiPD1.subject_PT-19-0010	MEL_US_Davar.11	recipient	Davar_2021_FMT_antiPD1.sample_PT-19-0010_18	156	132	male	73	USA
MEL_US_Davar	SAMN16673243	Davar_2021_FMT_antiPD1.subject_PT-19-0010	MEL_US_Davar.11	recipient	Davar_2021_FMT_antiPD1.sample_PT-19-0010_19	163	139	male	73	USA
MEL_US_Davar	SAMN16673244	Davar_2021_FMT_antiPD1.subject_PT-19-0010	MEL_US_Davar.11	recipient	Davar_2021_FMT_antiPD1.sample_PT-19-0010_20	170	146	male	73	USA
MEL_US_Davar	SAMN16673245	Davar_2021_FMT_antiPD1.subject_PT-19-0010	MEL_US_Davar.11	recipient	Davar_2021_FMT_antiPD1.sample_PT-19-0010_21	196	172	male	73	USA
MEL_US_Davar	SAMN16673246	Davar_2021_FMT_antiPD1.subject_PT-19-0010	MEL_US_Davar.11	recipient	Davar_2021_FMT_antiPD1.sample_PT-19-0010_22	211	187	male	73	USA
MEL_US_Davar	SAMN16673247	Davar_2021_FMT_antiPD1.subject_PT-19-0013	MEL_US_Davar.12	recipient	Davar_2021_FMT_antiPD1.sample_PT-19-0013_0	0	-21	male	70	USA
MEL_US_Davar	SAMN16673248	Davar_2021_FMT_antiPD1.subject_PT-19-0013	MEL_US_Davar.12	recipient	Davar_2021_FMT_antiPD1.sample_PT-19-0013_1	33	12	male	70	USA
MEL_US_Davar	SAMN16673249	Davar_2021_FMT_antiPD1.subject_PT-19-0013	MEL_US_Davar.12	recipient	Davar_2021_FMT_antiPD1.sample_PT-19-0013_2	40	19	male	70	USA
MEL_US_Davar	SAMN16673250	Davar_2021_FMT_antiPD1.subject_PT-19-0013	MEL_US_Davar.12	recipient	Davar_2021_FMT_antiPD1.sample_PT-19-0013_3	48	27	male	70	USA
MEL_US_Davar	SAMN16673251	Davar_2021_FMT_antiPD1.subject_PT-19-0013	MEL_US_Davar.12	recipient	Davar_2021_FMT_antiPD1.sample_PT-19-0013_4	54	33	male	70	USA
MEL_US_Davar	SAMN16673252	Davar_2021_FMT_antiPD1.subject_PT-19-0013	MEL_US_Davar.12	recipient	Davar_2021_FMT_antiPD1.sample_PT-19-0013_5	61	40	male	70	USA
MEL_US_Davar	SAMN16673254	Davar_2021_FMT_antiPD1.subject_PT-19-0013	MEL_US_Davar.12	recipient	Davar_2021_FMT_antiPD1.sample_PT-19-0013_6	68	47	male	70	USA
MEL_US_Davar	SAMN16673255	Davar_2021_FMT_antiPD1.subject_PT-19-0013	MEL_US_Davar.12	recipient	Davar_2021_FMT_antiPD1.sample_PT-19-0013_7	76	55	male	70	USA
MEL_US_Davar	SAMN16673256	Davar_2021_FMT_antiPD1.subject_PT-19-0013	MEL_US_Davar.12	recipient	Davar_2021_FMT_antiPD1.sample_PT-19-0013_8	82	61	male	70	USA
MEL_US_Davar	SAMN16673257	Davar_2021_FMT_antiPD1.subject_PT-19-0013	MEL_US_Davar.12	recipient	Davar_2021_FMT_antiPD1.sample_PT-19-0013_9	89	68	male	70	USA
MEL_US_Davar	SAMN16673258	Davar_2021_FMT_antiPD1.subject_PT-19-0013	MEL_US_Davar.12	recipient	Davar_2021_FMT_antiPD1.sample_PT-19-0013_10	96	75	male	70	USA
MEL_US_Davar	SAMN16673259	Davar_2021_FMT_antiPD1.subject_PT-19-0013	MEL_US_Davar.12	recipient	Davar_2021_FMT_antiPD1.sample_PT-19-0013_11	104	83	male	70	USA
MEL_US_Davar	SAMN16673260	Davar_2021_FMT_antiPD1.subject_PT-19-0013	MEL_US_Davar.12	recipient	Davar_2021_FMT_antiPD1.sample_PT-19-0013_12	111	90	male	70	USA
MEL_US_Davar	SAMN16673261	Davar_2021_FMT_antiPD1.subject_PT-19-0013	MEL_US_Davar.12	recipient	Davar_2021_FMT_antiPD1.sample_PT-19-0013_13	124	103	male	70	USA
MEL_US_Davar	SAMN16673262	Davar_2021_FMT_antiPD1.subject_PT-19-0023	MEL_US_Davar.13	recipient	Davar_2021_FMT_antiPD1.sample_PT-19-0023_0	0	-22	female	48	USA
MEL_US_Davar	SAMN16673263	Davar_2021_FMT_antiPD1.subject_PT-19-0023	MEL_US_Davar.13	recipient	Davar_2021_FMT_antiPD1.sample_PT-19-0023_1	29	7	female	48	USA
MEL_US_Davar	SAMN16673265	Davar_2021_FMT_antiPD1.subject_PT-19-0023	MEL_US_Davar.13	recipient	Davar_2021_FMT_antiPD1.sample_PT-19-0023_2	35	13	female	48	USA
MEL_US_Davar	SAMN16673266	Davar_2021_FMT_antiPD1.subject_PT-19-0023	MEL_US_Davar.13	recipient	Davar_2021_FMT_antiPD1.sample_PT-19-0023_3	51	29	female	48	USA
MEL_US_Davar	SAMN16673267	Davar_2021_FMT_antiPD1.subject_PT-19-0023	MEL_US_Davar.13	recipient	Davar_2021_FMT_antiPD1.sample_PT-19-0023_4	57	35	female	48	USA
MEL_US_Davar	SAMN16673268	Davar_2021_FMT_antiPD1.subject_PT-19-0024	MEL_US_Davar.14	recipient	Davar_2021_FMT_antiPD1.sample_PT-19-0024_0	0	-9	male	86	USA
MEL_US_Davar	SAMN16673269	Davar_2021_FMT_antiPD1.subject_PT-19-0024	MEL_US_Davar.14	recipient	Davar_2021_FMT_antiPD1.sample_PT-19-0024_1	16	7	male	86	USA
MEL_US_Davar	SAMN16673270	Davar_2021_FMT_antiPD1.subject_PT-19-0024	MEL_US_Davar.14	recipient	Davar_2021_FMT_antiPD1.sample_PT-19-0024_2	22	13	male	86	USA
MEL_US_Davar	SAMN16673271	Davar_2021_FMT_antiPD1.subject_PT-19-0024	MEL_US_Davar.14	recipient	Davar_2021_FMT_antiPD1.sample_PT-19-0024_3	29	20	male	86	USA
MEL_US_Davar	SAMN16673272	Davar_2021_FMT_antiPD1.subject_PT-19-0024	MEL_US_Davar.14	recipient	Davar_2021_FMT_antiPD1.sample_PT-19-0024_4	37	28	male	86	USA
MEL_US_Davar	SAMN16673273	Davar_2021_FMT_antiPD1.subject_PT-19-0024	MEL_US_Davar.14	recipient	Davar_2021_FMT_antiPD1.sample_PT-19-0024_5	43	34	male	86	USA
MEL_US_Davar	SAMN16673274	Davar_2021_FMT_antiPD1.subject_PT-19-0024	MEL_US_Davar.14	recipient	Davar_2021_FMT_antiPD1.sample_PT-19-0024_6	50	41	male	86	USA
MEL_US_Davar	SAMN16673276	Davar_2021_FMT_antiPD1.subject_PT-19-0024	MEL_US_Davar.14	recipient	Davar_2021_FMT_antiPD1.sample_PT-19-0024_7	57	48	male	86	USA
MEL_US_Davar	SAMN16673277	Davar_2021_FMT_antiPD1.subject_PT-19-0024	MEL_US_Davar.14	recipient	Davar_2021_FMT_antiPD1.sample_PT-19-0024_8	65	56	male	86	USA
MEL_US_Davar	SAMN16673278	Davar_2021_FMT_antiPD1.subject_PT-19-0024	MEL_US_Davar.14	recipient	Davar_2021_FMT_antiPD1.sample_PT-19-0024_9	71	62	male	86	USA
MEL_US_Davar	SAMN16673296	Davar_2021_FMT_antiPD1.subject_PT-19-0024	MEL_US_Davar.14	recipient	Davar_2021_FMT_antiPD1.sample_PT-19-0024_10	78	69	male	86	USA
MEL_US_Davar	SAMN16673297	Davar_2021_FMT_antiPD1.subject_PT-19-0024	MEL_US_Davar.14	recipient	Davar_2021_FMT_antiPD1.sample_PT-19-0024_11	86	77	male	86	USA
MEL_US_Davar	SAMN16673298	Davar_2021_FMT_antiPD1.subject_PT-19-0024	MEL_US_Davar.14	recipient	Davar_2021_FMT_antiPD1.sample_PT-19-0024_12	92	83	male	86	USA
MEL_US_Davar	SAMN16673299	Davar_2021_FMT_antiPD1.subject_PT-19-0024	MEL_US_Davar.14	recipient	Davar_2021_FMT_antiPD1.sample_PT-19-0024_13	101	92	male	86	USA
MEL_US_Davar	SAMN16673300	Davar_2021_FMT_antiPD1.subject_PT-19-0024	MEL_US_Davar.14	recipient	Davar_2021_FMT_antiPD1.sample_PT-19-0024_14	122	113	male	86	USA
MEL_US_Davar	SAMN16673332	Davar_2021_FMT_antiPD1.subject_PT-19-0024	MEL_US_Davar.14	recipient	Davar_2021_FMT_antiPD1.sample_PT-19-0024_15	127	118	male	86	USA
MEL_US_Davar	SAMN16673352	Davar_2021_FMT_antiPD1.subject_PT-19-0026	MEL_US_Davar.15	recipient	Davar_2021_FMT_antiPD1.sample_PT-19-0026_0	0	-22	male	62	USA
MEL_US_Davar	SAMN16673222	Davar_2021_FMT_antiPD1.subject_PT-19-0026	MEL_US_Davar.15	recipient	Davar_2021_FMT_antiPD1.sample_PT-19-0026_1	29	7	male	62	USA
MetS_NL_Koopen	SAMEA8690926	Koopen_2021_FMT_metabolic_syndrome_diet.subject_D01	MetS_NL_Koopen.01;MetS_NL_Koopen.02;MetS_NL_Koopen.04;MetS_NL_Koopen.07	donor	Koopen_2021_FMT_metabolic_syndrome_diet.sample_D01	0	0	male		Netherlands
MetS_NL_Koopen	SAMEA8690927	Koopen_2021_FMT_metabolic_syndrome_diet.subject_D03	MetS_NL_Koopen.03;MetS_NL_Koopen.05	donor	Koopen_2021_FMT_metabolic_syndrome_diet.sample_D03	0	0	male		Netherlands
MetS_NL_Koopen	SAMEA8690928	Koopen_2021_FMT_metabolic_syndrome_diet.subject_D04	MetS_NL_Koopen.06;MetS_NL_Koopen.08;MetS_NL_Koopen.09	donor	Koopen_2021_FMT_metabolic_syndrome_diet.sample_D04	0	0	male		Netherlands
MetS_NL_Koopen	SAMEA8690929	Koopen_2021_FMT_metabolic_syndrome_diet.subject_D05	MetS_NL_Koopen.10	donor	Koopen_2021_FMT_metabolic_syndrome_diet.sample_D05	0	0	male		Netherlands
MetS_NL_Koopen	SAMEA8690930	Koopen_2021_FMT_metabolic_syndrome_diet.subject_D06	MetS_NL_Koopen.11;MetS_NL_Koopen.12	donor	Koopen_2021_FMT_metabolic_syndrome_diet.sample_D06	0	0	male		Netherlands
MetS_NL_Koopen	SAMEA8690943	Koopen_2021_FMT_metabolic_syndrome_diet.subject_M05	MetS_NL_Koopen.01	recipient	Koopen_2021_FMT_metabolic_syndrome_diet.sample_M05_W-2	0	-14	male	41	Netherlands
MetS_NL_Koopen	SAMEA8690941	Koopen_2021_FMT_metabolic_syndrome_diet.subject_M05	MetS_NL_Koopen.01	recipient	Koopen_2021_FMT_metabolic_syndrome_diet.sample_M05_W0	14	0	male	41	Netherlands
MetS_NL_Koopen	SAMEA8690944	Koopen_2021_FMT_metabolic_syndrome_diet.subject_M05	MetS_NL_Koopen.01	recipient	Koopen_2021_FMT_metabolic_syndrome_diet.sample_M05_W6	56	42	male	41	Netherlands
MetS_NL_Koopen	SAMEA8690942	Koopen_2021_FMT_metabolic_syndrome_diet.subject_M05	MetS_NL_Koopen.01	recipient	Koopen_2021_FMT_metabolic_syndrome_diet.sample_M05_W12	98	84	male	41	Netherlands
MetS_NL_Koopen	SAMEA8690947	Koopen_2021_FMT_metabolic_syndrome_diet.subject_M08	MetS_NL_Koopen.02	recipient	Koopen_2021_FMT_metabolic_syndrome_diet.sample_M08_W-2	0	-14	male	60	Netherlands
MetS_NL_Koopen	SAMEA8690945	Koopen_2021_FMT_metabolic_syndrome_diet.subject_M08	MetS_NL_Koopen.02	recipient	Koopen_2021_FMT_metabolic_syndrome_diet.sample_M08_W0	14	0	male	60	Netherlands
MetS_NL_Koopen	SAMEA8690948	Koopen_2021_FMT_metabolic_syndrome_diet.subject_M08	MetS_NL_Koopen.02	recipient	Koopen_2021_FMT_metabolic_syndrome_diet.sample_M08_W3	35	21	male	60	Netherlands
MetS_NL_Koopen	SAMEA8690949	Koopen_2021_FMT_metabolic_syndrome_diet.subject_M08	MetS_NL_Koopen.02	recipient	Koopen_2021_FMT_metabolic_syndrome_diet.sample_M08_W6	56	42	male	60	Netherlands
MetS_NL_Koopen	SAMEA8690946	Koopen_2021_FMT_metabolic_syndrome_diet.subject_M08	MetS_NL_Koopen.02	recipient	Koopen_2021_FMT_metabolic_syndrome_diet.sample_M08_W12	98	84	male	60	Netherlands
MetS_NL_Koopen	SAMEA8690957	Koopen_2021_FMT_metabolic_syndrome_diet.subject_M16	MetS_NL_Koopen.03	recipient	Koopen_2021_FMT_metabolic_syndrome_diet.sample_M16_W-2	0	-14	male	46	Netherlands
MetS_NL_Koopen	SAMEA8690955	Koopen_2021_FMT_metabolic_syndrome_diet.subject_M16	MetS_NL_Koopen.03	recipient	Koopen_2021_FMT_metabolic_syndrome_diet.sample_M16_W0	14	0	male	46	Netherlands
MetS_NL_Koopen	SAMEA8690958	Koopen_2021_FMT_metabolic_syndrome_diet.subject_M16	MetS_NL_Koopen.03	recipient	Koopen_2021_FMT_metabolic_syndrome_diet.sample_M16_W3	35	21	male	46	Netherlands
MetS_NL_Koopen	SAMEA8690959	Koopen_2021_FMT_metabolic_syndrome_diet.subject_M16	MetS_NL_Koopen.03	recipient	Koopen_2021_FMT_metabolic_syndrome_diet.sample_M16_W6	56	42	male	46	Netherlands
MetS_NL_Koopen	SAMEA8690956	Koopen_2021_FMT_metabolic_syndrome_diet.subject_M16	MetS_NL_Koopen.03	recipient	Koopen_2021_FMT_metabolic_syndrome_diet.sample_M16_W12	98	84	male	46	Netherlands
MetS_NL_Koopen	SAMEA8690967	Koopen_2021_FMT_metabolic_syndrome_diet.subject_M19	MetS_NL_Koopen.04	recipient	Koopen_2021_FMT_metabolic_syndrome_diet.sample_M19_W-2	0	-14	male	51	Netherlands
MetS_NL_Koopen	SAMEA8690965	Koopen_2021_FMT_metabolic_syndrome_diet.subject_M19	MetS_NL_Koopen.04	recipient	Koopen_2021_FMT_metabolic_syndrome_diet.sample_M19_W0	14	0	male	51	Netherlands
MetS_NL_Koopen	SAMEA8690968	Koopen_2021_FMT_metabolic_syndrome_diet.subject_M19	MetS_NL_Koopen.04	recipient	Koopen_2021_FMT_metabolic_syndrome_diet.sample_M19_W3	35	21	male	51	Netherlands
MetS_NL_Koopen	SAMEA8690969	Koopen_2021_FMT_metabolic_syndrome_diet.subject_M19	MetS_NL_Koopen.04	recipient	Koopen_2021_FMT_metabolic_syndrome_diet.sample_M19_W6	56	42	male	51	Netherlands
MetS_NL_Koopen	SAMEA8690966	Koopen_2021_FMT_metabolic_syndrome_diet.subject_M19	MetS_NL_Koopen.04	recipient	Koopen_2021_FMT_metabolic_syndrome_diet.sample_M19_W12	98	84	male	51	Netherlands
MetS_NL_Koopen	SAMEA8690972	Koopen_2021_FMT_metabolic_syndrome_diet.subject_M22	MetS_NL_Koopen.05	recipient	Koopen_2021_FMT_metabolic_syndrome_diet.sample_M22_W-2	0	-14	male	48	Netherlands
MetS_NL_Koopen	SAMEA8690970	Koopen_2021_FMT_metabolic_syndrome_diet.subject_M22	MetS_NL_Koopen.05	recipient	Koopen_2021_FMT_metabolic_syndrome_diet.sample_M22_W0	14	0	male	48	Netherlands
MetS_NL_Koopen	SAMEA8690973	Koopen_2021_FMT_metabolic_syndrome_diet.subject_M22	MetS_NL_Koopen.05	recipient	Koopen_2021_FMT_metabolic_syndrome_diet.sample_M22_W3	35	21	male	48	Netherlands
MetS_NL_Koopen	SAMEA8690974	Koopen_2021_FMT_metabolic_syndrome_diet.subject_M22	MetS_NL_Koopen.05	recipient	Koopen_2021_FMT_metabolic_syndrome_diet.sample_M22_W6	56	42	male	48	Netherlands
MetS_NL_Koopen	SAMEA8690971	Koopen_2021_FMT_metabolic_syndrome_diet.subject_M22	MetS_NL_Koopen.05	recipient	Koopen_2021_FMT_metabolic_syndrome_diet.sample_M22_W12	98	84	male	48	Netherlands
MetS_NL_Koopen	SAMEA8690977	Koopen_2021_FMT_metabolic_syndrome_diet.subject_M24	MetS_NL_Koopen.06	recipient	Koopen_2021_FMT_metabolic_syndrome_diet.sample_M24_W-2	0	-14	male	60	Netherlands
MetS_NL_Koopen	SAMEA8690975	Koopen_2021_FMT_metabolic_syndrome_diet.subject_M24	MetS_NL_Koopen.06	recipient	Koopen_2021_FMT_metabolic_syndrome_diet.sample_M24_W0	14	0	male	60	Netherlands
MetS_NL_Koopen	SAMEA8690978	Koopen_2021_FMT_metabolic_syndrome_diet.subject_M24	MetS_NL_Koopen.06	recipient	Koopen_2021_FMT_metabolic_syndrome_diet.sample_M24_W3	35	21	male	60	Netherlands
MetS_NL_Koopen	SAMEA8690979	Koopen_2021_FMT_metabolic_syndrome_diet.subject_M24	MetS_NL_Koopen.06	recipient	Koopen_2021_FMT_metabolic_syndrome_diet.sample_M24_W6	56	42	male	60	Netherlands
MetS_NL_Koopen	SAMEA8690976	Koopen_2021_FMT_metabolic_syndrome_diet.subject_M24	MetS_NL_Koopen.06	recipient	Koopen_2021_FMT_metabolic_syndrome_diet.sample_M24_W12	98	84	male	60	Netherlands
MetS_NL_Koopen	SAMEA8690982	Koopen_2021_FMT_metabolic_syndrome_diet.subject_M26	MetS_NL_Koopen.07	recipient	Koopen_2021_FMT_metabolic_syndrome_diet.sample_M26_W-2	0	-14	male	47	Netherlands
MetS_NL_Koopen	SAMEA8690980	Koopen_2021_FMT_metabolic_syndrome_diet.subject_M26	MetS_NL_Koopen.07	recipient	Koopen_2021_FMT_metabolic_syndrome_diet.sample_M26_W0	14	0	male	47	Netherlands
MetS_NL_Koopen	SAMEA8690983	Koopen_2021_FMT_metabolic_syndrome_diet.subject_M26	MetS_NL_Koopen.07	recipient	Koopen_2021_FMT_metabolic_syndrome_diet.sample_M26_W3	35	21	male	47	Netherlands
MetS_NL_Koopen	SAMEA8690984	Koopen_2021_FMT_metabolic_syndrome_diet.subject_M26	MetS_NL_Koopen.07	recipient	Koopen_2021_FMT_metabolic_syndrome_diet.sample_M26_W6	56	42	male	47	Netherlands
MetS_NL_Koopen	SAMEA8690981	Koopen_2021_FMT_metabolic_syndrome_diet.subject_M26	MetS_NL_Koopen.07	recipient	Koopen_2021_FMT_metabolic_syndrome_diet.sample_M26_W12	98	84	male	47	Netherlands
MetS_NL_Koopen	SAMEA8690997	Koopen_2021_FMT_metabolic_syndrome_diet.subject_M33	MetS_NL_Koopen.08	recipient	Koopen_2021_FMT_metabolic_syndrome_diet.sample_M33_W-2	0	-14	male	50	Netherlands
MetS_NL_Koopen	SAMEA8690995	Koopen_2021_FMT_metabolic_syndrome_diet.subject_M33	MetS_NL_Koopen.08	recipient	Koopen_2021_FMT_metabolic_syndrome_diet.sample_M33_W0	14	0	male	50	Netherlands
MetS_NL_Koopen	SAMEA8690998	Koopen_2021_FMT_metabolic_syndrome_diet.subject_M33	MetS_NL_Koopen.08	recipient	Koopen_2021_FMT_metabolic_syndrome_diet.sample_M33_W3	35	21	male	50	Netherlands
MetS_NL_Koopen	SAMEA8690999	Koopen_2021_FMT_metabolic_syndrome_diet.subject_M33	MetS_NL_Koopen.08	recipient	Koopen_2021_FMT_metabolic_syndrome_diet.sample_M33_W6	56	42	male	50	Netherlands
MetS_NL_Koopen	SAMEA8690996	Koopen_2021_FMT_metabolic_syndrome_diet.subject_M33	MetS_NL_Koopen.08	recipient	Koopen_2021_FMT_metabolic_syndrome_diet.sample_M33_W12	98	84	male	50	Netherlands
MetS_NL_Koopen	SAMEA8691002	Koopen_2021_FMT_metabolic_syndrome_diet.subject_M34	MetS_NL_Koopen.09	recipient	Koopen_2021_FMT_metabolic_syndrome_diet.sample_M34_W-2	0	-14	male	52	Netherlands
MetS_NL_Koopen	SAMEA8691000	Koopen_2021_FMT_metabolic_syndrome_diet.subject_M34	MetS_NL_Koopen.09	recipient	Koopen_2021_FMT_metabolic_syndrome_diet.sample_M34_W0	14	0	male	52	Netherlands
MetS_NL_Koopen	SAMEA8691003	Koopen_2021_FMT_metabolic_syndrome_diet.subject_M34	MetS_NL_Koopen.09	recipient	Koopen_2021_FMT_metabolic_syndrome_diet.sample_M34_W3	35	21	male	52	Netherlands
MetS_NL_Koopen	SAMEA8691004	Koopen_2021_FMT_metabolic_syndrome_diet.subject_M34	MetS_NL_Koopen.09	recipient	Koopen_2021_FMT_metabolic_syndrome_diet.sample_M34_W6	56	42	male	52	Netherlands
MetS_NL_Koopen	SAMEA8691001	Koopen_2021_FMT_metabolic_syndrome_diet.subject_M34	MetS_NL_Koopen.09	recipient	Koopen_2021_FMT_metabolic_syndrome_diet.sample_M34_W12	98	84	male	52	Netherlands
MetS_NL_Koopen	SAMEA8691017	Koopen_2021_FMT_metabolic_syndrome_diet.subject_M46	MetS_NL_Koopen.10	recipient	Koopen_2021_FMT_metabolic_syndrome_diet.sample_M46_W-2	0	-14	male	45	Netherlands
MetS_NL_Koopen	SAMEA8691015	Koopen_2021_FMT_metabolic_syndrome_diet.subject_M46	MetS_NL_Koopen.10	recipient	Koopen_2021_FMT_metabolic_syndrome_diet.sample_M46_W0	14	0	male	45	Netherlands
MetS_NL_Koopen	SAMEA8691018	Koopen_2021_FMT_metabolic_syndrome_diet.subject_M46	MetS_NL_Koopen.10	recipient	Koopen_2021_FMT_metabolic_syndrome_diet.sample_M46_W3	35	21	male	45	Netherlands
MetS_NL_Koopen	SAMEA8691019	Koopen_2021_FMT_metabolic_syndrome_diet.subject_M46	MetS_NL_Koopen.10	recipient	Koopen_2021_FMT_metabolic_syndrome_diet.sample_M46_W6	56	42	male	45	Netherlands
MetS_NL_Koopen	SAMEA8691016	Koopen_2021_FMT_metabolic_syndrome_diet.subject_M46	MetS_NL_Koopen.10	recipient	Koopen_2021_FMT_metabolic_syndrome_diet.sample_M46_W12	98	84	male	45	Netherlands
MetS_NL_Koopen	SAMEA8691032	Koopen_2021_FMT_metabolic_syndrome_diet.subject_M52	MetS_NL_Koopen.11	recipient	Koopen_2021_FMT_metabolic_syndrome_diet.sample_M52_W-2	0	-14	male	61	Netherlands
MetS_NL_Koopen	SAMEA8691030	Koopen_2021_FMT_metabolic_syndrome_diet.subject_M52	MetS_NL_Koopen.11	recipient	Koopen_2021_FMT_metabolic_syndrome_diet.sample_M52_W0	14	0	male	61	Netherlands
MetS_NL_Koopen	SAMEA8691033	Koopen_2021_FMT_metabolic_syndrome_diet.subject_M52	MetS_NL_Koopen.11	recipient	Koopen_2021_FMT_metabolic_syndrome_diet.sample_M52_W3	35	21	male	61	Netherlands
MetS_NL_Koopen	SAMEA8691034	Koopen_2021_FMT_metabolic_syndrome_diet.subject_M52	MetS_NL_Koopen.11	recipient	Koopen_2021_FMT_metabolic_syndrome_diet.sample_M52_W6	56	42	male	61	Netherlands
MetS_NL_Koopen	SAMEA8691031	Koopen_2021_FMT_metabolic_syndrome_diet.subject_M52	MetS_NL_Koopen.11	recipient	Koopen_2021_FMT_metabolic_syndrome_diet.sample_M52_W12	98	84	male	61	Netherlands
MetS_NL_Koopen	SAMEA8691042	Koopen_2021_FMT_metabolic_syndrome_diet.subject_M56	MetS_NL_Koopen.12	recipient	Koopen_2021_FMT_metabolic_syndrome_diet.sample_M56_W-2	0	-14	male	65	Netherlands
MetS_NL_Koopen	SAMEA8691040	Koopen_2021_FMT_metabolic_syndrome_diet.subject_M56	MetS_NL_Koopen.12	recipient	Koopen_2021_FMT_metabolic_syndrome_diet.sample_M56_W0	14	0	male	65	Netherlands
MetS_NL_Koopen	SAMEA8691043	Koopen_2021_FMT_metabolic_syndrome_diet.subject_M56	MetS_NL_Koopen.12	recipient	Koopen_2021_FMT_metabolic_syndrome_diet.sample_M56_W3	35	21	male	65	Netherlands
MetS_NL_Koopen	SAMEA8691044	Koopen_2021_FMT_metabolic_syndrome_diet.subject_M56	MetS_NL_Koopen.12	recipient	Koopen_2021_FMT_metabolic_syndrome_diet.sample_M56_W6	56	42	male	65	Netherlands
MetS_NL_Koopen	SAMEA8691041	Koopen_2021_FMT_metabolic_syndrome_diet.subject_M56	MetS_NL_Koopen.12	recipient	Koopen_2021_FMT_metabolic_syndrome_diet.sample_M56_W12	98	84	male	65	Netherlands
MetS_NL_Koopen	SAMEA8690933	Koopen_2021_FMT_metabolic_syndrome_diet.subject_M01	MetS_NL_Koopen.13	recipient	Koopen_2021_FMT_metabolic_syndrome_diet.sample_M01_W-2	0	-14	male	47	Netherlands
MetS_NL_Koopen	SAMEA8690931	Koopen_2021_FMT_metabolic_syndrome_diet.subject_M01	MetS_NL_Koopen.13	recipient	Koopen_2021_FMT_metabolic_syndrome_diet.sample_M01_W0	14	0	male	47	Netherlands
MetS_NL_Koopen	SAMEA8690934	Koopen_2021_FMT_metabolic_syndrome_diet.subject_M01	MetS_NL_Koopen.13	recipient	Koopen_2021_FMT_metabolic_syndrome_diet.sample_M01_W3	35	21	male	47	Netherlands
MetS_NL_Koopen	SAMEA8690935	Koopen_2021_FMT_metabolic_syndrome_diet.subject_M01	MetS_NL_Koopen.13	recipient	Koopen_2021_FMT_metabolic_syndrome_diet.sample_M01_W6	56	42	male	47	Netherlands
MetS_NL_Koopen	SAMEA8690932	Koopen_2021_FMT_metabolic_syndrome_diet.subject_M01	MetS_NL_Koopen.13	recipient	Koopen_2021_FMT_metabolic_syndrome_diet.sample_M01_W12	98	84	male	47	Netherlands
MetS_NL_Koopen	SAMEA8690938	Koopen_2021_FMT_metabolic_syndrome_diet.subject_M04	MetS_NL_Koopen.14	recipient	Koopen_2021_FMT_metabolic_syndrome_diet.sample_M04_W-2	0	-14	male	64	Netherlands
MetS_NL_Koopen	SAMEA8690936	Koopen_2021_FMT_metabolic_syndrome_diet.subject_M04	MetS_NL_Koopen.14	recipient	Koopen_2021_FMT_metabolic_syndrome_diet.sample_M04_W0	14	0	male	64	Netherlands
MetS_NL_Koopen	SAMEA8690939	Koopen_2021_FMT_metabolic_syndrome_diet.subject_M04	MetS_NL_Koopen.14	recipient	Koopen_2021_FMT_metabolic_syndrome_diet.sample_M04_W3	35	21	male	64	Netherlands
MetS_NL_Koopen	SAMEA8690940	Koopen_2021_FMT_metabolic_syndrome_diet.subject_M04	MetS_NL_Koopen.14	recipient	Koopen_2021_FMT_metabolic_syndrome_diet.sample_M04_W6	56	42	male	64	Netherlands
MetS_NL_Koopen	SAMEA8690937	Koopen_2021_FMT_metabolic_syndrome_diet.subject_M04	MetS_NL_Koopen.14	recipient	Koopen_2021_FMT_metabolic_syndrome_diet.sample_M04_W12	98	84	male	64	Netherlands
MetS_NL_Koopen	SAMEA8690952	Koopen_2021_FMT_metabolic_syndrome_diet.subject_M11	MetS_NL_Koopen.15	recipient	Koopen_2021_FMT_metabolic_syndrome_diet.sample_M11_W-2	0	-14	male	53	Netherlands
MetS_NL_Koopen	SAMEA8690950	Koopen_2021_FMT_metabolic_syndrome_diet.subject_M11	MetS_NL_Koopen.15	recipient	Koopen_2021_FMT_metabolic_syndrome_diet.sample_M11_W0	14	0	male	53	Netherlands
MetS_NL_Koopen	SAMEA8690953	Koopen_2021_FMT_metabolic_syndrome_diet.subject_M11	MetS_NL_Koopen.15	recipient	Koopen_2021_FMT_metabolic_syndrome_diet.sample_M11_W3	35	21	male	53	Netherlands
MetS_NL_Koopen	SAMEA8690954	Koopen_2021_FMT_metabolic_syndrome_diet.subject_M11	MetS_NL_Koopen.15	recipient	Koopen_2021_FMT_metabolic_syndrome_diet.sample_M11_W6	56	42	male	53	Netherlands
MetS_NL_Koopen	SAMEA8690951	Koopen_2021_FMT_metabolic_syndrome_diet.subject_M11	MetS_NL_Koopen.15	recipient	Koopen_2021_FMT_metabolic_syndrome_diet.sample_M11_W12	98	84	male	53	Netherlands
MetS_NL_Koopen	SAMEA8690962	Koopen_2021_FMT_metabolic_syndrome_diet.subject_M18	MetS_NL_Koopen.16	recipient	Koopen_2021_FMT_metabolic_syndrome_diet.sample_M18_W-2	0	-14	male	50	Netherlands
MetS_NL_Koopen	SAMEA8690960	Koopen_2021_FMT_metabolic_syndrome_diet.subject_M18	MetS_NL_Koopen.16	recipient	Koopen_2021_FMT_metabolic_syndrome_diet.sample_M18_W0	14	0	male	50	Netherlands
MetS_NL_Koopen	SAMEA8690963	Koopen_2021_FMT_metabolic_syndrome_diet.subject_M18	MetS_NL_Koopen.16	recipient	Koopen_2021_FMT_metabolic_syndrome_diet.sample_M18_W3	35	21	male	50	Netherlands
MetS_NL_Koopen	SAMEA8690964	Koopen_2021_FMT_metabolic_syndrome_diet.subject_M18	MetS_NL_Koopen.16	recipient	Koopen_2021_FMT_metabolic_syndrome_diet.sample_M18_W6	56	42	male	50	Netherlands
MetS_NL_Koopen	SAMEA8690961	Koopen_2021_FMT_metabolic_syndrome_diet.subject_M18	MetS_NL_Koopen.16	recipient	Koopen_2021_FMT_metabolic_syndrome_diet.sample_M18_W12	98	84	male	50	Netherlands
MetS_NL_Koopen	SAMEA8690987	Koopen_2021_FMT_metabolic_syndrome_diet.subject_M30	MetS_NL_Koopen.17	recipient	Koopen_2021_FMT_metabolic_syndrome_diet.sample_M30_W-2	0	-14	male	47	Netherlands
MetS_NL_Koopen	SAMEA8690985	Koopen_2021_FMT_metabolic_syndrome_diet.subject_M30	MetS_NL_Koopen.17	recipient	Koopen_2021_FMT_metabolic_syndrome_diet.sample_M30_W0	14	0	male	47	Netherlands
MetS_NL_Koopen	SAMEA8690988	Koopen_2021_FMT_metabolic_syndrome_diet.subject_M30	MetS_NL_Koopen.17	recipient	Koopen_2021_FMT_metabolic_syndrome_diet.sample_M30_W3	35	21	male	47	Netherlands
MetS_NL_Koopen	SAMEA8690989	Koopen_2021_FMT_metabolic_syndrome_diet.subject_M30	MetS_NL_Koopen.17	recipient	Koopen_2021_FMT_metabolic_syndrome_diet.sample_M30_W6	56	42	male	47	Netherlands
MetS_NL_Koopen	SAMEA8690986	Koopen_2021_FMT_metabolic_syndrome_diet.subject_M30	MetS_NL_Koopen.17	recipient	Koopen_2021_FMT_metabolic_syndrome_diet.sample_M30_W12	98	84	male	47	Netherlands
MetS_NL_Koopen	SAMEA8690992	Koopen_2021_FMT_metabolic_syndrome_diet.subject_M31	MetS_NL_Koopen.18	recipient	Koopen_2021_FMT_metabolic_syndrome_diet.sample_M31_W-2	0	-14	male	53	Netherlands
MetS_NL_Koopen	SAMEA8690990	Koopen_2021_FMT_metabolic_syndrome_diet.subject_M31	MetS_NL_Koopen.18	recipient	Koopen_2021_FMT_metabolic_syndrome_diet.sample_M31_W0	14	0	male	53	Netherlands
MetS_NL_Koopen	SAMEA8690993	Koopen_2021_FMT_metabolic_syndrome_diet.subject_M31	MetS_NL_Koopen.18	recipient	Koopen_2021_FMT_metabolic_syndrome_diet.sample_M31_W3	35	21	male	53	Netherlands
MetS_NL_Koopen	SAMEA8690994	Koopen_2021_FMT_metabolic_syndrome_diet.subject_M31	MetS_NL_Koopen.18	recipient	Koopen_2021_FMT_metabolic_syndrome_diet.sample_M31_W6	56	42	male	53	Netherlands
MetS_NL_Koopen	SAMEA8690991	Koopen_2021_FMT_metabolic_syndrome_diet.subject_M31	MetS_NL_Koopen.18	recipient	Koopen_2021_FMT_metabolic_syndrome_diet.sample_M31_W12	98	84	male	53	Netherlands
MetS_NL_Koopen	SAMEA8691007	Koopen_2021_FMT_metabolic_syndrome_diet.subject_M39	MetS_NL_Koopen.19	recipient	Koopen_2021_FMT_metabolic_syndrome_diet.sample_M39_W-2	0	-14	male	48	Netherlands
MetS_NL_Koopen	SAMEA8691005	Koopen_2021_FMT_metabolic_syndrome_diet.subject_M39	MetS_NL_Koopen.19	recipient	Koopen_2021_FMT_metabolic_syndrome_diet.sample_M39_W0	14	0	male	48	Netherlands
MetS_NL_Koopen	SAMEA8691008	Koopen_2021_FMT_metabolic_syndrome_diet.subject_M39	MetS_NL_Koopen.19	recipient	Koopen_2021_FMT_metabolic_syndrome_diet.sample_M39_W3	35	21	male	48	Netherlands
MetS_NL_Koopen	SAMEA8691009	Koopen_2021_FMT_metabolic_syndrome_diet.subject_M39	MetS_NL_Koopen.19	recipient	Koopen_2021_FMT_metabolic_syndrome_diet.sample_M39_W6	56	42	male	48	Netherlands
MetS_NL_Koopen	SAMEA8691006	Koopen_2021_FMT_metabolic_syndrome_diet.subject_M39	MetS_NL_Koopen.19	recipient	Koopen_2021_FMT_metabolic_syndrome_diet.sample_M39_W12	98	84	male	48	Netherlands
MetS_NL_Koopen	SAMEA8691012	Koopen_2021_FMT_metabolic_syndrome_diet.subject_M42	MetS_NL_Koopen.20	recipient	Koopen_2021_FMT_metabolic_syndrome_diet.sample_M42_W-2	0	-14	male	61	Netherlands
MetS_NL_Koopen	SAMEA8691010	Koopen_2021_FMT_metabolic_syndrome_diet.subject_M42	MetS_NL_Koopen.20	recipient	Koopen_2021_FMT_metabolic_syndrome_diet.sample_M42_W0	14	0	male	61	Netherlands
MetS_NL_Koopen	SAMEA8691013	Koopen_2021_FMT_metabolic_syndrome_diet.subject_M42	MetS_NL_Koopen.20	recipient	Koopen_2021_FMT_metabolic_syndrome_diet.sample_M42_W3	35	21	male	61	Netherlands
MetS_NL_Koopen	SAMEA8691014	Koopen_2021_FMT_metabolic_syndrome_diet.subject_M42	MetS_NL_Koopen.20	recipient	Koopen_2021_FMT_metabolic_syndrome_diet.sample_M42_W6	56	42	male	61	Netherlands
MetS_NL_Koopen	SAMEA8691011	Koopen_2021_FMT_metabolic_syndrome_diet.subject_M42	MetS_NL_Koopen.20	recipient	Koopen_2021_FMT_metabolic_syndrome_diet.sample_M42_W12	98	84	male	61	Netherlands
MetS_NL_Koopen	SAMEA8691022	Koopen_2021_FMT_metabolic_syndrome_diet.subject_M48	MetS_NL_Koopen.21	recipient	Koopen_2021_FMT_metabolic_syndrome_diet.sample_M48_W-2	0	-14	male	55	Netherlands
MetS_NL_Koopen	SAMEA8691020	Koopen_2021_FMT_metabolic_syndrome_diet.subject_M48	MetS_NL_Koopen.21	recipient	Koopen_2021_FMT_metabolic_syndrome_diet.sample_M48_W0	14	0	male	55	Netherlands
MetS_NL_Koopen	SAMEA8691023	Koopen_2021_FMT_metabolic_syndrome_diet.subject_M48	MetS_NL_Koopen.21	recipient	Koopen_2021_FMT_metabolic_syndrome_diet.sample_M48_W3	35	21	male	55	Netherlands
MetS_NL_Koopen	SAMEA8691024	Koopen_2021_FMT_metabolic_syndrome_diet.subject_M48	MetS_NL_Koopen.21	recipient	Koopen_2021_FMT_metabolic_syndrome_diet.sample_M48_W6	56	42	male	55	Netherlands
MetS_NL_Koopen	SAMEA8691021	Koopen_2021_FMT_metabolic_syndrome_diet.subject_M48	MetS_NL_Koopen.21	recipient	Koopen_2021_FMT_metabolic_syndrome_diet.sample_M48_W12	98	84	male	55	Netherlands
MetS_NL_Koopen	SAMEA8691027	Koopen_2021_FMT_metabolic_syndrome_diet.subject_M49	MetS_NL_Koopen.22	recipient	Koopen_2021_FMT_metabolic_syndrome_diet.sample_M49_W-2	0	-14	male	52	Netherlands
MetS_NL_Koopen	SAMEA8691025	Koopen_2021_FMT_metabolic_syndrome_diet.subject_M49	MetS_NL_Koopen.22	recipient	Koopen_2021_FMT_metabolic_syndrome_diet.sample_M49_W0	14	0	male	52	Netherlands
MetS_NL_Koopen	SAMEA8691028	Koopen_2021_FMT_metabolic_syndrome_diet.subject_M49	MetS_NL_Koopen.22	recipient	Koopen_2021_FMT_metabolic_syndrome_diet.sample_M49_W3	35	21	male	52	Netherlands
MetS_NL_Koopen	SAMEA8691029	Koopen_2021_FMT_metabolic_syndrome_diet.subject_M49	MetS_NL_Koopen.22	recipient	Koopen_2021_FMT_metabolic_syndrome_diet.sample_M49_W6	56	42	male	52	Netherlands
MetS_NL_Koopen	SAMEA8691026	Koopen_2021_FMT_metabolic_syndrome_diet.subject_M49	MetS_NL_Koopen.22	recipient	Koopen_2021_FMT_metabolic_syndrome_diet.sample_M49_W12	98	84	male	52	Netherlands
MetS_NL_Koopen	SAMEA8691037	Koopen_2021_FMT_metabolic_syndrome_diet.subject_M54	MetS_NL_Koopen.23	recipient	Koopen_2021_FMT_metabolic_syndrome_diet.sample_M54_W-2	0	-14	male	46	Netherlands
MetS_NL_Koopen	SAMEA8691035	Koopen_2021_FMT_metabolic_syndrome_diet.subject_M54	MetS_NL_Koopen.23	recipient	Koopen_2021_FMT_metabolic_syndrome_diet.sample_M54_W0	14	0	male	46	Netherlands
MetS_NL_Koopen	SAMEA8691038	Koopen_2021_FMT_metabolic_syndrome_diet.subject_M54	MetS_NL_Koopen.23	recipient	Koopen_2021_FMT_metabolic_syndrome_diet.sample_M54_W3	35	21	male	46	Netherlands
MetS_NL_Koopen	SAMEA8691039	Koopen_2021_FMT_metabolic_syndrome_diet.subject_M54	MetS_NL_Koopen.23	recipient	Koopen_2021_FMT_metabolic_syndrome_diet.sample_M54_W6	56	42	male	46	Netherlands
MetS_NL_Koopen	SAMEA8691036	Koopen_2021_FMT_metabolic_syndrome_diet.subject_M54	MetS_NL_Koopen.23	recipient	Koopen_2021_FMT_metabolic_syndrome_diet.sample_M54_W12	98	84	male	46	Netherlands
MetS_NL_Koopen	SAMEA8691047	Koopen_2021_FMT_metabolic_syndrome_diet.subject_M57	MetS_NL_Koopen.24	recipient	Koopen_2021_FMT_metabolic_syndrome_diet.sample_M57_W-2	0	-14	male	54	Netherlands
MetS_NL_Koopen	SAMEA8691045	Koopen_2021_FMT_metabolic_syndrome_diet.subject_M57	MetS_NL_Koopen.24	recipient	Koopen_2021_FMT_metabolic_syndrome_diet.sample_M57_W0	14	0	male	54	Netherlands
MetS_NL_Koopen	SAMEA8691048	Koopen_2021_FMT_metabolic_syndrome_diet.subject_M57	MetS_NL_Koopen.24	recipient	Koopen_2021_FMT_metabolic_syndrome_diet.sample_M57_W3	35	21	male	54	Netherlands
MetS_NL_Koopen	SAMEA8691049	Koopen_2021_FMT_metabolic_syndrome_diet.subject_M57	MetS_NL_Koopen.24	recipient	Koopen_2021_FMT_metabolic_syndrome_diet.sample_M57_W6	56	42	male	54	Netherlands
MetS_NL_Koopen	SAMEA8691046	Koopen_2021_FMT_metabolic_syndrome_diet.subject_M57	MetS_NL_Koopen.24	recipient	Koopen_2021_FMT_metabolic_syndrome_diet.sample_M57_W12	98	84	male	54	Netherlands
RCDI_US_Podlesny	SAMEA7013956	Podlesny_2020_FMT_RCDI.subject_D16	RCDI_US_Podlesny.01	donor	Podlesny_2020_FMT_RCDI.sample_D0_FRICKE_Case_16	0	0			USA
RCDI_US_Podlesny	SAMEA7013959	Podlesny_2020_FMT_RCDI.subject_D19	RCDI_US_Podlesny.02	donor	Podlesny_2020_FMT_RCDI.sample_D0_FRICKE_Case_19	0	0			USA
RCDI_US_Podlesny	SAMEA7013963	Podlesny_2020_FMT_RCDI.subject_D20	RCDI_US_Podlesny.03	donor	Podlesny_2020_FMT_RCDI.sample_D0_FRICKE_Case_20	0	0			USA
RCDI_US_Podlesny	SAMEA7013966	Podlesny_2020_FMT_RCDI.subject_D23	RCDI_US_Podlesny.04	donor	Podlesny_2020_FMT_RCDI.sample_D0_FRICKE_Case_23	0	0			USA
RCDI_US_Podlesny	SAMEA7013970	Podlesny_2020_FMT_RCDI.subject_D28	RCDI_US_Podlesny.05	donor	Podlesny_2020_FMT_RCDI.sample_D0_FRICKE_Case_28	0	0			USA
RCDI_US_Podlesny	SAMEA7013973	Podlesny_2020_FMT_RCDI.subject_D29	RCDI_US_Podlesny.06	donor	Podlesny_2020_FMT_RCDI.sample_D0_FRICKE_Case_29	0	0			USA
RCDI_US_Podlesny	SAMEA7013977	Podlesny_2020_FMT_RCDI.subject_D54	RCDI_US_Podlesny.07	donor	Podlesny_2020_FMT_RCDI.sample_D0_FRICKE_Case_54	0	0			USA
RCDI_US_Podlesny	SAMEA7013980	Podlesny_2020_FMT_RCDI.subject_D9	RCDI_US_Podlesny.08	donor	Podlesny_2020_FMT_RCDI.sample_D0_FRICKE_Case_9	0	0			USA
RCDI_US_Podlesny	SAMEA7013955	Podlesny_2020_FMT_RCDI.subject_R16	RCDI_US_Podlesny.01	recipient	Podlesny_2020_FMT_RCDI.sample_R0_FRICKE_Case_16	0	0			USA
RCDI_US_Podlesny	SAMEA7013957	Podlesny_2020_FMT_RCDI.subject_R16	RCDI_US_Podlesny.01	recipient	Podlesny_2020_FMT_RCDI.sample_R365_FRICKE_Case_16	365	365			USA
RCDI_US_Podlesny	SAMEA7013958	Podlesny_2020_FMT_RCDI.subject_R19	RCDI_US_Podlesny.02	recipient	Podlesny_2020_FMT_RCDI.sample_R0_FRICKE_Case_19	0	0	female	72.0	USA
RCDI_US_Podlesny	SAMEA7013960	Podlesny_2020_FMT_RCDI.subject_R19	RCDI_US_Podlesny.02	recipient	Podlesny_2020_FMT_RCDI.sample_R28_FRICKE_Case_19	28	28	female	72.0	USA
RCDI_US_Podlesny	SAMEA7013961	Podlesny_2020_FMT_RCDI.subject_R19	RCDI_US_Podlesny.02	recipient	Podlesny_2020_FMT_RCDI.sample_R140_FRICKE_Case_19	140	140	female	72.0	USA
RCDI_US_Podlesny	SAMEA7013962	Podlesny_2020_FMT_RCDI.subject_R20	RCDI_US_Podlesny.03	recipient	Podlesny_2020_FMT_RCDI.sample_R0_FRICKE_Case_20	0	0	female	63.0	USA
RCDI_US_Podlesny	SAMEA7013964	Podlesny_2020_FMT_RCDI.subject_R20	RCDI_US_Podlesny.03	recipient	Podlesny_2020_FMT_RCDI.sample_R84_FRICKE_Case_20	84	84	female	63.0	USA
RCDI_US_Podlesny	SAMEA7013965	Podlesny_2020_FMT_RCDI.subject_R23	RCDI_US_Podlesny.04	recipient	Podlesny_2020_FMT_RCDI.sample_R0_FRICKE_Case_23	0	0	female	41.0	USA
RCDI_US_Podlesny	SAMEA7013967	Podlesny_2020_FMT_RCDI.subject_R23	RCDI_US_Podlesny.04	recipient	Podlesny_2020_FMT_RCDI.sample_R7_FRICKE_Case_23	7	7	female	41.0	USA
RCDI_US_Podlesny	SAMEA7013968	Podlesny_2020_FMT_RCDI.subject_R23	RCDI_US_Podlesny.04	recipient	Podlesny_2020_FMT_RCDI.sample_R112_FRICKE_Case_23	112	112	female	41.0	USA
RCDI_US_Podlesny	SAMEA7013969	Podlesny_2020_FMT_RCDI.subject_R28	RCDI_US_Podlesny.05	recipient	Podlesny_2020_FMT_RCDI.sample_R0_FRICKE_Case_28	0	0	female	79.0	USA
RCDI_US_Podlesny	SAMEA7013971	Podlesny_2020_FMT_RCDI.subject_R28	RCDI_US_Podlesny.05	recipient	Podlesny_2020_FMT_RCDI.sample_R7_FRICKE_Case_28	7	7	female	79.0	USA
RCDI_US_Podlesny	SAMEA7013972	Podlesny_2020_FMT_RCDI.subject_R29	RCDI_US_Podlesny.06	recipient	Podlesny_2020_FMT_RCDI.sample_R0_FRICKE_Case_29	0	0	male	57.0	USA
RCDI_US_Podlesny	SAMEA7013974	Podlesny_2020_FMT_RCDI.subject_R29	RCDI_US_Podlesny.06	recipient	Podlesny_2020_FMT_RCDI.sample_R7_FRICKE_Case_29	7	7	male	57.0	USA
RCDI_US_Podlesny	SAMEA7013975	Podlesny_2020_FMT_RCDI.subject_R29	RCDI_US_Podlesny.06	recipient	Podlesny_2020_FMT_RCDI.sample_R28_FRICKE_Case_29	28	28	male	57.0	USA
RCDI_US_Podlesny	SAMEA7013976	Podlesny_2020_FMT_RCDI.subject_R54	RCDI_US_Podlesny.07	recipient	Podlesny_2020_FMT_RCDI.sample_R0_FRICKE_Case_54	0	0			USA
RCDI_US_Podlesny	SAMEA7013978	Podlesny_2020_FMT_RCDI.subject_R54	RCDI_US_Podlesny.07	recipient	Podlesny_2020_FMT_RCDI.sample_R84_FRICKE_Case_54	84	84			USA
RCDI_US_Podlesny	SAMEA7013979	Podlesny_2020_FMT_RCDI.subject_R9	RCDI_US_Podlesny.08	recipient	Podlesny_2020_FMT_RCDI.sample_R0_FRICKE_Case_9	0	0			USA
RCDI_US_Podlesny	SAMEA7013981	Podlesny_2020_FMT_RCDI.subject_R9	RCDI_US_Podlesny.08	recipient	Podlesny_2020_FMT_RCDI.sample_R56_FRICKE_Case_9	56	56			USA

## Sheet: S4_species
ID	kingdom	phylum	class	order	family	genus	species	label	size.genome
ANI_AL_95_00021	Bacteria	Firmicutes_A	Clostridia	Oscillospirales	Oscillospiraceae	Oscillibacter		Oscillibacter (A0021)	2335833
ANI_AL_95_00023	Bacteria	Bacteroidota	Bacteroidia	Bacteroidales	Bacteroidaceae	Bacteroides	Bacteroides ovatus	Bacteroides ovatus (A0023)	6465369
ANI_AL_95_00040	Bacteria	Firmicutes_A	Clostridia	Oscillospirales	Oscillospiraceae	Oscillibacter		Oscillibacter (A0040)	2310023
ANI_AL_95_00055	Bacteria	Firmicutes_A	Clostridia	Lachnospirales	Lachnospiraceae	UMGS1375	UMGS1375 sp900551235	UMGS1375 sp900551235 (A0055)	2186051
ANI_AL_95_00066	Bacteria	Firmicutes_A	Clostridia	Oscillospirales	Oscillospiraceae	Lawsonibacter		Lawsonibacter (A0066)	1868506
ANI_AL_95_00069	Bacteria	Firmicutes_A	Clostridia	Lachnospirales	Lachnospiraceae	Roseburia	Roseburia inulinivorans	Roseburia inulinivorans (A0069)	3761057
ANI_AL_95_00074	Bacteria	Firmicutes_A	Clostridia	Lachnospirales	Lachnospiraceae	Agathobacter	Agathobacter sp900552085	Agathobacter sp900552085 (A0074)	3013654
ANI_AL_95_00097	Bacteria	Firmicutes_A	Clostridia	Oscillospirales	Acutalibacteraceae	UMGS1690	UMGS1690 sp900554165	UMGS1690 sp900554165 (A0097)	1673884
ANI_AL_95_00100	Bacteria	Firmicutes_A	Clostridia	Lachnospirales	Lachnospiraceae	Dorea	Dorea sp900550865	Dorea sp900550865 (A0100)	2514388
ANI_AL_95_00101	Bacteria	Bacteroidota	Bacteroidia	Bacteroidales	Bacteroidaceae	Bacteroides		Bacteroides (A0101)	6284682
ANI_AL_95_00104	Bacteria	Firmicutes_A	Clostridia	Lachnospirales	Lachnospiraceae	Blautia_A		Blautia_A (A0104)	3895177
ANI_AL_95_00113	Bacteria	Firmicutes_A	Clostridia	Oscillospirales	Oscillospiraceae	Oscillibacter	Oscillibacter sp000436875	Oscillibacter sp000436875 (A0113)	2146584
ANI_AL_95_00114	Bacteria	Firmicutes_A	Clostridia	Oscillospirales	Acutalibacteraceae	Ruminococcus_H		Ruminococcus_H (A0114)	1696071
ANI_AL_95_00121	Bacteria	Firmicutes_C	Negativicutes	Acidaminococcales	Acidaminococcaceae	Phascolarctobacterium_A	Phascolarctobacterium_A succinatutens	Phascolarctobacterium_A succinatutens (A0121)	2258025
ANI_AL_95_00140	Bacteria	Firmicutes_A	Clostridia	Lachnospirales	Lachnospiraceae	CAG-127		CAG-127 (A0140)	2599863
ANI_AL_95_00144	Bacteria	Firmicutes	Bacilli	Lactobacillales	Streptococcaceae	Streptococcus	Streptococcus parasanguinis_B	Streptococcus parasanguinis_B (A0144)	2189561
ANI_AL_95_00175	Bacteria	Firmicutes_A	Clostridia	Oscillospirales	Oscillospiraceae	CAG-83		CAG-83 (A0175)	2436622
ANI_AL_95_00202	Bacteria	Firmicutes_A	Clostridia	Lachnospirales	Lachnospiraceae	Acetatifactor	Acetatifactor sp003447295	Acetatifactor sp003447295 (A0202)	2638355
ANI_AL_95_00293	Bacteria	Firmicutes_A	Clostridia	Oscillospirales	Oscillospiraceae	ER4	ER4 sp000765235	ER4 sp000765235 (A0293)	2057343
ANI_AL_95_00294	Bacteria	Firmicutes_A	Clostridia	Oscillospirales	Oscillospiraceae	ER4	ER4 sp000765235	ER4 sp000765235 (A0294)	2295960
ANI_AL_95_00297	Bacteria	Firmicutes_A	Clostridia	Oscillospirales	Oscillospiraceae	ER4	ER4 sp900546295	ER4 sp900546295 (A0297)	1686991
ANI_AL_95_00298	Bacteria	Firmicutes_A	Clostridia	Oscillospirales	Oscillospiraceae	ER4	ER4 sp900552015	ER4 sp900552015 (A0298)	1892508
ANI_AL_95_00305	Bacteria	Firmicutes_A	Clostridia	Peptostreptococcales	Anaerovoracaceae			Anaerovoracaceae (A0305)	1940231
ANI_AL_95_00311	Bacteria	Firmicutes_A	Clostridia	Oscillospirales	Oscillospiraceae	CAG-83	CAG-83 sp001916855	CAG-83 sp001916855 (A0311)	1851280
ANI_AL_95_00324	Bacteria	Bacteroidota	Bacteroidia	Bacteroidales	Rikenellaceae	Alistipes	Alistipes sp900541585	Alistipes sp900541585 (A0324)	2836375
ANI_AL_95_00333	Bacteria	Firmicutes_A	Clostridia	Oscillospirales	Oscillospiraceae	CAG-103	CAG-103 sp900317855	CAG-103 sp900317855 (A0333)	1954070
ANI_AL_95_00334	Bacteria	Firmicutes_A	Clostridia	Oscillospirales	Oscillospiraceae	CAG-103	CAG-103 sp900317855	CAG-103 sp900317855 (A0334)	1975642
ANI_AL_95_00336	Bacteria	Firmicutes_A	Clostridia	Oscillospirales	Ruminococcaceae	Faecalibacterium	Faecalibacterium sp900539885	Faecalibacterium sp900539885 (A0336)	2054214
ANI_AL_95_00341	Bacteria	Firmicutes_A	Clostridia	Oscillospirales	Ruminococcaceae	Faecalibacterium	Faecalibacterium prausnitzii_J	Faecalibacterium prausnitzii_J (A0341)	2510177
ANI_AL_95_00343	Bacteria	Firmicutes_A	Clostridia	Oscillospirales	Ruminococcaceae	Faecalibacterium	Faecalibacterium prausnitzii_A	Faecalibacterium prausnitzii_A (A0343)	2211993
ANI_AL_95_00344	Bacteria	Firmicutes_A	Clostridia	Oscillospirales	Ruminococcaceae	Faecalibacterium	Faecalibacterium prausnitzii_F	Faecalibacterium prausnitzii_F (A0344)	2510258
ANI_AL_95_00397	Bacteria	Actinobacteriota	Actinomycetia	Actinomycetales	Bifidobacteriaceae	Bifidobacterium	Bifidobacterium longum	Bifidobacterium longum (A0397)	2400312
ANI_AL_95_00399	Bacteria	Actinobacteriota	Actinomycetia	Actinomycetales	Bifidobacteriaceae	Bifidobacterium	Bifidobacterium adolescentis	Bifidobacterium adolescentis (A0399)	2203222
ANI_AL_95_00480	Bacteria	Bacteroidota	Bacteroidia	Bacteroidales	Bacteroidaceae	Prevotella	Prevotella sp004558865	Prevotella sp004558865 (A0480)	2371819
ANI_AL_95_00511	Bacteria	Firmicutes_A	Clostridia	Oscillospirales	Oscillospiraceae			Oscillospiraceae (A0511)	2647173
ANI_AL_95_00527	Bacteria	Actinobacteriota	Coriobacteriia	Coriobacteriales	Atopobiaceae	RUG001	RUG001 sp900314575	RUG001 sp900314575 (A0527)	2285499
ANI_AL_95_00550	Bacteria	Firmicutes_A	Clostridia	Lachnospirales	Lachnospiraceae			Lachnospiraceae (A0550)	3156816
ANI_AL_95_00587	Bacteria	Bacteroidota	Bacteroidia	Bacteroidales	Bacteroidaceae	Prevotellamassilia	Prevotellamassilia sp900546605	Prevotellamassilia sp900546605 (A0587)	2119035
ANI_AL_95_00642	Bacteria	Firmicutes_A	Clostridia_A	Christensenellales	Christensenellaceae	QA		QA (A0642)	1659642
ANI_AL_95_00796	Bacteria	Firmicutes_A	Clostridia	Oscillospirales	Oscillospiraceae	Lawsonibacter		Lawsonibacter (A0796)	2710591
ANI_AL_95_00797	Bacteria	Firmicutes_A	Clostridia	Oscillospirales	Oscillospiraceae	Lawsonibacter		Lawsonibacter (A0797)	2638648
ANI_AL_95_00990	Bacteria	Bacteroidota	Bacteroidia	Bacteroidales	Muribaculaceae	CAG-873		CAG-873 (A0990)	2353028
ANI_AL_95_01176	Bacteria	Firmicutes_A	Clostridia	Oscillospirales	Butyricicoccaceae	Agathobaculum		Agathobaculum (A1176)	2418869
ANI_AL_95_01235	Bacteria	Actinobacteriota	Coriobacteriia	Coriobacteriales	Coriobacteriaceae	Enorma		Enorma (A1235)	2131481
ANI_AL_95_01242	Bacteria	Bacteroidota	Bacteroidia	Bacteroidales	Rikenellaceae	Alistipes		Alistipes (A1242)	2470614
ANI_AL_95_01253	Bacteria	Firmicutes_A	Clostridia_A	Christensenellales	Borkfalkiaceae	UMGS1004		UMGS1004 (A1253)	1770921
ANI_AL_95_01260	Bacteria	Firmicutes_A	Clostridia	Lachnospirales	Lachnospiraceae	Eisenbergiella	Eisenbergiella sp900555195	Eisenbergiella sp900555195 (A1260)	3726182
ANI_AL_95_01271	Bacteria	Actinobacteriota	Coriobacteriia	Coriobacteriales	Eggerthellaceae	Adlercreutzia		Adlercreutzia (A1271)	2542455
ANI_AL_95_01278	Bacteria	Firmicutes_A	Clostridia	Lachnospirales	Lachnospiraceae	UBA5416		UBA5416 (A1278)	3538564
ANI_AL_95_01290	Bacteria	Firmicutes_A	Clostridia	Oscillospirales	Ruminococcaceae	UMGS1826		UMGS1826 (A1290)	2219931
ANI_AL_95_01321	Bacteria	Firmicutes_A	Clostridia	Oscillospirales	Oscillospiraceae	CAG-83		CAG-83 (A1321)	1819911
ANI_AL_95_01322	Bacteria	Firmicutes	Bacilli	Lactobacillales	Lactobacillaceae	Lactobacillus	Lactobacillus delbrueckii_A	Lactobacillus delbrueckii_A (A1322)	1681656
ANI_AL_95_01326	Bacteria	Bacteroidota	Bacteroidia	Bacteroidales	Bacteroidaceae	Prevotella	Prevotella sp002480935	Prevotella sp002480935 (A1326)	2954543
ANI_AL_95_01334	Bacteria	Firmicutes_A	Clostridia	Lachnospirales	Lachnospiraceae	Mediterraneibacter		Mediterraneibacter (A1334)	3204609
ANI_AL_95_01344	Bacteria	Firmicutes_A	Clostridia	Oscillospirales	Acutalibacteraceae	Ruminococcus_H	Ruminococcus_H sp900549945	Ruminococcus_H sp900549945 (A1344)	2929897
ANI_AL_95_01346	Bacteria	Firmicutes_A	Clostridia_A	Christensenellales	Borkfalkiaceae	UBA1259		UBA1259 (A1346)	975416
ANI_AL_95_01356	Bacteria	Firmicutes_A	Clostridia	Oscillospirales	Acutalibacteraceae	UMGS1279	UMGS1279 sp900550315	UMGS1279 sp900550315 (A1356)	2022934
ANI_AL_95_01370	Bacteria	Firmicutes_A	Clostridia	Oscillospirales	Butyricicoccaceae	Butyricicoccus_A	Butyricicoccus_A porcorum	Butyricicoccus_A porcorum (A1370)	2017745
ANI_AL_95_01393	Bacteria	Firmicutes_A	Clostridia_A	Christensenellales	QAND01	UMGS1975	UMGS1975 sp900556815	UMGS1975 sp900556815 (A1393)	1288734
ANI_AL_95_01399	Bacteria	Firmicutes_A	Clostridia	Lachnospirales	Lachnospiraceae	An181	An181 sp002160325	An181 sp002160325 (A1399)	1991602
ANI_AL_95_01417	Bacteria	Firmicutes_A	Clostridia	Oscillospirales	Oscillospiraceae	CAG-83		CAG-83 (A1417)	1756274
ANI_AL_95_01421	Bacteria	Firmicutes_A	Clostridia	Oscillospirales	Acutalibacteraceae	Eubacterium_R		Eubacterium_R (A1421)	1944940
ANI_AL_95_01444	Bacteria	Actinobacteriota	Coriobacteriia	Coriobacteriales	Eggerthellaceae	Raoultibacter	Raoultibacter timonensis	Raoultibacter timonensis (A1444)	4038082
ANI_AL_95_01469	Bacteria	Cyanobacteria	Vampirovibrionia	Gastranaerophilales	Gastranaerophilaceae	Zag111		Zag111 (A1469)	1920897
ANI_AL_95_01485	Bacteria	Firmicutes_A	Clostridia_A	Christensenellales	UBA3700			UBA3700 (A1485)	1726198
ANI_AL_95_01498	Bacteria	Firmicutes_C	Negativicutes	Veillonellales	Veillonellaceae	Veillonella		Veillonella (A1498)	1785452
ANI_AL_95_01518	Bacteria	Firmicutes	Bacilli	Acholeplasmatales	Anaeroplasmataceae	UMGS268	UMGS268 sp900540175	UMGS268 sp900540175 (A1518)	1627644
ANI_AL_95_01530	Bacteria	Firmicutes_A	Clostridia	Oscillospirales	Oscillospiraceae	Oscillibacter		Oscillibacter (A1530)	2016338
ANI_AL_95_01553	Bacteria	Firmicutes_A	Clostridia	Oscillospirales	Ruminococcaceae	Ruminococcus_D	Ruminococcus_D sp900539835	Ruminococcus_D sp900539835 (A1553)	1857195
ANI_AL_95_01557	Bacteria	Firmicutes_A	Clostridia	Lachnospirales	Lachnospiraceae	Blautia_A		Blautia_A (A1557)	4120322
ANI_AL_95_01607	Bacteria	Firmicutes_A	Clostridia	Oscillospirales	Oscillospiraceae			Oscillospiraceae (A1607)	2363319
ANI_AL_95_01608	Bacteria	Firmicutes_A	Clostridia	Oscillospirales	Oscillospiraceae			Oscillospiraceae (A1608)	2704345
ANI_AL_95_01610	Bacteria	Firmicutes_A	Clostridia	UMGS1840				UMGS1840 (A1610)	2029513
ANI_AL_95_01660	Bacteria	Firmicutes_A	Clostridia	Lachnospirales	Lachnospiraceae			Lachnospiraceae (A1660)	2563937
ANI_AL_95_01671	Bacteria	Actinobacteriota	Coriobacteriia	Coriobacteriales	Atopobiaceae	Olsenella_E		Olsenella_E (A1671)	1952423
ANI_AL_95_01675	Bacteria	Firmicutes_A	Clostridia	Oscillospirales	Acutalibacteraceae			Acutalibacteraceae (A1675)	2249918
ANI_AL_95_01682	Bacteria	Firmicutes_A	Clostridia	Lachnospirales	Lachnospiraceae	UMGS2037		UMGS2037 (A1682)	2617477
ANI_AL_95_01699	Bacteria	Firmicutes_A	Clostridia_A	Christensenellales	CAG-74	UMGS1603		UMGS1603 (A1699)	2465432
ANI_AL_95_01700	Bacteria	Desulfobacterota	Desulfovibrionia	Desulfovibrionales	Desulfovibrionaceae	Mailhella	Mailhella sp900541395	Mailhella sp900541395 (A1700)	2522889
ANI_AL_95_01704	Bacteria	Bacteroidota	Bacteroidia	Bacteroidales	UBA932	RC9	RC9 sp900546445	RC9 sp900546445 (A1704)	1398713
ANI_AL_95_01716	Bacteria	Firmicutes_A	Clostridia	Lachnospirales	Lachnospiraceae	Eubacterium_G		Eubacterium_G (A1716)	2947145
ANI_AL_95_01717	Bacteria	Firmicutes_A	Clostridia	Oscillospirales	Oscillospiraceae	CAG-170		CAG-170 (A1717)	2073059
ANI_AL_95_01730	Bacteria	Actinobacteriota	Coriobacteriia	Coriobacteriales	Eggerthellaceae	Gordonibacter	Gordonibacter urolithinfaciens	Gordonibacter urolithinfaciens (A1730)	3413530
ANI_AL_95_01738	Bacteria	Bacteroidota	Bacteroidia	Bacteroidales	Bacteroidaceae	Prevotella	Prevotella sp900553595	Prevotella sp900553595 (A1738)	2010731
ANI_AL_95_01743	Bacteria	Firmicutes_A	Clostridia	Lachnospirales	Lachnospiraceae	Eisenbergiella	Eisenbergiella sp900544445	Eisenbergiella sp900544445 (A1743)	3209264
ANI_AL_95_01759	Bacteria	Firmicutes_A	Clostridia	Oscillospirales	Ruminococcaceae	UMGS1668	UMGS1668 sp900553955	UMGS1668 sp900553955 (A1759)	1635139
ANI_AL_95_01763	Bacteria	Firmicutes_A	Clostridia	UMGS1883	UMGS1883	UMGS1883	UMGS1883 sp900555935	UMGS1883 sp900555935 (A1763)	2251790
ANI_AL_95_01764	Bacteria	Actinobacteriota	Coriobacteriia	Coriobacteriales	Eggerthellaceae	CAG-1427		CAG-1427 (A1764)	1823351
ANI_AL_95_01794	Bacteria	Firmicutes	Bacilli	Erysipelotrichales	Erysipelatoclostridiaceae	Beduini	Beduini massiliensis	Beduini massiliensis (A1794)	2914345
ANI_AL_95_01799	Bacteria	Firmicutes_A	Clostridia	Oscillospirales	Acutalibacteraceae	Acutalibacter		Acutalibacter (A1799)	2368244
ANI_AL_95_01802	Bacteria	Cyanobacteria	Vampirovibrionia	Gastranaerophilales	Gastranaerophilaceae	Zag111		Zag111 (A1802)	2558057
ANI_AL_95_01803	Bacteria	Firmicutes	Bacilli	Erysipelotrichales	Erysipelatoclostridiaceae	Erysipelatoclostridium	Erysipelatoclostridium cocleatum	Erysipelatoclostridium cocleatum (A1803)	2629885
ANI_AL_95_01841	Bacteria	Actinobacteriota	Actinomycetia	Actinomycetales	Actinomycetaceae	Varibaculum	Varibaculum timonense	Varibaculum timonense (A1841)	1591144
ANI_AL_95_01845	Bacteria	Bacteroidota	Bacteroidia	Flavobacteriales	UBA1820	UBA1820		UBA1820 (A1845)	2098922
ANI_AL_95_01848	Bacteria	Firmicutes	Bacilli	Lactobacillales	Lactobacillaceae	Lapidilactobacillus	Lapidilactobacillus dextrinicus	Lapidilactobacillus dextrinicus (A1848)	1784537
ANI_AL_95_01849	Bacteria	Actinobacteriota	Coriobacteriia	Coriobacteriales	Eggerthellaceae	UMGS1293		UMGS1293 (A1849)	2217370
ANI_AL_95_01873	Bacteria	Firmicutes_A	Clostridia	Lachnospirales	Lachnospiraceae	Anaerobutyricum		Anaerobutyricum (A1873)	3007189
ANI_AL_95_01875	Bacteria	Firmicutes_A	Clostridia	Lachnospirales	Lachnospiraceae	Eubacterium_G		Eubacterium_G (A1875)	4194383
ANI_AL_95_01882	Bacteria	Firmicutes_A	Clostridia	Lachnospirales	Lachnospiraceae	Murimonas	Murimonas intestini	Murimonas intestini (A1882)	5407616
ANI_AL_95_01884	Bacteria	Firmicutes	Bacilli	Erysipelotrichales	Erysipelatoclostridiaceae	Beduini		Beduini (A1884)	2785655
ANI_AL_95_01888	Bacteria	Firmicutes	Bacilli	Lactobacillales	Lactobacillaceae	Ligilactobacillus	Ligilactobacillus agilis	Ligilactobacillus agilis (A1888)	1895882
ANI_AL_95_01889	Bacteria	Firmicutes_A	Clostridia	Lachnospirales	Lachnospiraceae	UC5-1-2E3	UC5-1-2E3 sp001304875	UC5-1-2E3 sp001304875 (A1889)	3113242
ANI_AL_95_01896	Bacteria	Actinobacteriota	Coriobacteriia	Coriobacteriales	Atopobiaceae	Parolsenella	Parolsenella sp900543875	Parolsenella sp900543875 (A1896)	1515066
ANI_AL_95_01911	Bacteria	Firmicutes_A	Clostridia	Oscillospirales	Oscillospiraceae	NK3B98		NK3B98 (A1911)	1989153
ANI_AL_95_01915	Bacteria	Firmicutes_A	Clostridia	TANB77	CAG-508	CAG-269		CAG-269 (A1915)	1386631
ANI_AL_95_01939	Bacteria	Firmicutes_A	Clostridia_A	Christensenellales	Borkfalkiaceae	UMGS1004	UMGS1004 sp900548845	UMGS1004 sp900548845 (A1939)	1848984
ANI_AL_95_01972	Bacteria	Firmicutes_A	Clostridia	Oscillospirales	Oscillospiraceae	Lawsonibacter	Lawsonibacter sp900553135	Lawsonibacter sp900553135 (A1972)	2630131
ANI_AL_95_01983	Archaea	Thermoplasmatota	Thermoplasmata	Methanomassiliicoccales	Methanomethylophilaceae	MX-02	MX-02 sp006954405	MX-02 sp006954405 (A1983)	1463498
ANI_AL_95_01999	Bacteria	Firmicutes	Bacilli	RF39	CAG-302	CAG-302		CAG-302 (A1999)	1334441
ANI_AL_95_02007	Bacteria	Firmicutes_A	Clostridia	Oscillospirales	Ruminococcaceae	UBA1375	UBA1375 sp002305795	UBA1375 sp002305795 (A2007)	1842885
ANI_AL_95_02013	Bacteria	Firmicutes_A	Clostridia_A	Christensenellales	Christensenellaceae	UMGS743	UMGS743 sp900545085	UMGS743 sp900545085 (A2013)	1694420
ANI_AL_95_02014	Bacteria	Firmicutes_A	Clostridia	Tissierellales	Peptoniphilaceae	Peptoniphilus_A	Peptoniphilus_A harei_A	Peptoniphilus_A harei_A (A2014)	1836030
ANI_AL_95_02026	Bacteria	Firmicutes_A	Clostridia_A	Christensenellales	Borkfalkiaceae	UMGS775	UMGS775 sp900545325	UMGS775 sp900545325 (A2026)	1826510
ANI_AL_95_02027	Bacteria	Firmicutes_A	Clostridia	Peptostreptococcales	Peptostreptococcaceae	Peptostreptococcus	Peptostreptococcus russellii_A	Peptostreptococcus russellii_A (A2027)	2064931
ANI_AL_95_02042	Bacteria	Firmicutes	Bacilli	Erysipelotrichales	Erysipelatoclostridiaceae	Longibaculum	Longibaculum muris	Longibaculum muris (A2042)	3195633
ANI_AL_95_02047	Bacteria	Firmicutes_A	Clostridia_A	Christensenellales	UBA3700	UBA3700		UBA3700 (A2047)	1664055
ANI_AL_95_02064	Bacteria	Firmicutes_A	Clostridia	TANB77	CAG-508	UMGS1864		UMGS1864 (A2064)	1630888
ANI_AL_95_02068	Bacteria	Firmicutes_A	Clostridia_A	Christensenellales	CAG-74	OEMS01	OEMS01 sp900199405	OEMS01 sp900199405 (A2068)	3962171
ANI_AL_95_02080	Bacteria	Bacteroidota	Bacteroidia	Bacteroidales	Muribaculaceae	CAG-485		CAG-485 (A2080)	3294733
ANI_AL_95_02085	Bacteria	Actinobacteriota	Coriobacteriia	Coriobacteriales	Eggerthellaceae			Eggerthellaceae (A2085)	2091040
ANI_AL_95_02099	Bacteria	Firmicutes_A	Clostridia	Oscillospirales	Acutalibacteraceae	UMGS1839		UMGS1839 (A2099)	2541690
ANI_AL_95_02124	Bacteria	Firmicutes_C	Negativicutes	Veillonellales	Dialisteraceae	Dialister	Dialister sp900545785	Dialister sp900545785 (A2124)	979815
ANI_AL_95_02141	Bacteria	Firmicutes_A	Clostridia	Lachnospirales	Lachnospiraceae	Blautia_A		Blautia_A (A2141)	2863473
ANI_AL_95_02152	Bacteria	Firmicutes_A	Clostridia	Oscillospirales	Butyricicoccaceae	Agathobaculum	Agathobaculum sp900291975	Agathobaculum sp900291975 (A2152)	2317317
ANI_AL_95_02153	Bacteria	Firmicutes_A	Clostridia	Lachnospirales	Lachnospiraceae	Frisingicoccus		Frisingicoccus (A2153)	2389149
ANI_AL_95_02158	Bacteria	Firmicutes_A	Clostridia	Peptostreptococcales	Anaerovoracaceae	Eubacterium_T	Eubacterium_T pyruvativorans	Eubacterium_T pyruvativorans (A2158)	1908879
ANI_AL_95_02162	Bacteria	Actinobacteriota	Coriobacteriia	Coriobacteriales	Atopobiaceae	Parolsenella		Parolsenella (A2162)	1705628
ANI_AL_95_02164	Bacteria	Actinobacteriota	Coriobacteriia	Coriobacteriales	Coriobacteriaceae	Collinsella	Collinsella sp003479805	Collinsella sp003479805 (A2164)	2032977
ANI_AL_95_02165	Bacteria	Actinobacteriota	Coriobacteriia	Coriobacteriales	Eggerthellaceae	CAG-1427		CAG-1427 (A2165)	1625010
ANI_AL_95_02173	Bacteria	Actinobacteriota	Coriobacteriia	Coriobacteriales	Atopobiaceae			Atopobiaceae (A2173)	1514502
ANI_AL_95_02179	Bacteria	Firmicutes	Bacilli	Lactobacillales	Lactobacillaceae	Lactiplantibacillus	Lactiplantibacillus pentosus	Lactiplantibacillus pentosus (A2179)	3431049
ANI_AL_95_02182	Bacteria	Firmicutes_C	Negativicutes	Acidaminococcales	Acidaminococcaceae	Succiniclasticum	Succiniclasticum sp900315805	Succiniclasticum sp900315805 (A2182)	1923053
ANI_AL_95_02183	Bacteria	Firmicutes_A	Clostridia	Oscillospirales	Ruminococcaceae	Gemmiger		Gemmiger (A2183)	2268905
ANI_AL_95_02187	Bacteria	Bacteroidota	Bacteroidia	Bacteroidales	Dysgonomonadaceae	Dysgonomonas	Dysgonomonas sp900079735	Dysgonomonas sp900079735 (A2187)	4774384
ANI_AL_95_02189	Bacteria	Actinobacteriota	Coriobacteriia	Coriobacteriales	Eggerthellaceae	UMGS1519	UMGS1519 sp900552585	UMGS1519 sp900552585 (A2189)	1962672
ANI_AL_95_02206	Bacteria	Firmicutes_A	Clostridia	Oscillospirales	CAG-382	UCG-010		UCG-010 (A2206)	2246258
ANI_AL_95_02208	Bacteria	Actinobacteriota	Coriobacteriia	Coriobacteriales	Eggerthellaceae	Enteroscipio	Enteroscipio rubneri	Enteroscipio rubneri (A2208)	2681021
ANI_AL_95_02227	Bacteria	Actinobacteriota	Coriobacteriia	Coriobacteriales	Eggerthellaceae			Eggerthellaceae (A2227)	2382035
ANI_AL_95_02230	Bacteria	Synergistota	Synergistia	Synergistales	Synergistaceae	An23		An23 (A2230)	2030649
ANI_AL_95_02234	Bacteria	Firmicutes_A	Clostridia	Lachnospirales	Lachnospiraceae	Sellimonas	Sellimonas sp002161525	Sellimonas sp002161525 (A2234)	2689431
ANI_AL_95_02246	Bacteria	Bacteroidota	Bacteroidia	Bacteroidales	Bacteroidaceae	Prevotellamassilia	Prevotellamassilia sp900542795	Prevotellamassilia sp900542795 (A2246)	2503150
ANI_AL_95_02258	Bacteria	Firmicutes_A	Clostridia	Oscillospirales	Ruminococcaceae	Pygmaiobacter		Pygmaiobacter (A2258)	2895167
ANI_AL_95_02272	Bacteria	Firmicutes_A	Clostridia	Lachnospirales	Lachnospiraceae	Lachnoclostridium_A		Lachnoclostridium_A (A2272)	2878584
ANI_AL_95_02291	Bacteria	Firmicutes_A	Clostridia	Lachnospirales	Lachnospiraceae			Lachnospiraceae (A2291)	2728127
ANI_AL_95_02298	Bacteria	Firmicutes_A	Clostridia_A	Christensenellales	CAG-74	UMGS1603		UMGS1603 (A2298)	2637338
ANI_AL_95_02313	Bacteria	Firmicutes_A	Clostridia	Oscillospirales	Acutalibacteraceae			Acutalibacteraceae (A2313)	2271490
ANI_AL_95_02315	Bacteria	Firmicutes_A	Clostridia	Oscillospirales	Oscillospiraceae	Oscillibacter	Oscillibacter sp900548505	Oscillibacter sp900548505 (A2315)	2323628
ANI_AL_95_02319	Bacteria	Firmicutes_A	Clostridia_A	Christensenellales	UBA1750	UBA7102		UBA7102 (A2319)	2676371
ANI_AL_95_02320	Bacteria	Firmicutes_A	Clostridia	Oscillospirales	Ruminococcaceae	Fournierella	Fournierella sp002160145	Fournierella sp002160145 (A2320)	2269059
ANI_AL_95_02331	Bacteria	Proteobacteria	Gammaproteobacteria	Burkholderiales	Burkholderiaceae	Sutterella		Sutterella (A2331)	2022646
ANI_AL_95_02337	Bacteria	Firmicutes_A	Clostridia_A	Christensenellales	CAG-74	UMGS1603		UMGS1603 (A2337)	2829466
ANI_AL_95_02349	Bacteria	Firmicutes_C	Negativicutes	Veillonellales	Dialisteraceae	UBA5809	UBA5809 sp002417965	UBA5809 sp002417965 (A2349)	1804005
ANI_AL_95_02364	Bacteria	Firmicutes_A	Clostridia_A	Christensenellales	CAG-138			CAG-138 (A2364)	2085091
ANI_AL_95_02403	Bacteria	Firmicutes_A	Clostridia	Oscillospirales				Oscillospirales (A2403)	1492111
ANI_AL_95_02409	Bacteria	Firmicutes_A	Clostridia	Peptostreptococcales	Anaerovoracaceae	Mogibacterium	Mogibacterium sp900315625	Mogibacterium sp900315625 (A2409)	1948689
ANI_AL_95_02412	Bacteria	Firmicutes	Bacilli	Lactobacillales	Streptococcaceae	Streptococcus	Streptococcus gordonii	Streptococcus gordonii (A2412)	2196662
ANI_AL_95_02414	Bacteria	Firmicutes_A	Clostridia	Lachnospirales	Lachnospiraceae	GCA-900066575	GCA-900066575 sp002160765	GCA-900066575 sp002160765 (A2414)	2914672
ANI_AL_95_02429	Bacteria	Firmicutes_A	Clostridia	Lachnospirales	Lachnospiraceae	GCA-900066575	GCA-900066575 sp900553635	GCA-900066575 sp900553635 (A2429)	2406612
ANI_AL_95_02446	Bacteria	Bacteroidota	Bacteroidia	Bacteroidales	Bacteroidaceae	Bacteroides	Bacteroides clarus	Bacteroides clarus (A2446)	3747170
ANI_AL_95_02460	Bacteria	Firmicutes_A	Clostridia	Oscillospirales	Oscillospiraceae	CAG-170	CAG-170 sp900549635	CAG-170 sp900549635 (A2460)	2076850
ANI_AL_95_02463	Bacteria	Firmicutes_A	Clostridia	Lachnospirales	Lachnospiraceae	Blautia	Blautia hominis	Blautia hominis (A2463)	5599034
ANI_AL_95_02467	Bacteria	Actinobacteriota	Coriobacteriia	Coriobacteriales	UMGS124	UMGS124	UMGS124 sp900555105	UMGS124 sp900555105 (A2467)	2953439
ANI_AL_95_02476	Bacteria	Firmicutes_A	Clostridia	Lachnospirales	Lachnospiraceae	1XD42-69		1XD42-69 (A2476)	2787211
ANI_AL_95_02484	Bacteria	Actinobacteriota	Coriobacteriia	Coriobacteriales	Eggerthellaceae	Slackia_A	Slackia_A sp900553655	Slackia_A sp900553655 (A2484)	1993161
ANI_AL_95_02486	Bacteria	Firmicutes_A	Clostridia	Lachnospirales	Lachnospiraceae			Lachnospiraceae (A2486)	2022256
ANI_AL_95_02516	Bacteria	Firmicutes_A	Clostridia	Oscillospirales	Oscillospiraceae	UMGS1766		UMGS1766 (A2516)	2517918
ANI_AL_95_02517	Bacteria	Firmicutes_A	Clostridia_A	Christensenellales	CAG-74			CAG-74 (A2517)	3392224
ANI_AL_95_02532	Bacteria	Firmicutes_A	Clostridia	Oscillospirales	Ruminococcaceae	Fournierella	Fournierella sp004558145	Fournierella sp004558145 (A2532)	2333522
ANI_AL_95_02534	Bacteria	Firmicutes_A	Clostridia	Lachnospirales	Lachnospiraceae	Anaerobutyricum	Anaerobutyricum sp900016875	Anaerobutyricum sp900016875 (A2534)	3088801
ANI_AL_95_02541	Bacteria	Firmicutes_A	Clostridia	Monoglobales	Monoglobaceae	UMGS1820	UMGS1820 sp900545865	UMGS1820 sp900545865 (A2541)	1507564
ANI_AL_95_02556	Bacteria	Actinobacteriota	Coriobacteriia	Coriobacteriales	Eggerthellaceae	Senegalimassilia	Senegalimassilia sp004135645	Senegalimassilia sp004135645 (A2556)	1917188
ANI_AL_95_02558	Bacteria	Firmicutes_A	Clostridia	Oscillospirales	Butyricicoccaceae	AM07-15		AM07-15 (A2558)	2454331
ANI_AL_95_02564	Bacteria	Campylobacterota	Campylobacteria	Campylobacterales	Campylobacteraceae	Campylobacter_A		Campylobacter_A (A2564)	1325372
ANI_AL_95_02586	Bacteria	Firmicutes_A	Clostridia	Oscillospirales	Ruminococcaceae	SFJ001	SFJ001 sp004555865	SFJ001 sp004555865 (A2586)	1696715
ANI_AL_95_02587	Bacteria	Firmicutes_A	Clostridia	Peptostreptococcales	Anaerovoracaceae	UBA1191		UBA1191 (A2587)	2468500
ANI_AL_95_02592	Bacteria	Actinobacteriota	Coriobacteriia	Coriobacteriales	QAMH01	QAMH01	QAMH01 sp900556425	QAMH01 sp900556425 (A2592)	2038699
ANI_AL_95_02593	Bacteria	Actinobacteriota	Coriobacteriia	Coriobacteriales	QAMH01	QAMH01	QAMH01 sp003149935	QAMH01 sp003149935 (A2593)	1929087
ANI_AL_95_02596	Bacteria	Firmicutes_A	Clostridia	Peptostreptococcales	Anaerovoracaceae	UBA1191	UBA1191 sp900066305	UBA1191 sp900066305 (A2596)	2084041
ANI_AL_95_02599	Bacteria	Actinobacteriota	Actinomycetia	Actinomycetales	Actinomycetaceae	Pauljensenia		Pauljensenia (A2599)	2257356
ANI_AL_95_02600	Bacteria	Actinobacteriota	Actinomycetia	Actinomycetales	Actinomycetaceae	Pauljensenia		Pauljensenia (A2600)	2322963
ANI_AL_95_02607	Bacteria	Firmicutes_A	Clostridia	Oscillospirales	Oscillospiraceae	CAG-110	CAG-110 sp900547405	CAG-110 sp900547405 (A2607)	2020865
ANI_AL_95_02610	Bacteria	Firmicutes_A	Clostridia_A	Christensenellales	Christensenellaceae	QA		QA (A2610)	1430516
ANI_AL_95_02643	Bacteria	Actinobacteriota	Coriobacteriia	Coriobacteriales	UMGS124	UMGS124		UMGS124 (A2643)	3775841
ANI_AL_95_02656	Bacteria	Firmicutes_A	Clostridia	Oscillospirales	Oscillospiraceae			Oscillospiraceae (A2656)	1945643
ANI_AL_95_02695	Bacteria	Firmicutes_A	Clostridia	Oscillospirales	Oscillospiraceae	CAG-110	CAG-110 sp900549705	CAG-110 sp900549705 (A2695)	2481790
ANI_AL_95_02696	Bacteria	Firmicutes_A	Clostridia_A	Christensenellales	Christensenellaceae	QA	QA	QA (A2696)	1449169
ANI_AL_95_02735	Bacteria	Actinobacteriota	Coriobacteriia	Coriobacteriales	QAMH01			QAMH01 (A2735)	1852139
ANI_AL_95_02736	Bacteria	Actinobacteriota	Coriobacteriia	Coriobacteriales	QAMH01			QAMH01 (A2736)	2200188
ANI_AL_95_02737	Bacteria	Firmicutes_A	Clostridia_A	Christensenellales	CAG-74	UMGS1633	UMGS1633 sp900553645	UMGS1633 sp900553645 (A2737)	3163607
ANI_AL_95_02754	Bacteria	Proteobacteria	Gammaproteobacteria	Burkholderiales	Burkholderiaceae	Sutterella	Sutterella sp006337085	Sutterella sp006337085 (A2754)	2649065
ANI_AL_95_02800	Bacteria	Firmicutes_A	Clostridia	Lachnospirales	Lachnospiraceae	Blautia_A	Blautia_A sp900066355	Blautia_A sp900066355 (A2800)	3757491
ANI_AL_95_02820	Bacteria	Actinobacteriota	Coriobacteriia	Coriobacteriales	Atopobiaceae	UMGS1418	UMGS1418 sp900551595	UMGS1418 sp900551595 (A2820)	1819887
ANI_AL_95_02826	Bacteria	Bacteroidota	Bacteroidia	Bacteroidales	Bacteroidaceae	Phocaeicola	Phocaeicola mediterraneensis	Phocaeicola mediterraneensis (A2826)	3459700
ANI_AL_95_02877	Bacteria	Firmicutes_A	Clostridia	Oscillospirales	Oscillospiraceae	UMGS1766	UMGS1766 sp900554855	UMGS1766 sp900554855 (A2877)	2141735
ANI_AL_95_02885	Bacteria	Bacteroidota	Bacteroidia	Bacteroidales	UBA11471	UBA11471	UBA11471 sp900547555	UBA11471 sp900547555 (A2885)	2590534
ANI_AL_95_02904	Bacteria	Firmicutes_A	Clostridia	Lachnospirales	Lachnospiraceae	UBA9502		UBA9502 (A2904)	2700952
ANI_AL_95_02919	Bacteria	Firmicutes_A	Clostridia	Lachnospirales	Lachnospiraceae			Lachnospiraceae (A2919)	2478973
ANI_AL_95_02945	Bacteria	Desulfobacterota	Desulfovibrionia	Desulfovibrionales	Desulfovibrionaceae	Desulfovibrio	Desulfovibrio sp900540515	Desulfovibrio sp900540515 (A2945)	3034978
ANI_AL_95_02946	Bacteria	Firmicutes_A	Clostridia	Peptostreptococcales	Anaerovoracaceae			Anaerovoracaceae (A2946)	2572757
ANI_AL_95_02951	Bacteria	Firmicutes_A	Clostridia	Oscillospirales	Oscillospiraceae			Oscillospiraceae (A2951)	2758775
ANI_AL_95_02999	Bacteria	Firmicutes_A	Clostridia	Oscillospirales	Oscillospiraceae	Lawsonibacter	Lawsonibacter sp900066645	Lawsonibacter sp900066645 (A2999)	2071642
ANI_AL_95_03024	Bacteria	Firmicutes_A	Clostridia	Lachnospirales	Lachnospiraceae	UBA7160		UBA7160 (A3024)	3016580
ANI_AL_95_03045	Bacteria	Firmicutes_A	Clostridia	Oscillospirales	Oscillospiraceae			Oscillospiraceae (A3045)	1980611
ANI_AL_95_03107	Bacteria	Firmicutes	Bacilli	Erysipelotrichales	Erysipelotrichaceae	Longicatena	Longicatena sp003433845	Longicatena sp003433845 (A3107)	3984610
ANI_AL_95_03118	Bacteria	Firmicutes_A	Clostridia_A	Christensenellales	CAG-74	Firm-11		Firm-11 (A3118)	2831822
ANI_AL_95_03122	Bacteria	Firmicutes_A	Clostridia	Oscillospirales	Acutalibacteraceae	UMGS1071	UMGS1071 sp900541905	UMGS1071 sp900541905 (A3122)	1970360
ANI_AL_95_03156	Bacteria	Firmicutes_A	Clostridia	Lachnospirales	Lachnospiraceae			Lachnospiraceae (A3156)	2833014
ANI_AL_95_03157	Bacteria	Actinobacteriota	Coriobacteriia	Coriobacteriales	Atopobiaceae	Olsenella_E	Olsenella_E sp900540955	Olsenella_E sp900540955 (A3157)	1926284
ANI_AL_95_03158	Bacteria	Actinobacteriota	Coriobacteriia	Coriobacteriales	Atopobiaceae	Olsenella_E	Olsenella_E sp003150175	Olsenella_E sp003150175 (A3158)	1982266
ANI_AL_95_03205	Bacteria	Firmicutes_A	Clostridia	Oscillospirales	Oscillospiraceae	UBA5446	UBA5446 sp900546485	UBA5446 sp900546485 (A3205)	2340062
ANI_AL_95_03241	Bacteria	Firmicutes_A	Clostridia	Oscillospirales	Oscillospiraceae	CAG-83	CAG-83 sp900552475	CAG-83 sp900552475 (A3241)	2144441
ANI_AL_95_03247	Bacteria	Firmicutes_C	Negativicutes	Veillonellales	Veillonellaceae	Veillonella	Veillonella dispar_A	Veillonella dispar_A (A3247)	1966538
ANI_AL_95_03248	Bacteria	Firmicutes_C	Negativicutes	Veillonellales	Veillonellaceae	Veillonella	Veillonella rogosae	Veillonella rogosae (A3248)	2176752
ANI_AL_95_03312	Bacteria	Bacteroidota	Bacteroidia	Bacteroidales	Bacteroidaceae	Phocaeicola	Phocaeicola plebeius_A	Phocaeicola plebeius_A (A3312)	3626934
ANI_AL_95_03320	Bacteria	Actinobacteriota	Coriobacteriia	Coriobacteriales	Eggerthellaceae	CAG-1427	CAG-1427 sp900544455	CAG-1427 sp900544455 (A3320)	1656443
ANI_AL_95_03366	Bacteria	Bacteroidota	Bacteroidia	Bacteroidales	Rikenellaceae	Tidjanibacter		Tidjanibacter (A3366)	2228046
ANI_AL_95_03382	Bacteria	Desulfobacterota	Desulfovibrionia	Desulfovibrionales	Desulfovibrionaceae	Desulfovibrio	Desulfovibrio piger_A	Desulfovibrio piger_A (A3382)	1815619
ANI_AL_95_03386	Bacteria	Firmicutes_A	Clostridia	Oscillospirales	Acutalibacteraceae	Acutalibacter		Acutalibacter (A3386)	2870458
ANI_AL_95_03388	Bacteria	Firmicutes_A	Clostridia	Oscillospirales	Acutalibacteraceae	Acutalibacter	Acutalibacter sp900543555	Acutalibacter sp900543555 (A3388)	2386891
ANI_AL_95_03389	Bacteria	Firmicutes_A	Clostridia	Oscillospirales	Acutalibacteraceae	Acutalibacter		Acutalibacter (A3389)	2111258
ANI_AL_95_03431	Bacteria	Firmicutes_A	Clostridia	Lachnospirales	Lachnospiraceae	Coprococcus_A	Coprococcus_A sp900548825	Coprococcus_A sp900548825 (A3431)	2625312
ANI_AL_95_03445	Bacteria	Actinobacteriota	Coriobacteriia	Coriobacteriales	Eggerthellaceae	Raoultibacter		Raoultibacter (A3445)	2956429
ANI_AL_95_03448	Bacteria	Firmicutes_A	Clostridia	Peptostreptococcales	Anaerovoracaceae			Anaerovoracaceae (A3448)	2148150
ANI_AL_95_03455	Bacteria	Firmicutes_A	Clostridia	Lachnospirales	Lachnospiraceae	Enterocloster	Enterocloster clostridioformis	Enterocloster clostridioformis (A3455)	5655915
ANI_AL_95_03466	Bacteria	Actinobacteriota	Coriobacteriia	Coriobacteriales	Eggerthellaceae	Adlercreutzia	Adlercreutzia celatus_A	Adlercreutzia celatus_A (A3466)	2506264
ANI_AL_95_03470	Bacteria	Actinobacteriota	Coriobacteriia	Coriobacteriales	Eggerthellaceae	Adlercreutzia		Adlercreutzia (A3470)	2280870
ANI_AL_95_03471	Bacteria	Actinobacteriota	Coriobacteriia	Coriobacteriales	Eggerthellaceae	Adlercreutzia	Adlercreutzia equolifaciens	Adlercreutzia equolifaciens (A3471)	2254389
ANI_AL_95_03473	Bacteria	Firmicutes_A	Clostridia	Oscillospirales	Oscillospiraceae	CAG-110	CAG-110 sp900546075	CAG-110 sp900546075 (A3473)	1768670
ANI_AL_95_03477	Bacteria	Desulfobacterota	Desulfovibrionia	Desulfovibrionales	Desulfovibrionaceae	Bilophila	Bilophila sp900550745	Bilophila sp900550745 (A3477)	3133556
ANI_AL_95_03482	Bacteria	Firmicutes_A	Clostridia	Oscillospirales	Ruminococcaceae	Ruminiclostridium_E	Ruminiclostridium_E sp900539195	Ruminiclostridium_E sp900539195 (A3482)	1767422
ANI_AL_95_03493	Bacteria	Bacteroidota	Bacteroidia	Bacteroidales	Bacteroidaceae	Paraprevotella	Paraprevotella clara	Paraprevotella clara (A3493)	3890491
ANI_AL_95_03508	Bacteria	Actinobacteriota	Coriobacteriia	Coriobacteriales	Eggerthellaceae	UMGS1773	UMGS1773 sp003343725	UMGS1773 sp003343725 (A3508)	1459895
ANI_AL_95_03509	Bacteria	Actinobacteriota	Coriobacteriia	Coriobacteriales	Coriobacteriaceae	Collinsella	Collinsella phocaeensis	Collinsella phocaeensis (A3509)	1913630
meta_mOTU_v2_5309	Bacteria	Firmicutes_A	Clostridia_A	Christensenellales	UBA1750	UBA7102		UBA7102 (m5309)	2546794
meta_mOTU_v2_5313	Bacteria	Firmicutes_A	Clostridia	TANB77	CAG-508	CAG-269		CAG-269 (m5313)	1132230
meta_mOTU_v2_5318	Bacteria	Firmicutes_A	Clostridia	Lachnospirales	Lachnospiraceae	CAG-791	CAG-791 sp000431495	CAG-791 sp000431495 (m5318)	2281698
meta_mOTU_v2_5329	Bacteria	Bacteroidota	Bacteroidia	Bacteroidales	Marinifilaceae	Butyricimonas	Butyricimonas virosa	Butyricimonas virosa (m5329)	3654760
meta_mOTU_v2_5330	Bacteria	Firmicutes_A	Clostridia	Oscillospirales	Ruminococcaceae	Gemmiger	Gemmiger sp900540595	Gemmiger sp900540595 (m5330)	2210137
meta_mOTU_v2_5331	Bacteria	Firmicutes_A	Clostridia	Oscillospirales	Ruminococcaceae	Negativibacillus	Negativibacillus sp000435195	Negativibacillus sp000435195 (m5331)	1602581
meta_mOTU_v2_5337	Bacteria	Firmicutes_C	Negativicutes	Veillonellales	Dialisteraceae	Allisonella	Allisonella histaminiformans	Allisonella histaminiformans (m5337)	1461544
meta_mOTU_v2_5339	Bacteria	Firmicutes_A	Clostridia	Oscillospirales	Oscillospiraceae	Evtepia	Evtepia gabavorous	Evtepia gabavorous (m5339)	1470222
meta_mOTU_v2_5341	Bacteria	Firmicutes_A	Clostridia	Lachnospirales	Lachnospiraceae	UBA4285	UBA4285 sp900545225	UBA4285 sp900545225 (m5341)	1430547
meta_mOTU_v2_5344	Bacteria	Firmicutes_A	Clostridia_A	Christensenellales	CAG-552	UBA10677	UBA10677 sp900543755	UBA10677 sp900543755 (m5344)	1855342
meta_mOTU_v2_5347	Bacteria	Firmicutes_A	Clostridia	Lachnospirales	Lachnospiraceae	Clostridium_Q	Clostridium_Q sp000435655	Clostridium_Q sp000435655 (m5347)	2127744
meta_mOTU_v2_5351	Bacteria	Firmicutes_A	Clostridia	Oscillospirales	Oscillospiraceae	Oscillibacter	Oscillibacter sp900542115	Oscillibacter sp900542115 (m5351)	1519320
meta_mOTU_v2_5354	Bacteria	Firmicutes_A	Clostridia	Lachnospirales	Lachnospiraceae	Agathobacter	Agathobacter faecis	Agathobacter faecis (m5354)	2737691
meta_mOTU_v2_5357	Bacteria	Firmicutes_A	Clostridia	Oscillospirales	Acutalibacteraceae	Anaeromassilibacillus	Anaeromassilibacillus sp001305115	Anaeromassilibacillus sp001305115 (m5357)	2745528
meta_mOTU_v2_5362	Bacteria	Firmicutes_A	Clostridia_A	Christensenellales	Borkfalkiaceae	QALS01	QALS01 sp900555925	QALS01 sp900555925 (m5362)	1444699
meta_mOTU_v2_5364	Bacteria	Firmicutes_A	Clostridia	Lachnospirales	Lachnospiraceae	CAG-127	CAG-127 sp900319515	CAG-127 sp900319515 (m5364)	2482206
meta_mOTU_v2_5366	Bacteria	Firmicutes_A	Clostridia	TANB77	CAG-508	UMGS1781	UMGS1781 sp900553695	UMGS1781 sp900553695 (m5366)	731619
meta_mOTU_v2_5373	Bacteria	Actinobacteriota	Coriobacteriia	Coriobacteriales	Eggerthellaceae	Slackia_A	Slackia_A isoflavoniconvertens	Slackia_A isoflavoniconvertens (m5373)	1833409
meta_mOTU_v2_5375	Bacteria	Bacteroidota	Bacteroidia	Bacteroidales	Coprobacteraceae	Coprobacter	Coprobacter secundus	Coprobacter secundus (m5375)	3568856
meta_mOTU_v2_5379	Bacteria	Firmicutes_A	Clostridia	Lachnospirales	Lachnospiraceae	Coprococcus	Coprococcus eutactus_A	Coprococcus eutactus_A (m5379)	2523419
meta_mOTU_v2_5382	Bacteria	Firmicutes_A	Clostridia	Oscillospirales	Ruminococcaceae	Negativibacillus	Negativibacillus sp900547455	Negativibacillus sp900547455 (m5382)	1951698
meta_mOTU_v2_5383	Bacteria	Firmicutes_A	Clostridia	Lachnospirales	Lachnospiraceae	UBA2882	UBA2882 sp900542015	UBA2882 sp900542015 (m5383)	2913706
meta_mOTU_v2_5386	Bacteria	Proteobacteria	Alphaproteobacteria	RF32	CAG-239	CAG-495	CAG-495 sp000436375	CAG-495 sp000436375 (m5386)	1713878
meta_mOTU_v2_5389	Bacteria	Firmicutes_A	Clostridia	TANB77	CAG-508	CAG-269	CAG-269 sp000437215	CAG-269 sp000437215 (m5389)	1484877
meta_mOTU_v2_5392	Bacteria	Firmicutes_A	Clostridia	Oscillospirales	Ruminococcaceae	UBA1394	UBA1394 sp900538575	UBA1394 sp900538575 (m5392)	2346804
meta_mOTU_v2_5393	Bacteria	Proteobacteria	Gammaproteobacteria	Burkholderiales	Burkholderiaceae	Duodenibacillus	Duodenibacillus sp003472385	Duodenibacillus sp003472385 (m5393)	1783354
meta_mOTU_v2_5396	Bacteria	Firmicutes_A	Clostridia	Oscillospirales	Oscillospiraceae	CAG-110	CAG-110 sp003525905	CAG-110 sp003525905 (m5396)	1861752
meta_mOTU_v2_5397	Bacteria	Firmicutes_A	Clostridia	Oscillospirales	Oscillospiraceae	CAG-170	CAG-170 sp900545925	CAG-170 sp900545925 (m5397)	2445883
meta_mOTU_v2_5401	Bacteria	Firmicutes_A	Clostridia	Lachnospirales	Lachnospiraceae	CAG-95	CAG-95 sp000436115	CAG-95 sp000436115 (m5401)	2826602
meta_mOTU_v2_5405	Bacteria	Bacteroidota	Bacteroidia	Bacteroidales	Muribaculaceae	CAG-279	CAG-279 sp900544305	CAG-279 sp900544305 (m5405)	1921876
meta_mOTU_v2_5408	Bacteria	Firmicutes_A	Clostridia	Oscillospirales	Ruminococcaceae	Negativibacillus	Negativibacillus sp900547015	Negativibacillus sp900547015 (m5408)	1576134
meta_mOTU_v2_5409	Bacteria	Bacteroidota	Bacteroidia	Bacteroidales	Muribaculaceae	UBA7173	UBA7173 sp900548705	UBA7173 sp900548705 (m5409)	1880538
meta_mOTU_v2_5411	Bacteria	Firmicutes_A	Clostridia	Lachnospirales	Lachnospiraceae	Ruminococcus_A	Ruminococcus_A sp003011855	Ruminococcus_A sp003011855 (m5411)	2400079
meta_mOTU_v2_5412	Bacteria	Firmicutes_A	Clostridia	Oscillospirales	Oscillospiraceae	CAG-83	CAG-83 sp003539495	CAG-83 sp003539495 (m5412)	1343669
meta_mOTU_v2_5413	Bacteria	Firmicutes_A	Clostridia	TANB77	CAG-508	CAG-245	CAG-245 sp000435175	CAG-245 sp000435175 (m5413)	1472840
meta_mOTU_v2_5421	Bacteria	Firmicutes_A	Clostridia_A	Christensenellales	CAG-552	UBA10677	UBA10677 sp003533505	UBA10677 sp003533505 (m5421)	1304298
meta_mOTU_v2_5423	Bacteria	Bacteroidota	Bacteroidia	Bacteroidales	Rikenellaceae	Alistipes	Alistipes sp000434235	Alistipes sp000434235 (m5423)	2515421
meta_mOTU_v2_5431	Bacteria	Bacteroidota	Bacteroidia	Bacteroidales	Porphyromonadaceae	Porphyromonas	Porphyromonas sp900546675	Porphyromonas sp900546675 (m5431)	2011195
meta_mOTU_v2_5435	Bacteria	Bacteroidota	Bacteroidia	Bacteroidales	UBA932	RC9	RC9 sp000435075	RC9 sp000435075 (m5435)	1767840
meta_mOTU_v2_5437	Bacteria	Firmicutes_A	Clostridia	Oscillospirales	Butyricicoccaceae	Agathobaculum	Agathobaculum butyriciproducens	Agathobaculum butyriciproducens (m5437)	1637846
meta_mOTU_v2_5442	Bacteria	Firmicutes_A	Clostridia	Lachnospirales	Lachnospiraceae	Acetatifactor		Acetatifactor (m5442)	2848885
meta_mOTU_v2_5453	Bacteria	Firmicutes_A	Clostridia	Oscillospirales	Acutalibacteraceae	CAG-177	CAG-177 sp003538135	CAG-177 sp003538135 (m5453)	2119425
meta_mOTU_v2_5463	Bacteria	Firmicutes_A	Clostridia	Lachnospirales	Lachnospiraceae	Eubacterium_G	Eubacterium_G sp000432355	Eubacterium_G sp000432355 (m5463)	2332532
meta_mOTU_v2_5464	Bacteria	Firmicutes_A	Clostridia	TANB77	CAG-508	CAG-793	CAG-793 sp000433915	CAG-793 sp000433915 (m5464)	1256732
meta_mOTU_v2_5466	Bacteria	Firmicutes_A	Clostridia	Lachnospirales	Lachnospiraceae	Dorea	Dorea sp000433535	Dorea sp000433535 (m5466)	2248048
meta_mOTU_v2_5475	Bacteria	Cyanobacteria	Vampirovibrionia	Gastranaerophilales	Gastranaerophilaceae	Zag111	Zag111 sp002102825	Zag111 sp002102825 (m5475)	1856402
meta_mOTU_v2_5477	Bacteria	Firmicutes_A	Clostridia	Peptostreptococcales	Anaerovoracaceae	UBA1191	UBA1191 sp900549125	UBA1191 sp900549125 (m5477)	1804125
meta_mOTU_v2_5482	Bacteria	Firmicutes_A	Clostridia	Oscillospirales	Acutalibacteraceae	Eubacterium_R	Eubacterium_R sp003526845	Eubacterium_R sp003526845 (m5482)	1657652
meta_mOTU_v2_5489	Bacteria	Actinobacteriota	Coriobacteriia	Coriobacteriales	Coriobacteriaceae	Collinsella		Collinsella (m5489)	1749426
meta_mOTU_v2_5493	Bacteria	Bacteroidota	Bacteroidia	Bacteroidales	Bacteroidaceae	Phocaeicola	Phocaeicola sp900551645	Phocaeicola sp900551645 (m5493)	3145770
meta_mOTU_v2_5498	Bacteria	Firmicutes_A	Clostridia	TANB77	CAG-508	CAG-492	CAG-492 sp000434015	CAG-492 sp000434015 (m5498)	1538018
meta_mOTU_v2_5502	Bacteria	Bacteroidota	Bacteroidia	Bacteroidales	Bacteroidaceae	Prevotella	Prevotella sp000434975	Prevotella sp000434975 (m5502)	2178176
meta_mOTU_v2_5505	Bacteria	Firmicutes_A	Clostridia	TANB77	CAG-508	CAG-269	CAG-269 sp001916005	CAG-269 sp001916005 (m5505)	1165690
meta_mOTU_v2_5511	Bacteria	Firmicutes_A	Clostridia	Peptostreptococcales	Anaerovoracaceae	CAG-145	CAG-145 sp900540145	CAG-145 sp900540145 (m5511)	1878432
meta_mOTU_v2_5512	Bacteria	Firmicutes_A	Clostridia	Lachnospirales	Lachnospiraceae	Ruminococcus_A	Ruminococcus_A sp000432335	Ruminococcus_A sp000432335 (m5512)	1153833
meta_mOTU_v2_5513	Bacteria	Firmicutes_A	Clostridia	Oscillospirales	Oscillospiraceae	CAG-83	CAG-83 sp900548615	CAG-83 sp900548615 (m5513)	1923638
meta_mOTU_v2_5514	Bacteria	Firmicutes_A	Clostridia	Oscillospirales	Oscillospiraceae	UBA5446	UBA5446 sp004553625	UBA5446 sp004553625 (m5514)	2330973
meta_mOTU_v2_5517	Bacteria	Firmicutes_A	Clostridia	Oscillospirales	Oscillospiraceae			Oscillospiraceae (m5517)	1967248
meta_mOTU_v2_5520	Bacteria	Bacteroidota	Bacteroidia	Bacteroidales	Marinifilaceae	Butyricimonas	Butyricimonas sp002161485	Butyricimonas sp002161485 (m5520)	4297569
meta_mOTU_v2_5522	Bacteria	Firmicutes_A	Clostridia_A	Christensenellales	CAG-917	UMGS1688	UMGS1688 sp900544575	UMGS1688 sp900544575 (m5522)	1581206
meta_mOTU_v2_5525	Bacteria	Firmicutes	Bacilli	Erysipelotrichales	Erysipelatoclostridiaceae	Erysipelatoclostridium	Erysipelatoclostridium sp003024675	Erysipelatoclostridium sp003024675 (m5525)	2016939
meta_mOTU_v2_5540	Bacteria	Firmicutes_A	Clostridia	Oscillospirales	Oscillospiraceae	CAG-83	CAG-83 sp003487665	CAG-83 sp003487665 (m5540)	1239239
meta_mOTU_v2_5543	Bacteria	Actinobacteriota	Coriobacteriia	Coriobacteriales	Atopobiaceae	Parolsenella	Parolsenella catena	Parolsenella catena (m5543)	1462188
meta_mOTU_v2_5547	Bacteria	Firmicutes_A	Clostridia	Lachnospirales	Lachnospiraceae	Blautia_A		Blautia_A (m5547)	5224935
meta_mOTU_v2_5554	Bacteria	Firmicutes_C	Negativicutes	Acidaminococcales	Acidaminococcaceae	Succiniclasticum	Succiniclasticum sp900544275	Succiniclasticum sp900544275 (m5554)	1679237
meta_mOTU_v2_5555	Bacteria	Bacteroidota	Bacteroidia	Bacteroidales	Bacteroidaceae	Prevotella	Prevotella copri_A	Prevotella copri_A (m5555)	2089522
meta_mOTU_v2_5560	Bacteria	Firmicutes_A	Clostridia	Lachnospirales	Lachnospiraceae	Blautia_A	Blautia_A sp900551465	Blautia_A sp900551465 (m5560)	3177636
meta_mOTU_v2_5561	Bacteria	Firmicutes_A	Clostridia	TANB77	CAG-508	CAG-273	CAG-273 sp000437855	CAG-273 sp000437855 (m5561)	1224536
meta_mOTU_v2_5568	Bacteria	Bacteroidota	Bacteroidia	Bacteroidales	Bacteroidaceae	Prevotellamassilia	Prevotellamassilia timonensis	Prevotellamassilia timonensis (m5568)	1011087
meta_mOTU_v2_5569	Bacteria	Firmicutes_A	Clostridia	Oscillospirales	Oscillospiraceae	UBA5446	UBA5446 sp900543085	UBA5446 sp900543085 (m5569)	2283166
meta_mOTU_v2_5583	Bacteria	Firmicutes_A	Clostridia	Oscillospirales	CAG-272	CAG-272	CAG-272 sp000433515	CAG-272 sp000433515 (m5583)	2243556
meta_mOTU_v2_5585	Bacteria	Firmicutes	Bacilli	RF39	CAG-611	UBA7057	UBA7057 sp900542735	UBA7057 sp900542735 (m5585)	1369678
meta_mOTU_v2_5603	Bacteria	Firmicutes_A	Clostridia	Lachnospirales	Lachnospiraceae	Hungatella_A	Hungatella_A sp003478355	Hungatella_A sp003478355 (m5603)	2636202
meta_mOTU_v2_5630	Bacteria	Firmicutes_A	Clostridia	Oscillospirales	Ruminococcaceae	Ruminococcus	Ruminococcus sp900540005	Ruminococcus sp900540005 (m5630)	2132307
meta_mOTU_v2_5632	Bacteria	Desulfobacterota	Desulfovibrionia	Desulfovibrionales	Desulfovibrionaceae	Mailhella	Mailhella sp003150275	Mailhella sp003150275 (m5632)	3395781
meta_mOTU_v2_5641	Bacteria	Firmicutes_A	Clostridia	Lachnospirales	Lachnospiraceae	UBA9502	UBA9502 sp900538475	UBA9502 sp900538475 (m5641)	2467447
meta_mOTU_v2_5647	Bacteria	Bacteroidota	Bacteroidia	Bacteroidales	UBA932	RC9	RC9 sp900545245	RC9 sp900545245 (m5647)	2092078
meta_mOTU_v2_5651	Bacteria	Cyanobacteria	Vampirovibrionia	Gastranaerophilales	Gastranaerophilaceae	QAMI01	QAMI01 sp900551915	QAMI01 sp900551915 (m5651)	1741188
meta_mOTU_v2_5652	Bacteria	Proteobacteria	Alphaproteobacteria	RF32	CAG-239	51-20	51-20 sp001917175	51-20 sp001917175 (m5652)	3270068
meta_mOTU_v2_5655	Bacteria	Bacteroidota	Bacteroidia	Bacteroidales	Muribaculaceae	UBA7173	UBA7173 sp900546835	UBA7173 sp900546835 (m5655)	2058878
meta_mOTU_v2_5656	Bacteria	Firmicutes_A	Clostridia	Oscillospirales	Acutalibacteraceae	Anaeromassilibacillus	Anaeromassilibacillus sp002159845	Anaeromassilibacillus sp002159845 (m5656)	2369629
meta_mOTU_v2_5660	Bacteria	Firmicutes	Bacilli	RF39	CAG-822	UBA3631	UBA3631 sp900546275	UBA3631 sp900546275 (m5660)	452220
meta_mOTU_v2_5661	Bacteria	Firmicutes_A	Clostridia	Lachnospirales	Lachnospiraceae	Blautia_A	Blautia_A sp003471165	Blautia_A sp003471165 (m5661)	3936023
meta_mOTU_v2_5668	Bacteria	Bacteroidota	Bacteroidia	Bacteroidales	Bacteroidaceae	Prevotella	Prevotella sp003447235	Prevotella sp003447235 (m5668)	2090366
meta_mOTU_v2_5669	Bacteria	Firmicutes_A	Clostridia	Lachnospirales	Lachnospiraceae	Acetatifactor	Acetatifactor sp900066365	Acetatifactor sp900066365 (m5669)	2277979
meta_mOTU_v2_5670	Bacteria	Bacteroidota	Bacteroidia	Bacteroidales	Marinifilaceae	Odoribacter	Odoribacter massiliensis	Odoribacter massiliensis (m5670)	3993268
meta_mOTU_v2_5674	Bacteria	Firmicutes_C	Negativicutes	Selenomonadales	Massilibacillaceae			Massilibacillaceae (m5674)	2349982
meta_mOTU_v2_5677	Bacteria	Proteobacteria	Gammaproteobacteria	Burkholderiales	Burkholderiaceae	Sutterella		Sutterella (m5677)	1359237
meta_mOTU_v2_5681	Bacteria	Firmicutes_A	Clostridia	TANB77	CAG-508	CAG-273	CAG-273 sp000438355	CAG-273 sp000438355 (m5681)	1454870
meta_mOTU_v2_5698	Bacteria	Cyanobacteria	Vampirovibrionia	Gastranaerophilales	Gastranaerophilaceae	CAG-306	CAG-306 sp000980375	CAG-306 sp000980375 (m5698)	1993010
meta_mOTU_v2_5702	Bacteria	Firmicutes_A	Clostridia	Lachnospirales	Lachnospiraceae	Butyrivibrio_A	Butyrivibrio_A sp000431815	Butyrivibrio_A sp000431815 (m5702)	2109958
meta_mOTU_v2_5707	Bacteria	Firmicutes_C	Negativicutes	Veillonellales	Megasphaeraceae	Megasphaera_B	Megasphaera_B sp003467125	Megasphaera_B sp003467125 (m5707)	2384615
meta_mOTU_v2_5709	Bacteria	Bacteroidota	Bacteroidia	Bacteroidales	Bacteroidaceae	CAG-462	CAG-462 sp900291465	CAG-462 sp900291465 (m5709)	1996930
meta_mOTU_v2_5710	Bacteria	Firmicutes_A	Clostridia	Lachnospirales	Lachnospiraceae	UBA5416	UBA5416 sp900539175	UBA5416 sp900539175 (m5710)	3713475
meta_mOTU_v2_5712	Bacteria	Firmicutes_A	Clostridia	Lachnospirales	Lachnospiraceae	Enterocloster	Enterocloster sp900541315	Enterocloster sp900541315 (m5712)	2325696
meta_mOTU_v2_5718	Bacteria	Firmicutes_A	Clostridia	TANB77	CAG-508	CAG-269	CAG-269 sp001916035	CAG-269 sp001916035 (m5718)	1579404
meta_mOTU_v2_5723	Bacteria	Firmicutes_C	Negativicutes	Acidaminococcales	Acidaminococcaceae	Phascolarctobacterium_A	Phascolarctobacterium_A sp900544885	Phascolarctobacterium_A sp900544885 (m5723)	1642207
meta_mOTU_v2_5729	Bacteria	Firmicutes	Bacilli	RFN20	CAG-288	CAG-568	CAG-568 sp000434395	CAG-568 sp000434395 (m5729)	1416707
meta_mOTU_v2_5731	Bacteria	Bacteroidota	Bacteroidia	Bacteroidales	Muribaculaceae	CAG-873	CAG-873 sp900554715	CAG-873 sp900554715 (m5731)	369483
meta_mOTU_v2_5734	Bacteria	Firmicutes_A	Clostridia	Oscillospirales	Butyricicoccaceae	Butyricicoccus_A	Butyricicoccus_A sp002395695	Butyricicoccus_A sp002395695 (m5734)	1840200
meta_mOTU_v2_5735	Bacteria	Firmicutes_A	Clostridia_A	Christensenellales	QAND01	UMGS1975	UMGS1975 sp900546685	UMGS1975 sp900546685 (m5735)	1288710
meta_mOTU_v2_5741	Bacteria	Firmicutes_A	Clostridia	Lachnospirales	Lachnospiraceae	Anaerostipes	Anaerostipes hadrus_A	Anaerostipes hadrus_A (m5741)	1646227
meta_mOTU_v2_5742	Bacteria	Firmicutes_A	Clostridia	Peptostreptococcales	Peptostreptococcaceae	Peptostreptococcus		Peptostreptococcus (m5742)	1610427
meta_mOTU_v2_5745	Bacteria	Firmicutes_A	Clostridia	Lachnospirales	Lachnospiraceae	TF01-11	TF01-11 sp001414325	TF01-11 sp001414325 (m5745)	2981851
meta_mOTU_v2_5754	Bacteria	Firmicutes_A	Clostridia	Oscillospirales	Oscillospiraceae	CAG-110	CAG-110 sp900546915	CAG-110 sp900546915 (m5754)	2194063
meta_mOTU_v2_5757	Bacteria	Bacteroidota	Bacteroidia	Bacteroidales	Muribaculaceae	CAG-485	CAG-485 sp000437495	CAG-485 sp000437495 (m5757)	2043130
meta_mOTU_v2_5773	Bacteria	Bacteroidota	Bacteroidia	Bacteroidales	Muribaculaceae	C941	C941 sp004557565	C941 sp004557565 (m5773)	2457039
meta_mOTU_v2_5779	Bacteria	Firmicutes_A	Clostridia	Oscillospirales	Ruminococcaceae	Faecalibacterium		Faecalibacterium (m5779)	1724938
meta_mOTU_v2_5780	Bacteria	Bacteroidota	Bacteroidia	Bacteroidales	Bacteroidaceae	Prevotella	Prevotella sp900546575	Prevotella sp900546575 (m5780)	2657902
meta_mOTU_v2_5783	Bacteria	Firmicutes_A	Clostridia	Oscillospirales	Oscillospiraceae	UBA1777	UBA1777 sp900547315	UBA1777 sp900547315 (m5783)	1913984
meta_mOTU_v2_5785	Bacteria	Firmicutes_A	Clostridia	Lachnospirales	Lachnospiraceae	Marvinbryantia	Marvinbryantia sp900550755	Marvinbryantia sp900550755 (m5785)	2860169
meta_mOTU_v2_5791	Bacteria	Firmicutes_A	Clostridia	Lachnospirales	Lachnospiraceae	CAG-81	CAG-81 sp900541255	CAG-81 sp900541255 (m5791)	3199670
meta_mOTU_v2_5795	Bacteria	Bacteroidota	Bacteroidia	Bacteroidales	Bacteroidaceae	Prevotella		Prevotella (m5795)	836475
meta_mOTU_v2_5800	Bacteria	Firmicutes_A	Clostridia	Oscillospirales	Butyricicoccaceae	Agathobaculum	Agathobaculum sp003481705	Agathobaculum sp003481705 (m5800)	1583378
meta_mOTU_v2_5805	Bacteria	Firmicutes_A	Clostridia	Oscillospirales	Oscillospiraceae	CAG-83	CAG-83 sp000431575	CAG-83 sp000431575 (m5805)	1717212
meta_mOTU_v2_5806	Bacteria	Firmicutes_A	Clostridia	Lachnospirales	Lachnospiraceae	Ruminococcus_A	Ruminococcus_A sp000437095	Ruminococcus_A sp000437095 (m5806)	2358505
meta_mOTU_v2_5815	Bacteria	Firmicutes_A	Clostridia	Oscillospirales	Ruminococcaceae	Faecalibacterium	Faecalibacterium prausnitzii_I	Faecalibacterium prausnitzii_I (m5815)	1753907
meta_mOTU_v2_5820	Bacteria	Firmicutes_A	Clostridia_A	Christensenellales	CAG-138	UBA1685	UBA1685 sp002320595	UBA1685 sp002320595 (m5820)	2362968
meta_mOTU_v2_5826	Bacteria	Firmicutes_A	Clostridia	Lachnospirales	Lachnospiraceae	Dorea	Dorea sp900066555	Dorea sp900066555 (m5826)	1852539
meta_mOTU_v2_5840	Bacteria	Bacteroidota	Bacteroidia	Bacteroidales	Bacteroidaceae	CAG-617	CAG-617 sp000431275	CAG-617 sp000431275 (m5840)	1059347
meta_mOTU_v2_5841	Bacteria	Firmicutes_A	Clostridia_A	Christensenellales	CAG-552	CAG-552	CAG-552 sp000435495	CAG-552 sp000435495 (m5841)	1250977
meta_mOTU_v2_5845	Bacteria	Firmicutes_A	Clostridia	Oscillospirales	Oscillospiraceae	Oscillibacter	Oscillibacter sp900554425	Oscillibacter sp900554425 (m5845)	2215429
meta_mOTU_v2_5849	Bacteria	Firmicutes_A	Clostridia	Oscillospirales	Oscillospiraceae	CAG-110	CAG-110 sp000434635	CAG-110 sp000434635 (m5849)	2149964
meta_mOTU_v2_5867	Bacteria	Firmicutes_C	Negativicutes	Veillonellales	Dialisteraceae	Dialister_A	Dialister_A pneumosintes	Dialister_A pneumosintes (m5867)	1171325
meta_mOTU_v2_5868	Bacteria	Firmicutes_A	Clostridia	Oscillospirales	Oscillospiraceae	Oscillibacter	Oscillibacter sp000436875	Oscillibacter sp000436875 (m5868)	1832837
meta_mOTU_v2_5873	Bacteria	Actinobacteriota	Coriobacteriia	Coriobacteriales	Eggerthellaceae	UMGS1293		UMGS1293 (m5873)	2005038
meta_mOTU_v2_5880	Bacteria	Firmicutes_A	Clostridia	Oscillospirales	Oscillospiraceae	NK3B98	NK3B98 sp900545815	NK3B98 sp900545815 (m5880)	1956870
meta_mOTU_v2_5883	Bacteria	Firmicutes_A	Clostridia	Lachnospirales	Lachnospiraceae	Agathobacter	Agathobacter sp000434275	Agathobacter sp000434275 (m5883)	2737282
meta_mOTU_v2_5885	Bacteria	Firmicutes_A	Clostridia	Lachnospirales	Lachnospiraceae	Lachnospira	Lachnospira sp900545725	Lachnospira sp900545725 (m5885)	1624878
meta_mOTU_v2_5888	Bacteria	Firmicutes_A	Clostridia	Eubacteriales	Eubacteriaceae	Eubacterium	Eubacterium maltosivorans	Eubacterium maltosivorans (m5888)	4881189
meta_mOTU_v2_5890	Bacteria	Firmicutes_A	Clostridia	Lachnospirales	Lachnospiraceae	Dorea	Dorea sp900240315	Dorea sp900240315 (m5890)	1243482
meta_mOTU_v2_5894	Bacteria	Firmicutes_A	Clostridia	Oscillospirales	Oscillospiraceae	CAG-110	CAG-110 sp900540635	CAG-110 sp900540635 (m5894)	1985710
meta_mOTU_v2_5903	Bacteria	Bacteroidota	Bacteroidia	Bacteroidales	Bacteroidaceae	Prevotella	Prevotella sp000436915	Prevotella sp000436915 (m5903)	1484817
meta_mOTU_v2_5907	Bacteria	Firmicutes_A	Clostridia	Lachnospirales	Lachnospiraceae	GCA-900066135	GCA-900066135 sp900066135	GCA-900066135 sp900066135 (m5907)	2047694
meta_mOTU_v2_5911	Bacteria	Firmicutes_A	Clostridia_A	Christensenellales	QAND01	UMGS1975		UMGS1975 (m5911)	1556490
meta_mOTU_v2_5914	Bacteria	Firmicutes_A	Clostridia	TANB77	CAG-508	CAG-245	CAG-245 sp000434195	CAG-245 sp000434195 (m5914)	1009436
meta_mOTU_v2_5929	Bacteria	Proteobacteria	Gammaproteobacteria	Burkholderiales	Burkholderiaceae	Duodenibacillus	Duodenibacillus sp900544335	Duodenibacillus sp900544335 (m5929)	1773649
meta_mOTU_v2_5934	Bacteria	Firmicutes	Bacilli	Haloplasmatales	Turicibacteraceae	Turicibacter	Turicibacter sp001543345	Turicibacter sp001543345 (m5934)	2078655
meta_mOTU_v2_5940	Bacteria	Firmicutes_A	Clostridia	TANB77	CAG-508	CAG-354	CAG-354 sp900552655	CAG-354 sp900552655 (m5940)	1577402
meta_mOTU_v2_5944	Bacteria	Firmicutes_A	Clostridia	Oscillospirales	Oscillospiraceae	CAG-83	CAG-83 sp000435975	CAG-83 sp000435975 (m5944)	1706863
meta_mOTU_v2_5947	Bacteria	Firmicutes_A	Clostridia	Lachnospirales	Anaerotignaceae	Anaerotignum	Anaerotignum sp000436415	Anaerotignum sp000436415 (m5947)	1772220
meta_mOTU_v2_5949	Bacteria	Firmicutes_C	Negativicutes	Veillonellales	Megasphaeraceae	Megasphaera_B	Megasphaera_B sp900538925	Megasphaera_B sp900538925 (m5949)	2742138
meta_mOTU_v2_5951	Bacteria	Bacteroidota	Bacteroidia	Bacteroidales	Tannerellaceae	Parabacteroides	Parabacteroides sp900155425	Parabacteroides sp900155425 (m5951)	3720549
meta_mOTU_v2_5954	Bacteria	Firmicutes_A	Clostridia_A	Christensenellales	QAND01	UMGS1975		UMGS1975 (m5954)	1205543
meta_mOTU_v2_5957	Bacteria	Firmicutes_A	Clostridia	Lachnospirales	Lachnospiraceae	Lachnospira	Lachnospira sp900551945	Lachnospira sp900551945 (m5957)	2020481
meta_mOTU_v2_5959	Bacteria	Firmicutes_A	Clostridia	Lachnospirales	Lachnospiraceae	CAG-194	CAG-194 sp000432915	CAG-194 sp000432915 (m5959)	2412062
meta_mOTU_v2_5961	Bacteria	Firmicutes_A	Clostridia	Oscillospirales	Acutalibacteraceae	GCA-900066995	GCA-900066995 sp900291955	GCA-900066995 sp900291955 (m5961)	2080417
meta_mOTU_v2_5967	Bacteria	Firmicutes_A	Clostridia	Oscillospirales	Ruminococcaceae	Ruminococcus_C	Ruminococcus_C sp000433635	Ruminococcus_C sp000433635 (m5967)	1242079
meta_mOTU_v2_5975	Bacteria	Actinobacteriota	Coriobacteriia	Coriobacteriales	Eggerthellaceae	CAG-1427	CAG-1427 sp000435675	CAG-1427 sp000435675 (m5975)	1552426
meta_mOTU_v2_5978	Bacteria	Firmicutes_A	Clostridia	Lachnospirales	Lachnospiraceae	Acetatifactor	Acetatifactor sp900066565	Acetatifactor sp900066565 (m5978)	2753959
meta_mOTU_v2_5982	Bacteria	Proteobacteria	Gammaproteobacteria	Burkholderiales	Burkholderiaceae	Sutterella		Sutterella (m5982)	3270200
meta_mOTU_v2_5983	Bacteria	Firmicutes_A	Clostridia	Clostridiales	Clostridiaceae	Clostridium	Clostridium sp900540255	Clostridium sp900540255 (m5983)	2521234
meta_mOTU_v2_5989	Bacteria	Bacteroidota	Bacteroidia	Bacteroidales	Bacteroidaceae	Bacteroides		Bacteroides (m5989)	5298068
meta_mOTU_v2_5991	Bacteria	Firmicutes_A	Clostridia	Oscillospirales	Oscillospiraceae	CAG-83	CAG-83 sp900549395	CAG-83 sp900549395 (m5991)	1412075
meta_mOTU_v2_5993	Bacteria	Desulfobacterota	Desulfovibrionia	Desulfovibrionales	Desulfovibrionaceae	Desulfovibrio	Desulfovibrio sp900319575	Desulfovibrio sp900319575 (m5993)	2236392
meta_mOTU_v2_6000	Bacteria	Firmicutes_A	Clostridia	Lachnospirales	Lachnospiraceae	CAG-95	CAG-95 sp000438155	CAG-95 sp000438155 (m6000)	2490857
meta_mOTU_v2_6006	Bacteria	Cyanobacteria	Vampirovibrionia	Gastranaerophilales	Gastranaerophilaceae	Zag1	Zag1 sp000438175	Zag1 sp000438175 (m6006)	2079203
meta_mOTU_v2_6009	Bacteria	Firmicutes_A	Clostridia	Oscillospirales	Oscillospiraceae	UBA5446	UBA5446 sp900544295	UBA5446 sp900544295 (m6009)	2203513
meta_mOTU_v2_6013	Bacteria	Firmicutes_A	Clostridia	Lachnospirales	Lachnospiraceae	Blautia_A	Blautia_A sp003478765	Blautia_A sp003478765 (m6013)	2153947
meta_mOTU_v2_6022	Bacteria	Firmicutes_A	Clostridia	Peptostreptococcales	Anaerovoracaceae	CAG-145	CAG-145 sp900542565	CAG-145 sp900542565 (m6022)	1987926
meta_mOTU_v2_6024	Bacteria	Firmicutes_A	Clostridia	Oscillospirales	Acutalibacteraceae	Eubacterium_R	Eubacterium_R sp900539425	Eubacterium_R sp900539425 (m6024)	1912469
meta_mOTU_v2_6028	Bacteria	Firmicutes_A	Clostridia	Peptostreptococcales	Anaerovoracaceae	CAG-145	CAG-145 sp000435715	CAG-145 sp000435715 (m6028)	1882240
meta_mOTU_v2_6029	Bacteria	Bacteroidota	Bacteroidia	Bacteroidales	Bacteroidaceae	Prevotella	Prevotella sp000436595	Prevotella sp000436595 (m6029)	1130656
meta_mOTU_v2_6036	Bacteria	Firmicutes_A	Clostridia	Lachnospirales	Lachnospiraceae	Frisingicoccus		Frisingicoccus (m6036)	2326660
meta_mOTU_v2_6044	Bacteria	Firmicutes_A	Clostridia	Lachnospirales	Lachnospiraceae	Blautia_A	Blautia_A sp003474435	Blautia_A sp003474435 (m6044)	1842344
meta_mOTU_v2_6049	Bacteria	Firmicutes_A	Clostridia	Oscillospirales	Oscillospiraceae	CAG-170	CAG-170 sp900549635	CAG-170 sp900549635 (m6049)	1945287
meta_mOTU_v2_6051	Bacteria	Firmicutes_A	Clostridia	Oscillospirales	Acutalibacteraceae	An200		An200 (m6051)	1958850
meta_mOTU_v2_6052	Bacteria	Actinobacteriota	Coriobacteriia	Coriobacteriales	QAMH01	QAMH01	QAMH01 sp900544245	QAMH01 sp900544245 (m6052)	1672903
meta_mOTU_v2_6054	Bacteria	Firmicutes_A	Clostridia_A	Christensenellales	QALW01	QALW01	QALW01 sp900552055	QALW01 sp900552055 (m6054)	2183079
meta_mOTU_v2_6063	Bacteria	Proteobacteria	Alphaproteobacteria	RF32	CAG-239	CAG-267	CAG-267 sp001917135	CAG-267 sp001917135 (m6063)	933731
meta_mOTU_v2_6070	Bacteria	Bacteroidota	Bacteroidia	Bacteroidales	Rikenellaceae	Alistipes	Alistipes sp006542685	Alistipes sp006542685 (m6070)	2277252
meta_mOTU_v2_6071	Bacteria	Bacteroidota	Bacteroidia	Bacteroidales	Tannerellaceae	Parabacteroides	Parabacteroides sp000436495	Parabacteroides sp000436495 (m6071)	3704318
meta_mOTU_v2_6073	Bacteria	Firmicutes_A	Clostridia	Lachnospirales	Anaerotignaceae	UMGS1670		UMGS1670 (m6073)	2321037
meta_mOTU_v2_6078	Bacteria	Cyanobacteria	Vampirovibrionia	Gastranaerophilales	Gastranaerophilaceae	Zag111	Zag111 sp002103105	Zag111 sp002103105 (m6078)	1911869
meta_mOTU_v2_6087	Bacteria	Firmicutes	Bacilli	RF39	CAG-611	CAG-417	CAG-417 sp000432835	CAG-417 sp000432835 (m6087)	1207412
meta_mOTU_v2_6088	Bacteria	Firmicutes_A	Clostridia	Lachnospirales	Lachnospiraceae	Eisenbergiella	Eisenbergiella sp900066775	Eisenbergiella sp900066775 (m6088)	2389028
meta_mOTU_v2_6090	Bacteria	Verrucomicrobiota	Verrucomicrobiae	Opitutales	CAG-312	CAG-312	CAG-312 sp900545715	CAG-312 sp900545715 (m6090)	2263085
meta_mOTU_v2_6091	Bacteria	Firmicutes_A	Clostridia	Oscillospirales	Acutalibacteraceae	CAG-180	CAG-180 sp000432435	CAG-180 sp000432435 (m6091)	1347710
meta_mOTU_v2_6097	Bacteria	Actinobacteriota	Coriobacteriia	Coriobacteriales	Eggerthellaceae	UMGS1502	UMGS1502 sp900552365	UMGS1502 sp900552365 (m6097)	1327364
meta_mOTU_v2_6098	Bacteria	Firmicutes_A	Clostridia	Clostridiales	Clostridiaceae	Clostridium	Clostridium sp900539375	Clostridium sp900539375 (m6098)	2976952
meta_mOTU_v2_6105	Bacteria	Firmicutes_A	Clostridia	Lachnospirales	Lachnospiraceae	Hungatella	Hungatella sp005845265	Hungatella sp005845265 (m6105)	4911941
meta_mOTU_v2_6107	Bacteria	Firmicutes_A	Clostridia	Oscillospirales	CAG-272	UMGS1696		UMGS1696 (m6107)	2303093
meta_mOTU_v2_6108	Bacteria	Firmicutes_A	Clostridia	Oscillospirales	Oscillospiraceae	UBA9475	UBA9475 sp900549885	UBA9475 sp900549885 (m6108)	2721595
meta_mOTU_v2_6117	Bacteria	Firmicutes_A	Clostridia	TANB77	CAG-508	CAG-269	CAG-269 sp003525075	CAG-269 sp003525075 (m6117)	1508778
meta_mOTU_v2_6119	Bacteria	Firmicutes	Bacilli	RF39	CAG-1000	CAG-533	CAG-533 sp000434495	CAG-533 sp000434495 (m6119)	1004590
meta_mOTU_v2_6131	Bacteria	Firmicutes_A	Clostridia	Oscillospirales	Acutalibacteraceae	CAG-964	CAG-964 sp000435335	CAG-964 sp000435335 (m6131)	1276523
meta_mOTU_v2_6134	Bacteria	Firmicutes_A	Clostridia	Lachnospirales	Lachnospiraceae	CAG-882	CAG-882 sp003486385	CAG-882 sp003486385 (m6134)	3089410
meta_mOTU_v2_6152	Bacteria	Firmicutes_A	Clostridia	Oscillospirales	Ruminococcaceae	Ruminococcus_C	Ruminococcus_C sp000437175	Ruminococcus_C sp000437175 (m6152)	1708352
meta_mOTU_v2_6154	Bacteria	Bacteroidota	Bacteroidia	Bacteroidales	Rikenellaceae	Alistipes	Alistipes sp900290115	Alistipes sp900290115 (m6154)	2323648
meta_mOTU_v2_6160	Bacteria	Firmicutes	Bacilli	RFN20	CAG-288	CAG-288	CAG-288 sp000437395	CAG-288 sp000437395 (m6160)	1506932
meta_mOTU_v2_6162	Bacteria	Bacteroidota	Bacteroidia	Bacteroidales	Bacteroidaceae	UBA6398	UBA6398 sp900550635	UBA6398 sp900550635 (m6162)	918672
meta_mOTU_v2_6165	Bacteria	Firmicutes_A	Clostridia_A	Christensenellales	QALW01	UMGS1322	UMGS1322 sp900550765	UMGS1322 sp900550765 (m6165)	1520872
meta_mOTU_v2_6174	Bacteria	Firmicutes_A	Clostridia	Oscillospirales	Ruminococcaceae	Angelakisella	Angelakisella sp900547385	Angelakisella sp900547385 (m6174)	1488125
meta_mOTU_v2_6176	Bacteria	Firmicutes_A	Clostridia	Lachnospirales	Lachnospiraceae	Agathobacter	Agathobacter sp900543445	Agathobacter sp900543445 (m6176)	1980931
meta_mOTU_v2_6178	Bacteria	Firmicutes_A	Clostridia	Lachnospirales	Lachnospiraceae	CAG-510	CAG-510 sp000434615	CAG-510 sp000434615 (m6178)	2554248
meta_mOTU_v2_6190	Bacteria	Firmicutes_A	Clostridia	Oscillospirales	Oscillospiraceae	CAG-83	CAG-83 sp900552475	CAG-83 sp900552475 (m6190)	1986795
meta_mOTU_v2_6192	Bacteria	Firmicutes_A	Clostridia	Peptostreptococcales	Anaerovoracaceae	Mogibacterium	Mogibacterium sp002299625	Mogibacterium sp002299625 (m6192)	1609680
meta_mOTU_v2_6197	Bacteria	Firmicutes_A	Clostridia_A	Christensenellales	CAG-138	SFEL01	SFEL01 sp004557245	SFEL01 sp004557245 (m6197)	1641880
meta_mOTU_v2_6217	Bacteria	Bacteroidota	Bacteroidia	Bacteroidales	Bacteroidaceae	Prevotellamassilia	Prevotellamassilia sp900539625	Prevotellamassilia sp900539625 (m6217)	1443234
meta_mOTU_v2_6218	Bacteria	Firmicutes_A	Clostridia	TANB77	CAG-508	CAG-269	CAG-269 sp000431335	CAG-269 sp000431335 (m6218)	1479544
meta_mOTU_v2_6220	Bacteria	Elusimicrobiota	Elusimicrobia	Elusimicrobiales	Elusimicrobiaceae	UBA1436	UBA1436 sp900540405	UBA1436 sp900540405 (m6220)	1527306
meta_mOTU_v2_6233	Bacteria	Firmicutes_A	Clostridia	Oscillospirales	Oscillospiraceae	UBA5446	UBA5446 sp900545405	UBA5446 sp900545405 (m6233)	2325199
meta_mOTU_v2_6237	Bacteria	Firmicutes	Bacilli	Erysipelotrichales	Erysipelotrichaceae	Longicatena	Longicatena sp900411325	Longicatena sp900411325 (m6237)	2407530
meta_mOTU_v2_6247	Bacteria	Actinobacteriota	Coriobacteriia	Coriobacteriales	Eggerthellaceae	CAG-1427	CAG-1427 sp000431675	CAG-1427 sp000431675 (m6247)	1055614
meta_mOTU_v2_6249	Bacteria	Firmicutes_A	Clostridia	Oscillospirales	Oscillospiraceae	CAG-83	CAG-83 sp900547745	CAG-83 sp900547745 (m6249)	1735877
meta_mOTU_v2_6251	Bacteria	Firmicutes_A	Clostridia	Oscillospirales	Acutalibacteraceae	UBA5905	UBA5905 sp900549155	UBA5905 sp900549155 (m6251)	1793330
meta_mOTU_v2_6252	Bacteria	Bacteroidota	Bacteroidia	Bacteroidales	Rikenellaceae	Alistipes	Alistipes sp900544265	Alistipes sp900544265 (m6252)	2477068
meta_mOTU_v2_6256	Bacteria	Fusobacteriota	Fusobacteriia	Fusobacteriales	Fusobacteriaceae	Fusobacterium_A	Fusobacterium_A sp900543175	Fusobacterium_A sp900543175 (m6256)	2957369
meta_mOTU_v2_6257	Bacteria	Firmicutes_A	Clostridia	Lachnospirales	Lachnospiraceae	Coprococcus	Coprococcus sp000433075	Coprococcus sp000433075 (m6257)	2256557
meta_mOTU_v2_6260	Bacteria	Firmicutes_A	Clostridia	Peptostreptococcales	Anaerovoracaceae	CAG-145	CAG-145 sp900545135	CAG-145 sp900545135 (m6260)	1926430
meta_mOTU_v2_6261	Bacteria	Firmicutes_A	Clostridia_A	Christensenellales	CAG-74	Firm-11	Firm-11 sp900540045	Firm-11 sp900540045 (m6261)	2635019
meta_mOTU_v2_6270	Bacteria	Bacteroidota	Bacteroidia	Bacteroidales	UBA932	RC9	RC9 sp000433355	RC9 sp000433355 (m6270)	2878400
meta_mOTU_v2_6272	Bacteria	Firmicutes_A	Clostridia	Oscillospirales	Oscillospiraceae	CAG-83	CAG-83 sp001916855	CAG-83 sp001916855 (m6272)	1671518
meta_mOTU_v2_6275	Bacteria	Firmicutes_A	Clostridia	Oscillospirales	UBA644	UBA644	UBA644 sp900547165	UBA644 sp900547165 (m6275)	1827944
meta_mOTU_v2_6276	Bacteria	Verrucomicrobiota	Verrucomicrobiae	Verrucomicrobiales	Akkermansiaceae	Akkermansia	Akkermansia sp001580195	Akkermansia sp001580195 (m6276)	2865399
meta_mOTU_v2_6277	Bacteria	Firmicutes	Bacilli	RF39	CAG-302	CAG-302	CAG-302 sp900543825	CAG-302 sp900543825 (m6277)	899530
meta_mOTU_v2_6281	Bacteria	Firmicutes_A	Clostridia	Lachnospirales	Lachnospiraceae	UMGS1370	UMGS1370 sp900542035	UMGS1370 sp900542035 (m6281)	2494981
meta_mOTU_v2_6285	Bacteria	Firmicutes_A	Clostridia	TANB77	CAG-508	CAG-269	CAG-269 sp900556345	CAG-269 sp900556345 (m6285)	1682751
meta_mOTU_v2_6288	Bacteria	Firmicutes	Bacilli	Lactobacillales	Aerococcaceae	Granulicatella	Granulicatella sp900551535	Granulicatella sp900551535 (m6288)	1328511
meta_mOTU_v2_6289	Bacteria	Bacteroidota	Bacteroidia	Bacteroidales	Bacteroidaceae	Prevotella	Prevotella sp000435635	Prevotella sp000435635 (m6289)	2098220
meta_mOTU_v2_6303	Bacteria	Firmicutes	Bacilli	RFN20	CAG-449	CAG-449		CAG-449 (m6303)	1760842
meta_mOTU_v2_6305	Bacteria	Bacteroidota	Bacteroidia	Bacteroidales	Rikenellaceae	Alistipes		Alistipes (m6305)	2221143
meta_mOTU_v2_6312	Bacteria	Actinobacteriota	Coriobacteriia	Coriobacteriales	Eggerthellaceae	CAG-1427	CAG-1427 sp000434775	CAG-1427 sp000434775 (m6312)	1073364
meta_mOTU_v2_6316	Bacteria	Firmicutes_A	Clostridia	Oscillospirales	Acutalibacteraceae	Eubacterium_R	Eubacterium_R sp000434995	Eubacterium_R sp000434995 (m6316)	1659732
meta_mOTU_v2_6326	Bacteria	Bacteroidota	Bacteroidia	Bacteroidales	Tannerellaceae	Parabacteroides	Parabacteroides sp003479145	Parabacteroides sp003479145 (m6326)	6582131
meta_mOTU_v2_6331	Bacteria	Firmicutes	Bacilli	Erysipelotrichales	Erysipelatoclostridiaceae	Catenibacterium	Catenibacterium sp000437715	Catenibacterium sp000437715 (m6331)	1888542
meta_mOTU_v2_6334	Bacteria	Firmicutes_A	Clostridia	Lachnospirales	Lachnospiraceae	CAG-45	CAG-45 sp000438375	CAG-45 sp000438375 (m6334)	2504123
meta_mOTU_v2_6336	Bacteria	Bacteroidota	Bacteroidia	Bacteroidales	UBA932	RC9	RC9 sp000431015	RC9 sp000431015 (m6336)	2331109
meta_mOTU_v2_6340	Bacteria	Firmicutes	Bacilli	Erysipelotrichales	Erysipelotrichaceae	Merdibacter	Merdibacter sp900543035	Merdibacter sp900543035 (m6340)	1863710
meta_mOTU_v2_6348	Bacteria	Firmicutes_A	Clostridia	Oscillospirales	Oscillospiraceae	CAG-170	CAG-170 sp000432135	CAG-170 sp000432135 (m6348)	2284850
meta_mOTU_v2_6356	Bacteria	Bacteroidota	Bacteroidia	Bacteroidales	UBA932	CAG-831		CAG-831 (m6356)	2224226
meta_mOTU_v2_6370	Bacteria	Bacteroidota	Bacteroidia	Bacteroidales	Bacteroidaceae	Phocaeicola	Phocaeicola sp900540105	Phocaeicola sp900540105 (m6370)	2874854
meta_mOTU_v2_6371	Bacteria	Firmicutes_A	Clostridia	Oscillospirales	Oscillospiraceae	Evtepia	Evtepia sp900546255	Evtepia sp900546255 (m6371)	1629047
meta_mOTU_v2_6377	Bacteria	Firmicutes_A	Clostridia	Oscillospirales	Acutalibacteraceae	Eubacterium_R	Eubacterium_R sp900539775	Eubacterium_R sp900539775 (m6377)	1037296
meta_mOTU_v2_6381	Bacteria	Firmicutes_A	Clostridia	Lachnospirales	Lachnospiraceae	CAG-95	CAG-95 sp900066375	CAG-95 sp900066375 (m6381)	2434260
meta_mOTU_v2_6387	Bacteria	Bacteroidota	Bacteroidia	Bacteroidales	Bacteroidaceae	Prevotella	Prevotella sp000436035	Prevotella sp000436035 (m6387)	2436543
meta_mOTU_v2_6399	Bacteria	Bacteroidota	Bacteroidia	Bacteroidales	Bacteroidaceae	Prevotella	Prevotella sp000434515	Prevotella sp000434515 (m6399)	2578528
meta_mOTU_v2_6402	Bacteria	Firmicutes_C	Negativicutes	Veillonellales	Dialisteraceae	Dialister	Dialister sp000434475	Dialister sp000434475 (m6402)	1874863
meta_mOTU_v2_6407	Bacteria	Firmicutes_A	Clostridia	Oscillospirales	Acutalibacteraceae	Eubacterium_R	Eubacterium_R sp000436835	Eubacterium_R sp000436835 (m6407)	1487575
meta_mOTU_v2_6414	Bacteria	Firmicutes_A	Clostridia_A	Christensenellales	CAG-74	UMGS1603	UMGS1603 sp900553265	UMGS1603 sp900553265 (m6414)	2658250
meta_mOTU_v2_6415	Bacteria	Bacteroidota	Bacteroidia	Bacteroidales	Bacteroidaceae	Prevotella	Prevotella sp000834015	Prevotella sp000834015 (m6415)	2220344
meta_mOTU_v2_6416	Bacteria	Firmicutes_A	Clostridia	Oscillospirales	CAG-272	UMGS911		UMGS911 (m6416)	2392266
meta_mOTU_v2_6419	Bacteria	Firmicutes_A	Clostridia	Oscillospirales	Oscillospiraceae	Lawsonibacter	Lawsonibacter asaccharolyticus	Lawsonibacter asaccharolyticus (m6419)	2280816
meta_mOTU_v2_6438	Bacteria	Firmicutes_A	Clostridia	Oscillospirales	Oscillospiraceae	Oscillibacter	Oscillibacter sp900556925	Oscillibacter sp900556925 (m6438)	2181826
meta_mOTU_v2_6452	Bacteria	Firmicutes_A	Clostridia_A	Christensenellales	CAG-74	UBA11524	UBA11524 sp000437595	UBA11524 sp000437595 (m6452)	2838486
meta_mOTU_v2_6458	Bacteria	Actinobacteriota	Coriobacteriia	Coriobacteriales	Atopobiaceae	Olsenella_E	Olsenella_E sp003609875	Olsenella_E sp003609875 (m6458)	1639068
meta_mOTU_v2_6465	Bacteria	Firmicutes_A	Clostridia	Oscillospirales	Acutalibacteraceae	UMGS403	UMGS403 sp900540275	UMGS403 sp900540275 (m6465)	2522610
meta_mOTU_v2_6475	Bacteria	Firmicutes_A	Clostridia_A	Christensenellales	CAG-917	CAG-349	CAG-349 sp003539515	CAG-349 sp003539515 (m6475)	1462311
meta_mOTU_v2_6476	Bacteria	Firmicutes_A	Clostridia	TANB77	CAG-465	CAG-465		CAG-465 (m6476)	1226716
meta_mOTU_v2_6478	Bacteria	Firmicutes_A	Clostridia	Oscillospirales	Ruminococcaceae	Gemmiger	Gemmiger sp900539695	Gemmiger sp900539695 (m6478)	2180744
meta_mOTU_v2_6484	Bacteria	Firmicutes_A	Clostridia	Lachnospirales	Lachnospiraceae	AM51-8	AM51-8 sp900546435	AM51-8 sp900546435 (m6484)	2318542
meta_mOTU_v2_6495	Bacteria	Firmicutes_A	Clostridia	Oscillospirales	Oscillospiraceae	UBA1777	UBA1777 sp003150355	UBA1777 sp003150355 (m6495)	1946789
meta_mOTU_v2_6507	Bacteria	Firmicutes_A	Clostridia	Oscillospirales	Oscillospiraceae	Oscillibacter		Oscillibacter (m6507)	1927456
meta_mOTU_v2_6509	Bacteria	Firmicutes_A	Clostridia	Lachnospirales	Lachnospiraceae	Lachnospira	Lachnospira sp900316325	Lachnospira sp900316325 (m6509)	2373111
meta_mOTU_v2_6511	Bacteria	Firmicutes_A	Clostridia	Oscillospirales	Oscillospiraceae	CAG-110	CAG-110 sp900544945	CAG-110 sp900544945 (m6511)	1888581
meta_mOTU_v2_6516	Bacteria	Bacteroidota	Bacteroidia	Bacteroidales	Bacteroidaceae	Prevotella	Prevotella sp900313215	Prevotella sp900313215 (m6516)	2201662
meta_mOTU_v2_6521	Bacteria	Firmicutes_A	Clostridia	Oscillospirales	Oscillospiraceae	CAG-83	CAG-83 sp900551995	CAG-83 sp900551995 (m6521)	1728842
meta_mOTU_v2_6522	Bacteria	Verrucomicrobiota	Lentisphaeria	Victivallales	UBA1829	UBA11452	UBA11452 sp003526375	UBA11452 sp003526375 (m6522)	5162688
meta_mOTU_v2_6525	Bacteria	Firmicutes_A	Clostridia	Lachnospirales	Lachnospiraceae	Blautia_A	Blautia_A sp000285855	Blautia_A sp000285855 (m6525)	1592703
meta_mOTU_v2_6527	Bacteria	Proteobacteria	Alphaproteobacteria	RF32	CAG-239	CAG-495	CAG-495 sp001917125	CAG-495 sp001917125 (m6527)	1662957
meta_mOTU_v2_6528	Bacteria	Bacteroidota	Bacteroidia	Bacteroidales	Bacteroidaceae	Phocaeicola	Phocaeicola sp000434735	Phocaeicola sp000434735 (m6528)	2619569
meta_mOTU_v2_6530	Bacteria	Firmicutes_A	Clostridia	Oscillospirales	CAG-382	UBA1206	UBA1206 sp000433115	UBA1206 sp000433115 (m6530)	1265895
meta_mOTU_v2_6533	Bacteria	Firmicutes_A	Clostridia	UMGS1883				UMGS1883 (m6533)	1735659
meta_mOTU_v2_6536	Bacteria	Firmicutes	Bacilli	RFN20	CAG-826	CAG-826	CAG-826 sp000437235	CAG-826 sp000437235 (m6536)	844255
meta_mOTU_v2_6548	Bacteria	Firmicutes_A	Clostridia	Lachnospirales	Anaerotignaceae	UMGS1670	UMGS1670 sp900548595	UMGS1670 sp900548595 (m6548)	1701140
meta_mOTU_v2_6557	Bacteria	Firmicutes_A	Clostridia	Oscillospirales	Ruminococcaceae	Gemmiger	Gemmiger qucibialis	Gemmiger qucibialis (m6557)	2090955
meta_mOTU_v2_6561	Bacteria	Firmicutes_A	Clostridia	Oscillospirales	Oscillospiraceae	Lawsonibacter	Lawsonibacter sp900066825	Lawsonibacter sp900066825 (m6561)	2063743
meta_mOTU_v2_6571	Bacteria	Firmicutes_A	Clostridia	Lachnospirales	Lachnospiraceae	AM51-8	AM51-8 sp003478275	AM51-8 sp003478275 (m6571)	2102477
meta_mOTU_v2_6575	Bacteria	Firmicutes_A	Clostridia	Lachnospirales	Lachnospiraceae	Eubacterium_I	Eubacterium_I ramulus_A	Eubacterium_I ramulus_A (m6575)	2834847
meta_mOTU_v2_6583	Bacteria	Firmicutes_A	Clostridia	Oscillospirales	Acutalibacteraceae	CAG-488	CAG-488 sp000434915	CAG-488 sp000434915 (m6583)	2130263
meta_mOTU_v2_6585	Bacteria	Firmicutes_A	Clostridia	Oscillospirales	Oscillospiraceae	CAG-110	CAG-110 sp900544705	CAG-110 sp900544705 (m6585)	2095316
meta_mOTU_v2_6602	Bacteria	Firmicutes_A	Clostridia	Monoglobales_A	UBA1381	CAG-41	CAG-41 sp900066215	CAG-41 sp900066215 (m6602)	2037303
meta_mOTU_v2_6615	Bacteria	Firmicutes_A	Clostridia	Lachnospirales	Lachnospiraceae	Dorea	Dorea faecis	Dorea faecis (m6615)	2385633
meta_mOTU_v2_6622	Bacteria	Actinobacteriota	Coriobacteriia	Coriobacteriales	Atopobiaceae	Olsenella_E	Olsenella_E sp900540955	Olsenella_E sp900540955 (m6622)	1926284
meta_mOTU_v2_6629	Bacteria	Firmicutes_A	Clostridia	Lachnospirales	Lachnospiraceae	Blautia_A	Blautia_A sp000433815	Blautia_A sp000433815 (m6629)	2543827
meta_mOTU_v2_6631	Bacteria	Firmicutes_A	Clostridia	Oscillospirales	Ruminococcaceae	Faecalibacterium	Faecalibacterium sp900539945	Faecalibacterium sp900539945 (m6631)	1827958
meta_mOTU_v2_6632	Bacteria	Firmicutes_A	Clostridia	Lachnospirales	Lachnospiraceae	KLE1615	KLE1615 sp900066985	KLE1615 sp900066985 (m6632)	2612167
meta_mOTU_v2_6634	Bacteria	Firmicutes_C	Negativicutes	Veillonellales	Dialisteraceae	Dialister	Dialister sp900543165	Dialister sp900543165 (m6634)	2047412
meta_mOTU_v2_6647	Bacteria	Firmicutes_A	Clostridia	Lachnospirales	Lachnospiraceae	Blautia_A	Blautia_A sp900549015	Blautia_A sp900549015 (m6647)	2943510
meta_mOTU_v2_6649	Bacteria	Proteobacteria	Alphaproteobacteria	RF32	CAG-239	CAG-495		CAG-495 (m6649)	2124334
meta_mOTU_v2_6652	Bacteria	Firmicutes_A	Clostridia	Oscillospirales	Acutalibacteraceae	Acutalibacter	Acutalibacter sp000435395	Acutalibacter sp000435395 (m6652)	2037214
meta_mOTU_v2_6657	Bacteria	Firmicutes_A	Clostridia	Lachnospirales	Lachnospiraceae	Anaerobutyricum	Anaerobutyricum hallii_A	Anaerobutyricum hallii_A (m6657)	2643692
meta_mOTU_v2_6664	Bacteria	Firmicutes_A	Clostridia	Oscillospirales	Acutalibacteraceae	CAG-177	CAG-177 sp003514385	CAG-177 sp003514385 (m6664)	1939406
meta_mOTU_v2_6669	Bacteria	Proteobacteria	Alphaproteobacteria	RF32	CAG-977	CAG-977	CAG-977 sp000434295	CAG-977 sp000434295 (m6669)	1952344
meta_mOTU_v2_6670	Bacteria	Bacteroidota	Bacteroidia	Bacteroidales	Bacteroidaceae	Phocaeicola	Phocaeicola sp000432735	Phocaeicola sp000432735 (m6670)	2987293
meta_mOTU_v2_6672	Bacteria	Firmicutes_A	Clostridia	Lachnospirales	Lachnospiraceae	Enterocloster	Enterocloster aldenensis	Enterocloster aldenensis (m6672)	5072303
meta_mOTU_v2_6676	Bacteria	Firmicutes_A	Clostridia	Oscillospirales	Oscillospiraceae	Oscillibacter	Oscillibacter sp001916835	Oscillibacter sp001916835 (m6676)	1870544
meta_mOTU_v2_6686	Bacteria	Firmicutes_A	Clostridia	Lachnospirales	Lachnospiraceae	Blautia_A	Blautia_A sp003477525	Blautia_A sp003477525 (m6686)	2350558
meta_mOTU_v2_6688	Bacteria	Bacteroidota	Bacteroidia	Bacteroidales	Bacteroidaceae	UBA6382	UBA6382 sp900557555	UBA6382 sp900557555 (m6688)	737085
meta_mOTU_v2_6697	Bacteria	Bacteroidota	Bacteroidia	Bacteroidales	Bacteroidaceae	Prevotella	Prevotella sp002300055	Prevotella sp002300055 (m6697)	2622018
meta_mOTU_v2_6699	Bacteria	Firmicutes_A	Clostridia	Lachnospirales	Lachnospiraceae	CAG-81	CAG-81 sp000435795	CAG-81 sp000435795 (m6699)	2337902
meta_mOTU_v2_6700	Bacteria	Firmicutes_A	Clostridia	Oscillospirales	Acutalibacteraceae			Acutalibacteraceae (m6700)	2141550
meta_mOTU_v2_6706	Bacteria	Firmicutes	Bacilli	RF39	CAG-611	CAG-988	CAG-988 sp003149915	CAG-988 sp003149915 (m6706)	1374322
meta_mOTU_v2_6711	Bacteria	Firmicutes	Bacilli	RF39	CAG-1000	CAG-460	CAG-460 sp000437355	CAG-460 sp000437355 (m6711)	908631
meta_mOTU_v2_6716	Bacteria	Firmicutes_A	Clostridia	Lachnospirales	Lachnospiraceae	Blautia_A	Blautia_A sp900548245	Blautia_A sp900548245 (m6716)	2416392
meta_mOTU_v2_6721	Bacteria	Firmicutes_A	Clostridia	Lachnospirales	Lachnospiraceae	Lachnospira	Lachnospira rogosae	Lachnospira rogosae (m6721)	2217776
meta_mOTU_v2_6722	Bacteria	Firmicutes_A	Clostridia	Lachnospirales	Lachnospiraceae	CAG-303	CAG-303 sp000437755	CAG-303 sp000437755 (m6722)	2659538
meta_mOTU_v2_6725	Bacteria	Firmicutes_A	Clostridia_A	Christensenellales	CAG-314	CAG-1435	CAG-1435 sp003537755	CAG-1435 sp003537755 (m6725)	1590782
meta_mOTU_v2_6730	Bacteria	Firmicutes	Bacilli	RF39	CAG-1000	CAG-460	CAG-460 sp900544625	CAG-460 sp900544625 (m6730)	770528
meta_mOTU_v2_6741	Bacteria	Firmicutes_A	Clostridia	Clostridiales	Clostridiaceae	Clostridium	Clostridium sp001916075	Clostridium sp001916075 (m6741)	2069696
meta_mOTU_v2_6742	Bacteria	Firmicutes_A	Clostridia	TANB77	CAG-508	CAG-273	CAG-273 sp003534295	CAG-273 sp003534295 (m6742)	1406742
meta_mOTU_v2_6750	Bacteria	Proteobacteria	Gammaproteobacteria	Burkholderiales	Burkholderiaceae	Comamonas	Comamonas kerstersii	Comamonas kerstersii (m6750)	3237345
meta_mOTU_v2_6751	Bacteria	Firmicutes_A	Clostridia	Lachnospirales	Lachnospiraceae	TF01-11	TF01-11 sp000436755	TF01-11 sp000436755 (m6751)	2803048
meta_mOTU_v2_6758	Bacteria	Firmicutes	Bacilli	RF39	CAG-822	UBA5026	UBA5026 sp900546745	UBA5026 sp900546745 (m6758)	633678
meta_mOTU_v2_6760	Bacteria	Firmicutes_A	Clostridia	Oscillospirales	Oscillospiraceae	ER4	ER4 sp003522105	ER4 sp003522105 (m6760)	1661062
meta_mOTU_v2_6766	Bacteria	Bacteroidota	Bacteroidia	Bacteroidales	Bacteroidaceae	Prevotella	Prevotella sp900290275	Prevotella sp900290275 (m6766)	2118596
meta_mOTU_v2_6768	Bacteria	Firmicutes_A	Clostridia_A	Christensenellales	CAG-314	CAG-314	CAG-314 sp000437915	CAG-314 sp000437915 (m6768)	1310536
meta_mOTU_v2_6771	Bacteria	Bacteroidota	Bacteroidia	Flavobacteriales	UBA1820	UBA1820	UBA1820 sp002314265	UBA1820 sp002314265 (m6771)	1630861
meta_mOTU_v2_6777	Bacteria	Firmicutes_A	Clostridia	Oscillospirales	Oscillospiraceae	Intestinimonas	Intestinimonas massiliensis	Intestinimonas massiliensis (m6777)	2401959
meta_mOTU_v2_6787	Bacteria	Firmicutes_A	Clostridia	Lachnospirales	Lachnospiraceae	UMGS1375	UMGS1375 sp900066615	UMGS1375 sp900066615 (m6787)	1822508
meta_mOTU_v2_6789	Bacteria	Firmicutes_A	Clostridia	Oscillospirales	Ruminococcaceae	Negativibacillus	Negativibacillus massiliensis	Negativibacillus massiliensis (m6789)	2363390
meta_mOTU_v2_6791	Bacteria	Firmicutes_A	Clostridia	Oscillospirales	Oscillospiraceae	Oscillibacter	Oscillibacter sp900551885	Oscillibacter sp900551885 (m6791)	2357786
meta_mOTU_v2_6792	Bacteria	Firmicutes_A	Clostridia	Lachnospirales	Lachnospiraceae	Enterocloster	Enterocloster sp000431375	Enterocloster sp000431375 (m6792)	2677934
meta_mOTU_v2_6793	Bacteria	Firmicutes_A	Clostridia	Lachnospirales	Lachnospiraceae	Eubacterium_F	Eubacterium_F sp900539115	Eubacterium_F sp900539115 (m6793)	2334379
meta_mOTU_v2_6795	Bacteria	Firmicutes_A	Clostridia	Oscillospirales	Oscillospiraceae	ER4	ER4 sp900317525	ER4 sp900317525 (m6795)	1533324
meta_mOTU_v2_6801	Bacteria	Firmicutes_A	Clostridia	Oscillospirales	Oscillospiraceae	CAG-170	CAG-170 sp002404795	CAG-170 sp002404795 (m6801)	2163377
meta_mOTU_v2_6807	Bacteria	Firmicutes_A	Clostridia	Peptostreptococcales	Anaerovoracaceae	CAG-238	CAG-238 sp900551415	CAG-238 sp900551415 (m6807)	1601490
meta_mOTU_v2_6808	Bacteria	Firmicutes_A	Clostridia	Lachnospirales	Lachnospiraceae	CAG-81	CAG-81 sp900066785	CAG-81 sp900066785 (m6808)	2530276
meta_mOTU_v2_6813	Bacteria	Actinobacteriota	Coriobacteriia	Coriobacteriales	Eggerthellaceae	UMGS1773	UMGS1773 sp003343725	UMGS1773 sp003343725 (m6813)	1815288
meta_mOTU_v2_6814	Bacteria	Firmicutes_A	Clostridia	Oscillospirales	Ruminococcaceae	CAG-115	CAG-115 sp003507295	CAG-115 sp003507295 (m6814)	2084658
meta_mOTU_v2_6815	Bacteria	Firmicutes_C	Negativicutes	Veillonellales	Dialisteraceae	Dialister	Dialister sp900343095	Dialister sp900343095 (m6815)	757160
meta_mOTU_v2_6819	Bacteria	Firmicutes_A	Clostridia	Oscillospirales	Oscillospiraceae	CAG-103	CAG-103 sp900543625	CAG-103 sp900543625 (m6819)	1724385
meta_mOTU_v2_6821	Bacteria	Firmicutes_A	Clostridia	Oscillospirales	Acutalibacteraceae	CAG-488	CAG-488 sp000434055	CAG-488 sp000434055 (m6821)	2002920
meta_mOTU_v2_6823	Bacteria	Firmicutes_A	Clostridia	Lachnospirales	Lachnospiraceae	UBA9502	UBA9502 sp900540335	UBA9502 sp900540335 (m6823)	2763293
meta_mOTU_v2_6832	Bacteria	Firmicutes_A	Clostridia	Lachnospirales	Lachnospiraceae	Clostridium_Q	Clostridium_Q sp003024715	Clostridium_Q sp003024715 (m6832)	1847266
meta_mOTU_v2_6833	Bacteria	Bacteroidota	Bacteroidia	Bacteroidales	Bacteroidaceae	CAG-617	CAG-617 sp000438115	CAG-617 sp000438115 (m6833)	877864
meta_mOTU_v2_6834	Bacteria	Firmicutes_A	Clostridia	Lachnospirales	Lachnospiraceae	Blautia_A	Blautia_A sp900066335	Blautia_A sp900066335 (m6834)	1928826
meta_mOTU_v2_6835	Bacteria	Firmicutes_A	Clostridia	Oscillospirales	Ruminococcaceae	Anaerotruncus	Anaerotruncus massiliensis	Anaerotruncus massiliensis (m6835)	3625588
meta_mOTU_v2_6850	Bacteria	Firmicutes_A	Clostridia	Oscillospirales	Ruminococcaceae	Gemmiger	Gemmiger sp900540775	Gemmiger sp900540775 (m6850)	2042769
meta_mOTU_v2_6852	Bacteria	Firmicutes_A	Clostridia	Lachnospirales	Lachnospiraceae	GCA-900066135	GCA-900066135 sp900543575	GCA-900066135 sp900543575 (m6852)	2572692
meta_mOTU_v2_6856	Bacteria	Firmicutes_A	Clostridia	Oscillospirales	Acutalibacteraceae	Acutalibacter	Acutalibacter sp900548545	Acutalibacter sp900548545 (m6856)	3299060
meta_mOTU_v2_6867	Bacteria	Firmicutes_A	Clostridia	Oscillospirales	Acutalibacteraceae	UBA1691	UBA1691 sp900544715	UBA1691 sp900544715 (m6867)	1821328
meta_mOTU_v2_6875	Bacteria	Firmicutes_A	Clostridia	Lachnospirales	Lachnospiraceae	UBA11774	UBA11774 sp003507655	UBA11774 sp003507655 (m6875)	1892915
meta_mOTU_v2_6877	Bacteria	Firmicutes_A	Clostridia	TANB77	CAG-508	CAG-269	CAG-269 sp001916055	CAG-269 sp001916055 (m6877)	1672512
meta_mOTU_v2_6883	Bacteria	Firmicutes_A	Clostridia	Lachnospirales	Lachnospiraceae	Eubacterium_F	Eubacterium_F sp003491505	Eubacterium_F sp003491505 (m6883)	2415422
meta_mOTU_v2_6885	Bacteria	Firmicutes_A	Clostridia	Peptostreptococcales	Peptostreptococcaceae	Intestinibacter	Intestinibacter sp900540355	Intestinibacter sp900540355 (m6885)	1730394
meta_mOTU_v2_6891	Bacteria	Firmicutes_A	Clostridia	Peptostreptococcales	Anaerovoracaceae	Emergencia	Emergencia timonensis	Emergencia timonensis (m6891)	4206231
meta_mOTU_v2_6897	Bacteria	Firmicutes_A	Clostridia	Oscillospirales	CAG-272	QALR01	QALR01 sp900553085	QALR01 sp900553085 (m6897)	1886281
meta_mOTU_v2_6903	Bacteria	Bacteroidota	Bacteroidia	Bacteroidales	Bacteroidaceae	UBA6398	UBA6398 sp003150315	UBA6398 sp003150315 (m6903)	1668605
meta_mOTU_v2_6905	Bacteria	Firmicutes_A	Clostridia	Oscillospirales	Ruminococcaceae	Gemmiger	Gemmiger formicilis	Gemmiger formicilis (m6905)	2061061
meta_mOTU_v2_6908	Bacteria	Desulfobacterota	Desulfovibrionia	Desulfovibrionales	Desulfovibrionaceae	Desulfovibrio	Desulfovibrio sp002159665	Desulfovibrio sp002159665 (m6908)	2357581
meta_mOTU_v2_6909	Bacteria	Firmicutes_A	Clostridia_A	Christensenellales	CAG-917	CAG-475	CAG-475 sp000434435	CAG-475 sp000434435 (m6909)	1501079
meta_mOTU_v2_6911	Bacteria	Bacteroidota	Bacteroidia	Bacteroidales	Bacteroidaceae	Prevotella	Prevotella sp900543975	Prevotella sp900543975 (m6911)	1907582
meta_mOTU_v2_6916	Bacteria	Firmicutes_A	Clostridia	Lachnospirales	Lachnospiraceae	CAG-45	CAG-45 sp900066395	CAG-45 sp900066395 (m6916)	2403746
meta_mOTU_v2_6922	Bacteria	Firmicutes_A	Clostridia	Peptostreptococcales	Peptostreptococcaceae	Terrisporobacter	Terrisporobacter sp900557165	Terrisporobacter sp900557165 (m6922)	2664183
meta_mOTU_v2_6926	Bacteria	Firmicutes_A	Clostridia	Lachnospirales	Lachnospiraceae	Blautia_A	Blautia_A sp900120195	Blautia_A sp900120195 (m6926)	608038
meta_mOTU_v2_6929	Bacteria	Firmicutes_A	Clostridia	Lachnospirales	Lachnospiraceae	Dorea	Dorea sp900312975	Dorea sp900312975 (m6929)	2163030
meta_mOTU_v2_6934	Bacteria	Actinobacteriota	Actinomycetia	Actinomycetales				Actinomycetales (m6934)	3272921
meta_mOTU_v2_6936	Bacteria	Firmicutes_A	Clostridia	Oscillospirales	Oscillospiraceae	F23-B02	F23-B02 sp900545805	F23-B02 sp900545805 (m6936)	1491448
meta_mOTU_v2_6937	Bacteria	Firmicutes_A	Clostridia	Lachnospirales	Lachnospiraceae	Fusicatenibacter	Fusicatenibacter saccharivorans	Fusicatenibacter saccharivorans (m6937)	1970498
meta_mOTU_v2_6938	Bacteria	Bacteroidota	Bacteroidia	Bacteroidales	Muribaculaceae	CAG-279	CAG-279 sp000437795	CAG-279 sp000437795 (m6938)	1988791
meta_mOTU_v2_6946	Bacteria	Firmicutes	Bacilli	ML615J-28	CAG-313	CAG-313	CAG-313 sp000433035	CAG-313 sp000433035 (m6946)	1440991
meta_mOTU_v2_6948	Bacteria	Firmicutes_A	Clostridia	Oscillospirales	Acutalibacteraceae	Eubacterium_R	Eubacterium_R sp900539325	Eubacterium_R sp900539325 (m6948)	1466416
meta_mOTU_v2_6963	Bacteria	Cyanobacteria	Vampirovibrionia	Gastranaerophilales	Gastranaerophilaceae	Zag1	Zag1 sp001765415	Zag1 sp001765415 (m6963)	1824776
meta_mOTU_v2_6975	Bacteria	Firmicutes_A	Clostridia	Oscillospirales	Acutalibacteraceae	Acutalibacter	Acutalibacter sp900543555	Acutalibacter sp900543555 (m6975)	1823744
meta_mOTU_v2_6979	Bacteria	Verrucomicrobiota	Lentisphaeria	Victivallales	Victivallaceae	Victivallis	Victivallis sp002998355	Victivallis sp002998355 (m6979)	4156211
meta_mOTU_v2_6986	Bacteria	Firmicutes_A	Clostridia	Oscillospirales	Oscillospiraceae	CAG-110	CAG-110 sp000435995	CAG-110 sp000435995 (m6986)	2416440
meta_mOTU_v2_6995	Bacteria	Bacteroidota	Bacteroidia	Bacteroidales	Bacteroidaceae	Phocaeicola	Phocaeicola sp000436795	Phocaeicola sp000436795 (m6995)	2806450
meta_mOTU_v2_6998	Bacteria	Actinobacteriota	Coriobacteriia	Coriobacteriales	Eggerthellaceae	CAG-1427	CAG-1427 sp000435475	CAG-1427 sp000435475 (m6998)	1852884
meta_mOTU_v2_7007	Bacteria	Cyanobacteria	Vampirovibrionia	Gastranaerophilales	Gastranaerophilaceae	CAG-196	CAG-196 sp002102975	CAG-196 sp002102975 (m7007)	2081454
meta_mOTU_v2_7010	Bacteria	Firmicutes	Bacilli	Erysipelotrichales	Erysipelatoclostridiaceae	Massiliomicrobiota	Massiliomicrobiota sp002160815	Massiliomicrobiota sp002160815 (m7010)	2271356
meta_mOTU_v2_7012	Bacteria	Firmicutes_A	Clostridia	Oscillospirales	Ruminococcaceae	Faecalibacterium	Faecalibacterium prausnitzii_F	Faecalibacterium prausnitzii_F (m7012)	2190387
meta_mOTU_v2_7014	Bacteria	Firmicutes_A	Clostridia	Lachnospirales	Lachnospiraceae	UBA9502	UBA9502 sp003480315	UBA9502 sp003480315 (m7014)	2305796
meta_mOTU_v2_7015	Bacteria	Bacteroidota	Bacteroidia	Bacteroidales	Bacteroidaceae	Prevotella	Prevotella sp900546535	Prevotella sp900546535 (m7015)	1991716
meta_mOTU_v2_7016	Bacteria	Bacteroidota	Bacteroidia	Bacteroidales	Bacteroidaceae	Prevotella	Prevotella sp001275135	Prevotella sp001275135 (m7016)	1016230
meta_mOTU_v2_7018	Bacteria	Firmicutes_A	Clostridia	Lachnospirales	Lachnospiraceae	Blautia_A	Blautia_A sp900066145	Blautia_A sp900066145 (m7018)	2820148
meta_mOTU_v2_7020	Bacteria	Firmicutes_A	Clostridia	TANB77	CAG-508	CAG-273	CAG-273 sp003507395	CAG-273 sp003507395 (m7020)	1239700
meta_mOTU_v2_7031	Bacteria	Firmicutes_A	Clostridia	Lachnospirales	Lachnospiraceae	UBA7182	UBA7182 sp003480725	UBA7182 sp003480725 (m7031)	1849530
meta_mOTU_v2_7048	Bacteria	Firmicutes_A	Clostridia	Oscillospirales	Ruminococcaceae	Ruminococcus_D	Ruminococcus_D sp000434695	Ruminococcus_D sp000434695 (m7048)	2059752
meta_mOTU_v2_7050	Bacteria	Bacteroidota	Bacteroidia	Bacteroidales	Muribaculaceae	CAG-873	CAG-873 sp001701165	CAG-873 sp001701165 (m7050)	2270601
meta_mOTU_v2_7053	Bacteria	Proteobacteria	Gammaproteobacteria	Burkholderiales	Burkholderiaceae	Duodenibacillus	Duodenibacillus sp900538905	Duodenibacillus sp900538905 (m7053)	2045867
meta_mOTU_v2_7055	Bacteria	Verrucomicrobiota	Verrucomicrobiae	Opitutales	CAG-312	CAG-312	CAG-312 sp000438015	CAG-312 sp000438015 (m7055)	2393000
meta_mOTU_v2_7056	Bacteria	Firmicutes_A	Clostridia	Lachnospirales	Lachnospiraceae	Eubacterium_F	Eubacterium_F sp000433735	Eubacterium_F sp000433735 (m7056)	2132904
meta_mOTU_v2_7058	Bacteria	Firmicutes_A	Clostridia	Oscillospirales	Ruminococcaceae	Ruminiclostridium_E	Ruminiclostridium_E sp003512525	Ruminiclostridium_E sp003512525 (m7058)	2455196
meta_mOTU_v2_7059	Bacteria	Verrucomicrobiota	Verrucomicrobiae	Verrucomicrobiales	Akkermansiaceae	Akkermansia	Akkermansia muciniphila_B	Akkermansia muciniphila_B (m7059)	2923976
meta_mOTU_v2_7061	Bacteria	Firmicutes_A	Clostridia	Lachnospirales	Lachnospiraceae	Schaedlerella		Schaedlerella (m7061)	3111871
meta_mOTU_v2_7063	Bacteria	Firmicutes_A	Clostridia	Lachnospirales	Lachnospiraceae	CAG-603	CAG-603 sp900066105	CAG-603 sp900066105 (m7063)	3787005
meta_mOTU_v2_7066	Bacteria	Firmicutes_B	Peptococcia	Peptococcales	Peptococcaceae	UMGS1590	UMGS1590 sp900552455	UMGS1590 sp900552455 (m7066)	2241950
meta_mOTU_v2_7074	Bacteria	Firmicutes_A	Clostridia	Lachnospirales	Lachnospiraceae	CAG-411	CAG-411 sp000437275	CAG-411 sp000437275 (m7074)	2933196
meta_mOTU_v2_7076	Bacteria	Firmicutes_A	Clostridia	Lachnospirales	Lachnospiraceae	Blautia_A	Blautia_A sp000436615	Blautia_A sp000436615 (m7076)	2286973
meta_mOTU_v2_7082	Bacteria	Actinobacteriota	Coriobacteriia	Coriobacteriales	Eggerthellaceae	CAG-1427	CAG-1427 sp000436075	CAG-1427 sp000436075 (m7082)	1198350
meta_mOTU_v2_7083	Bacteria	Firmicutes_A	Clostridia	Oscillospirales	Oscillospiraceae	CAG-110	CAG-110 sp900546415	CAG-110 sp900546415 (m7083)	1666867
meta_mOTU_v2_7085	Bacteria	Firmicutes_C	Negativicutes	Veillonellales	Dialisteraceae	Dialister	Dialister sp900541485	Dialister sp900541485 (m7085)	1472642
meta_mOTU_v2_7088	Bacteria	Firmicutes_A	Clostridia	Oscillospirales	Acutalibacteraceae	Ruminococcus_E	Ruminococcus_E sp900314705	Ruminococcus_E sp900314705 (m7088)	1813970
meta_mOTU_v2_7093	Bacteria	Firmicutes_A	Clostridia	Oscillospirales	Acutalibacteraceae	Ruminococcus_H	Ruminococcus_H sp003531055	Ruminococcus_H sp003531055 (m7093)	1448762
meta_mOTU_v2_7094	Bacteria	Firmicutes_A	Clostridia	Lachnospirales	Lachnospiraceae	Roseburia	Roseburia sp003470905	Roseburia sp003470905 (m7094)	3022299
meta_mOTU_v2_7097	Bacteria	Firmicutes_A	Clostridia	Monoglobales	Monoglobaceae	Monoglobus	Monoglobus pectinilyticus	Monoglobus pectinilyticus (m7097)	2587176
meta_mOTU_v2_7104	Bacteria	Firmicutes_A	Clostridia	Oscillospirales	Acutalibacteraceae	UMGS1071	UMGS1071 sp900542375	UMGS1071 sp900542375 (m7104)	1895840
meta_mOTU_v2_7110	Bacteria	Bacteroidota	Bacteroidia	Bacteroidales	Barnesiellaceae	Barnesiella	Barnesiella sp002159975	Barnesiella sp002159975 (m7110)	1948720
meta_mOTU_v2_7115	Bacteria	Firmicutes_A	Clostridia	Oscillospirales	Acutalibacteraceae	Acutalibacter	Acutalibacter timonensis	Acutalibacter timonensis (m7115)	3203372
meta_mOTU_v2_7116	Bacteria	Firmicutes_A	Clostridia	Lachnospirales	Lachnospiraceae	Eubacterium_G	Eubacterium_G sp900548465	Eubacterium_G sp900548465 (m7116)	2936953
meta_mOTU_v2_7118	Bacteria	Firmicutes_A	Clostridia	TANB77	CAG-508	CAG-452	CAG-452 sp000434035	CAG-452 sp000434035 (m7118)	1161197
meta_mOTU_v2_7124	Bacteria	Firmicutes_A	Clostridia	Oscillospirales	CAG-272	UMGS911	UMGS911 sp900545935	UMGS911 sp900545935 (m7124)	2028370
meta_mOTU_v2_7130	Bacteria	Firmicutes_A	Clostridia	Lachnospirales	Lachnospiraceae	Blautia_A	Blautia_A sp900066165	Blautia_A sp900066165 (m7130)	2677586
meta_mOTU_v2_7134	Bacteria	Bacteroidota	Bacteroidia	Bacteroidales	UBA932	RC9	RC9 sp900544195	RC9 sp900544195 (m7134)	2854327
meta_mOTU_v2_7138	Bacteria	Firmicutes_A	Clostridia_A	Christensenellales	Borkfalkiaceae	UBA7597	UBA7597 sp900542935	UBA7597 sp900542935 (m7138)	1852548
meta_mOTU_v2_7140	Bacteria	Firmicutes_A	Clostridia	Lachnospirales	CAG-274	CAG-274	CAG-274 sp000432155	CAG-274 sp000432155 (m7140)	1468072
meta_mOTU_v2_7143	Bacteria	Firmicutes_A	Clostridia	Oscillospirales	Ruminococcaceae	Faecalibacterium	Faecalibacterium prausnitzii_E	Faecalibacterium prausnitzii_E (m7143)	1871938
meta_mOTU_v2_7145	Bacteria	Firmicutes_A	Clostridia	Lachnospirales	Lachnospiraceae	Blautia_A		Blautia_A (m7145)	2313018
meta_mOTU_v2_7148	Bacteria	Firmicutes_A	Clostridia	Oscillospirales	Oscillospiraceae	CAG-83	CAG-83 sp900552725	CAG-83 sp900552725 (m7148)	1818617
meta_mOTU_v2_7149	Bacteria	Firmicutes_A	Clostridia	Peptostreptococcales	Anaerovoracaceae	UMGS973	UMGS973 sp900547295	UMGS973 sp900547295 (m7149)	1964608
meta_mOTU_v2_7152	Bacteria	Firmicutes_A	Clostridia	Oscillospirales	Acutalibacteraceae	CAG-177	CAG-177 sp000431775	CAG-177 sp000431775 (m7152)	2083247
meta_mOTU_v2_7153	Bacteria	Firmicutes_A	Clostridia	Oscillospirales	CAG-272	UMGS1815	UMGS1815 sp900550625	UMGS1815 sp900550625 (m7153)	1797484
meta_mOTU_v2_7154	Bacteria	Bacteroidota	Bacteroidia	Bacteroidales	Rikenellaceae	Alistipes_A	Alistipes_A sp900240235	Alistipes_A sp900240235 (m7154)	2517661
meta_mOTU_v2_7156	Bacteria	Firmicutes_A	Clostridia	Lachnospirales	Lachnospiraceae	TF01-11	TF01-11 sp003524945	TF01-11 sp003524945 (m7156)	2663128
meta_mOTU_v2_7157	Bacteria	Firmicutes_A	Clostridia	Oscillospirales	Oscillospiraceae	CAG-170	CAG-170 sp900553545	CAG-170 sp900553545 (m7157)	1671732
meta_mOTU_v2_7158	Bacteria	Firmicutes_A	Clostridia	Lachnospirales	Lachnospiraceae	Lachnospira	Lachnospira sp000436475	Lachnospira sp000436475 (m7158)	2419238
meta_mOTU_v2_7159	Bacteria	Firmicutes_A	Clostridia	Oscillospirales	Ruminococcaceae	Ruminococcus_D	Ruminococcus_D sp900539095	Ruminococcus_D sp900539095 (m7159)	2352712
meta_mOTU_v2_7173	Bacteria	Firmicutes_A	Clostridia	Oscillospirales	Acutalibacteraceae	UBA737	UBA737 sp002431945	UBA737 sp002431945 (m7173)	1854276
meta_mOTU_v2_7175	Bacteria	Firmicutes	Bacilli	RF39	CAG-302	CAG-302	CAG-302 sp001916775	CAG-302 sp001916775 (m7175)	1275303
meta_mOTU_v2_7180	Bacteria	Firmicutes_A	Clostridia	Oscillospirales	Oscillospiraceae	CAG-103	CAG-103 sp000432375	CAG-103 sp000432375 (m7180)	1619766
meta_mOTU_v2_7181	Bacteria	Firmicutes_A	Clostridia	Tissierellales	Helcococcaceae	Parvimonas	Parvimonas sp001553085	Parvimonas sp001553085 (m7181)	1327453
meta_mOTU_v2_7183	Bacteria	Firmicutes	Bacilli	RF39	CAG-302	CAG-302	CAG-302 sp000431795	CAG-302 sp000431795 (m7183)	905835
meta_mOTU_v2_7186	Bacteria	Firmicutes_A	Clostridia	Oscillospirales	Acutalibacteraceae	UBA737	UBA737 sp900549055	UBA737 sp900549055 (m7186)	1789267
meta_mOTU_v2_7187	Bacteria	Firmicutes_A	Clostridia_A	Christensenellales	CAG-138	Phil1	Phil1 sp001940855	Phil1 sp001940855 (m7187)	1895658
meta_mOTU_v2_7192	Bacteria	Firmicutes_A	Clostridia	Peptostreptococcales	Anaerovoracaceae	CAG-238	CAG-238 sp000435615	CAG-238 sp000435615 (m7192)	1581061
meta_mOTU_v2_7196	Bacteria	Bacteroidota	Bacteroidia	Bacteroidales	Bacteroidaceae	Prevotella	Prevotella sp002251385	Prevotella sp002251385 (m7196)	1384510
meta_mOTU_v2_7203	Bacteria	Bacteroidota	Bacteroidia	Bacteroidales	Bacteroidaceae	Prevotella	Prevotella lascolaii	Prevotella lascolaii (m7203)	1479473
meta_mOTU_v2_7230	Bacteria	Firmicutes_A	Clostridia_A	Christensenellales	CAG-138	UBA5394	UBA5394 sp003150565	UBA5394 sp003150565 (m7230)	1959630
meta_mOTU_v2_7231	Bacteria	Firmicutes_A	Clostridia	Oscillospirales	Ruminococcaceae	Fournierella	Fournierella massiliensis	Fournierella massiliensis (m7231)	3325522
meta_mOTU_v2_7249	Bacteria	Cyanobacteria	Vampirovibrionia	Gastranaerophilales	Gastranaerophilaceae	Zag1	Zag1 sp001917115	Zag1 sp001917115 (m7249)	2068863
meta_mOTU_v2_7253	Bacteria	Firmicutes_A	Clostridia	TANB77	CAG-508	CAG-273	CAG-273 sp000435755	CAG-273 sp000435755 (m7253)	1043702
meta_mOTU_v2_7258	Bacteria	Cyanobacteria	Vampirovibrionia	Gastranaerophilales	Gastranaerophilaceae	Zag1	Zag1 sp000437435	Zag1 sp000437435 (m7258)	1334135
meta_mOTU_v2_7262	Bacteria	Firmicutes	Bacilli	RF39	CAG-611	CAG-451	CAG-451 sp000438295	CAG-451 sp000438295 (m7262)	1133268
meta_mOTU_v2_7263	Bacteria	Firmicutes_A	Clostridia	Lachnospirales	Lachnospiraceae	Enterocloster	Enterocloster sp001517625	Enterocloster sp001517625 (m7263)	2542930
meta_mOTU_v2_7271	Bacteria	Firmicutes_A	Clostridia	Oscillospirales	Ruminococcaceae	Angelakisella	Angelakisella sp004557855	Angelakisella sp004557855 (m7271)	1432318
meta_mOTU_v2_7274	Bacteria	Actinobacteriota	Coriobacteriia	Coriobacteriales	Atopobiaceae	Olsenella	Olsenella sp900538935	Olsenella sp900538935 (m7274)	2124570
meta_mOTU_v2_7275	Bacteria	Firmicutes_A	Clostridia	Oscillospirales	Ruminococcaceae	Ruminococcus_C	Ruminococcus_C sp000980705	Ruminococcus_C sp000980705 (m7275)	1387688
meta_mOTU_v2_7277	Bacteria	Proteobacteria	Gammaproteobacteria	Enterobacterales	Succinivibrionaceae	Succinivibrio	Succinivibrio sp000431835	Succinivibrio sp000431835 (m7277)	2249874
meta_mOTU_v2_7279	Bacteria	Firmicutes	Bacilli	ML615J-28	CAG-313	CAG-313	CAG-313 sp003539625	CAG-313 sp003539625 (m7279)	1488609
meta_mOTU_v2_7281	Bacteria	Firmicutes_A	Clostridia	Oscillospirales	Acutalibacteraceae	UMGS856	UMGS856 sp900546265	UMGS856 sp900546265 (m7281)	3138169
meta_mOTU_v2_7291	Bacteria	Firmicutes_C	Negativicutes	Veillonellales	Dialisteraceae	Dialister	Dialister sp002320515	Dialister sp002320515 (m7291)	2209136
meta_mOTU_v2_7298	Bacteria	Firmicutes_A	Clostridia_A	Christensenellales	CAG-74	UMGS1600	UMGS1600 sp900553295	UMGS1600 sp900553295 (m7298)	2269040
meta_mOTU_v2_7302	Bacteria	Firmicutes_A	Clostridia_A	Christensenellales	CAG-552	UBA10677		UBA10677 (m7302)	646135
meta_mOTU_v2_7305	Bacteria	Proteobacteria	Gammaproteobacteria	Burkholderiales	Burkholderiaceae	Mesosutterella	Mesosutterella multiformis	Mesosutterella multiformis (m7305)	2284828
meta_mOTU_v2_7306	Bacteria	Firmicutes_A	Clostridia	Lachnospirales	Lachnospiraceae	Blautia_A	Blautia_A sp900066505	Blautia_A sp900066505 (m7306)	2466440
meta_mOTU_v2_7313	Bacteria	Bacteroidota	Bacteroidia	Bacteroidales	Marinifilaceae	Butyricimonas	Butyricimonas faecalis	Butyricimonas faecalis (m7313)	4115264
meta_mOTU_v2_7317	Bacteria	Firmicutes_A	Clostridia	Oscillospirales	Oscillospiraceae	CAG-170	CAG-170 sp003516765	CAG-170 sp003516765 (m7317)	1748793
meta_mOTU_v2_7320	Bacteria	Firmicutes_A	Clostridia	Oscillospirales	Oscillospiraceae	CAG-110	CAG-110 sp900549705	CAG-110 sp900549705 (m7320)	2541557
meta_mOTU_v2_7324	Bacteria	Bacteroidota	Bacteroidia	Bacteroidales	UBA11471	UBA11471	UBA11471 sp000434215	UBA11471 sp000434215 (m7324)	2415987
meta_mOTU_v2_7325	Bacteria	Firmicutes_A	Clostridia	Lachnospirales	Lachnospiraceae	Eubacterium_G	Eubacterium_G sp000434315	Eubacterium_G sp000434315 (m7325)	2729546
meta_mOTU_v2_7329	Bacteria	Firmicutes	Bacilli	Erysipelotrichales	Erysipelotrichaceae	Holdemanella	Holdemanella sp003458715	Holdemanella sp003458715 (m7329)	1765078
meta_mOTU_v2_7331	Bacteria	Firmicutes_A	Clostridia	Peptostreptococcales	Peptostreptococcaceae	Romboutsia	Romboutsia timonensis	Romboutsia timonensis (m7331)	2560776
meta_mOTU_v2_7337	Bacteria	Firmicutes_A	Clostridia	Oscillospirales	Oscillospiraceae	Lawsonibacter	Lawsonibacter sp002160305	Lawsonibacter sp002160305 (m7337)	3513875
meta_mOTU_v2_7342	Bacteria	Bacteroidota	Bacteroidia	Bacteroidales	Bacteroidaceae	Prevotella	Prevotella sp002265625	Prevotella sp002265625 (m7342)	919506
meta_mOTU_v2_7352	Bacteria	Firmicutes_A	Clostridia_A	Christensenellales	Borkfalkiaceae	UBA10281	UBA10281 sp000437515	UBA10281 sp000437515 (m7352)	1689550
meta_mOTU_v2_7355	Bacteria	Firmicutes_A	Clostridia	Oscillospirales	Oscillospiraceae	CAG-83	CAG-83 sp000435555	CAG-83 sp000435555 (m7355)	1718670
meta_mOTU_v2_7356	Bacteria	Firmicutes_A	Clostridia	Oscillospirales	Ruminococcaceae	CAG-115	CAG-115 sp003531585	CAG-115 sp003531585 (m7356)	2279127
meta_mOTU_v2_7359	Bacteria	Firmicutes_A	Clostridia	Lachnospirales	Lachnospiraceae	Blautia	Blautia sp000432195	Blautia sp000432195 (m7359)	2776373
meta_mOTU_v2_7361	Bacteria	Firmicutes_A	Clostridia	Oscillospirales	Oscillospiraceae	F23-B02	F23-B02 sp001916715	F23-B02 sp001916715 (m7361)	1835023
meta_mOTU_v2_7373	Bacteria	Firmicutes_A	Clostridia	Oscillospirales	Ruminococcaceae	CAG-353	CAG-353 sp900066885	CAG-353 sp900066885 (m7373)	2448483
meta_mOTU_v2_7377	Bacteria	Firmicutes_A	Clostridia	Oscillospirales	CAG-272	CAG-448	CAG-448 sp003150135	CAG-448 sp003150135 (m7377)	2033514
meta_mOTU_v2_7389	Bacteria	Firmicutes_A	Clostridia	TANB77	CAG-508	CAG-269	CAG-269 sp900553985	CAG-269 sp900553985 (m7389)	1650717
meta_mOTU_v2_7397	Bacteria	Bacteroidota	Bacteroidia	Bacteroidales	Bacteroidaceae	Phocaeicola	Phocaeicola mediterraneensis	Phocaeicola mediterraneensis (m7397)	3304251
meta_mOTU_v2_7398	Bacteria	Firmicutes_A	Clostridia	Lachnospirales	Lachnospiraceae	Oribacterium	Oribacterium sp004554245	Oribacterium sp004554245 (m7398)	1985874
meta_mOTU_v2_7400	Bacteria	Bacteroidota	Bacteroidia	Bacteroidales	Bacteroidaceae	Prevotella	Prevotella sp900552515	Prevotella sp900552515 (m7400)	1943282
meta_mOTU_v2_7407	Bacteria	Bacteroidota	Bacteroidia	Bacteroidales	Bacteroidaceae	43-108	43-108 sp001915545	43-108 sp001915545 (m7407)	2895627
meta_mOTU_v2_7414	Bacteria	Firmicutes_C	Negativicutes	Acidaminococcales	Acidaminococcaceae	Acidaminococcus	Acidaminococcus sp900538365	Acidaminococcus sp900538365 (m7414)	1875606
meta_mOTU_v2_7415	Bacteria	Firmicutes_A	Clostridia_A	Christensenellales	CAG-74	SFFH01	SFFH01 sp900548125	SFFH01 sp900548125 (m7415)	1802976
meta_mOTU_v2_7419	Bacteria	Firmicutes	Bacilli	RF39	CAG-1000	CAG-582	CAG-582 sp000435515	CAG-582 sp000435515 (m7419)	1185781
meta_mOTU_v2_7425	Bacteria	Firmicutes_A	Clostridia	Lachnospirales	Anaerotignaceae	Anaerotignum	Anaerotignum sp001304995	Anaerotignum sp001304995 (m7425)	2239242
meta_mOTU_v2_7432	Bacteria	Bacteroidota	Bacteroidia	Bacteroidales	UBA932	RC9	RC9 sp000434935	RC9 sp000434935 (m7432)	2566042
meta_mOTU_v2_7434	Bacteria	Proteobacteria	Gammaproteobacteria	Burkholderiales	Burkholderiaceae	Parasutterella	Parasutterella sp000980495	Parasutterella sp000980495 (m7434)	1833664
meta_mOTU_v2_7440	Bacteria	Firmicutes_A	Clostridia	Oscillospirales	Oscillospiraceae	CAG-170	CAG-170 sp000436735	CAG-170 sp000436735 (m7440)	1915586
meta_mOTU_v2_7449	Bacteria	Firmicutes_A	Clostridia	Oscillospirales	Acutalibacteraceae	Ruminococcus_E	Ruminococcus_E sp003526955	Ruminococcus_E sp003526955 (m7449)	1177118
meta_mOTU_v2_7450	Bacteria	Firmicutes_A	Clostridia_A	Christensenellales	CAG-552	UMGS1880		UMGS1880 (m7450)	497198
meta_mOTU_v2_7451	Bacteria	Firmicutes_A	Clostridia	Oscillospirales	Acutalibacteraceae	CAG-217	CAG-217 sp000436335	CAG-217 sp000436335 (m7451)	1739495
meta_mOTU_v2_7454	Bacteria	Firmicutes	Bacilli	Erysipelotrichales	Erysipelotrichaceae	CAG-536	CAG-536 sp000434355	CAG-536 sp000434355 (m7454)	1035866
meta_mOTU_v2_7455	Bacteria	Firmicutes_A	Clostridia	Lachnospirales	Lachnospiraceae	Dorea	Dorea sp000433215	Dorea sp000433215 (m7455)	2190362
meta_mOTU_v2_7460	Bacteria	Firmicutes_C	Negativicutes	Veillonellales	Megasphaeraceae	Anaeroglobus	Anaeroglobus massiliensis	Anaeroglobus massiliensis (m7460)	1575462
meta_mOTU_v2_7466	Bacteria	Firmicutes_A	Clostridia	Lachnospirales	CAG-274	UMGS1441	UMGS1441 sp900551755	UMGS1441 sp900551755 (m7466)	1583536
meta_mOTU_v2_7468	Bacteria	Firmicutes_A	Clostridia	TANB77	CAG-508	CAG-269		CAG-269 (m7468)	1278004
meta_mOTU_v2_7471	Bacteria	Firmicutes_A	Clostridia	Oscillospirales	Acutalibacteraceae	Eubacterium_R	Eubacterium_R sp000433975	Eubacterium_R sp000433975 (m7471)	1747338
meta_mOTU_v2_7476	Bacteria	Firmicutes_A	Clostridia	Oscillospirales	Ruminococcaceae	UBA1394	UBA1394 sp900066845	UBA1394 sp900066845 (m7476)	2299254
meta_mOTU_v2_7492	Bacteria	Firmicutes_A	Clostridia	Oscillospirales	Ruminococcaceae	Faecalibacterium	Faecalibacterium sp900540455	Faecalibacterium sp900540455 (m7492)	1876497
meta_mOTU_v2_7512	Bacteria	Actinobacteriota	Coriobacteriia	Coriobacteriales	Eggerthellaceae	CAG-1427	CAG-1427 sp900556585	CAG-1427 sp900556585 (m7512)	1608443
meta_mOTU_v2_7527	Bacteria	Firmicutes_A	Clostridia_A	Christensenellales	CAG-74	SFFH01	SFFH01 sp900542395	SFFH01 sp900542395 (m7527)	2107631
meta_mOTU_v2_7530	Bacteria	Firmicutes_A	Clostridia	Lachnospirales	Lachnospiraceae	TF01-11	TF01-11 sp003529475	TF01-11 sp003529475 (m7530)	2459554
meta_mOTU_v2_7531	Bacteria	Firmicutes_A	Clostridia	Lachnospirales	Lachnospiraceae	Blautia	Blautia sp000436935	Blautia sp000436935 (m7531)	2433123
meta_mOTU_v2_7534	Bacteria	Bacteroidota	Bacteroidia	Bacteroidales	Bacteroidaceae	Bacteroides	Bacteroides ndongoniae	Bacteroides ndongoniae (m7534)	1978026
meta_mOTU_v2_7541	Bacteria	Firmicutes_A	Clostridia	Lachnospirales	Lachnospiraceae	TF01-11	TF01-11 sp001916135	TF01-11 sp001916135 (m7541)	2634473
meta_mOTU_v2_7546	Bacteria	Firmicutes_A	Clostridia	Oscillospirales	Oscillospiraceae	UBA738	UBA738 sp003522945	UBA738 sp003522945 (m7546)	2083224
meta_mOTU_v2_7547	Bacteria	Bacteroidota	Bacteroidia	Bacteroidales	Bacteroidaceae	Prevotella	Prevotella sp900552675	Prevotella sp900552675 (m7547)	1074189
meta_mOTU_v2_7550	Bacteria	Firmicutes_A	Clostridia	Lachnospirales	Lachnospiraceae	Dorea		Dorea (m7550)	3587785
meta_mOTU_v2_7553	Bacteria	Firmicutes_A	Clostridia	Oscillospirales	Acutalibacteraceae	UBA1691	UBA1691 sp900544375	UBA1691 sp900544375 (m7553)	2731372
meta_mOTU_v2_7561	Bacteria	Firmicutes_A	Clostridia_A	Christensenellales	CAG-74	Firm-11	Firm-11 sp900548145	Firm-11 sp900548145 (m7561)	2531182
meta_mOTU_v2_7567	Bacteria	Firmicutes_A	Clostridia	Lachnospirales	Lachnospiraceae	COE1	COE1 sp001916965	COE1 sp001916965 (m7567)	3312344
meta_mOTU_v2_7568	Bacteria	Firmicutes_A	Clostridia	TANB77	CAG-508	CAG-492	CAG-492 sp000434335	CAG-492 sp000434335 (m7568)	1613084
meta_mOTU_v2_7573	Bacteria	Actinobacteriota	Coriobacteriia	Coriobacteriales	Coriobacteriaceae	Collinsella	Collinsella bouchesdurhonensis	Collinsella bouchesdurhonensis (m7573)	1605088
meta_mOTU_v2_7579	Bacteria	Bacteroidota	Bacteroidia	Bacteroidales	Bacteroidaceae	Bacteroides	Bacteroides togonis	Bacteroides togonis (m7579)	2929751
meta_mOTU_v2_7583	Bacteria	Firmicutes_A	Clostridia_A	Christensenellales	CAG-138	UMGS1241	UMGS1241 sp900540495	UMGS1241 sp900540495 (m7583)	2263390
meta_mOTU_v2_7587	Bacteria	Bacteroidota	Bacteroidia	Bacteroidales	Bacteroidaceae	Bacteroides	Bacteroides congonensis	Bacteroides congonensis (m7587)	5562547
meta_mOTU_v2_7589	Bacteria	Firmicutes	Bacilli	Erysipelotrichales	Erysipelotrichaceae	Holdemanella	Holdemanella sp002299315	Holdemanella sp002299315 (m7589)	1822163
meta_mOTU_v2_7590	Bacteria	Firmicutes_A	Clostridia	Lachnospirales	Lachnospiraceae	Blautia_A	Blautia_A sp900551715	Blautia_A sp900551715 (m7590)	2620152
meta_mOTU_v2_7591	Bacteria	Bacteroidota	Bacteroidia	Bacteroidales	Bacteroidaceae	Bacteroides	Streptococcus mitis	Streptococcus mitis (m7591)	5225391
meta_mOTU_v2_7593	Bacteria	Firmicutes_A	Clostridia	Oscillospirales	Ruminococcaceae	Ruthenibacterium	Ruthenibacterium sp900546885	Ruthenibacterium sp900546885 (m7593)	2204832
meta_mOTU_v2_7598	Bacteria	Bacteroidota	Bacteroidia	Bacteroidales	Bacteroidaceae	Prevotella	Prevotella sp000433175	Prevotella sp000433175 (m7598)	1048328
meta_mOTU_v2_7600	Bacteria	Firmicutes_A	Clostridia	Oscillospirales	CAG-272	UBA11512	UBA11512 sp003522145	UBA11512 sp003522145 (m7600)	1471049
meta_mOTU_v2_7610	Bacteria	Firmicutes_A	Clostridia	Lachnospirales	Cellulosilyticaceae	Niameybacter	Niameybacter sp900549765	Niameybacter sp900549765 (m7610)	3409386
meta_mOTU_v2_7614	Bacteria	Proteobacteria	Gammaproteobacteria	Burkholderiales	Burkholderiaceae	Mesosutterella	Mesosutterella massiliensis	Mesosutterella massiliensis (m7614)	2114626
meta_mOTU_v2_7620	Bacteria	Firmicutes_A	Clostridia	Lachnospirales	Lachnospiraceae	Agathobacter	Agathobacter sp900550845	Agathobacter sp900550845 (m7620)	2491357
meta_mOTU_v2_7638	Bacteria	Firmicutes	Bacilli	RF39	CAG-433	CAG-433	CAG-433 sp000433675	CAG-433 sp000433675 (m7638)	1336879
meta_mOTU_v2_7641	Bacteria	Firmicutes_A	Clostridia	Lachnospirales	Lachnospiraceae	Roseburia	Roseburia sp900550935	Roseburia sp900550935 (m7641)	2611986
meta_mOTU_v2_7643	Bacteria	Firmicutes_A	Clostridia	Oscillospirales	Oscillospiraceae	Evtepia	Evtepia sp004556345	Evtepia sp004556345 (m7643)	1739114
meta_mOTU_v2_7645	Bacteria	Firmicutes_A	Clostridia	TANB77	CAG-508	CAG-354	CAG-354 sp001915925	CAG-354 sp001915925 (m7645)	1577767
meta_mOTU_v2_7652	Bacteria	Firmicutes_A	Clostridia	Oscillospirales	Ruminococcaceae	Ruthenibacterium	Ruthenibacterium sp003149955	Ruthenibacterium sp003149955 (m7652)	2412652
meta_mOTU_v2_7660	Bacteria	Proteobacteria	Gammaproteobacteria	Burkholderiales	Burkholderiaceae	CAG-521	CAG-521 sp900544345	CAG-521 sp900544345 (m7660)	1343576
meta_mOTU_v2_7668	Bacteria	Firmicutes_A	Clostridia	Lachnospirales	Lachnospiraceae	Lachnospira	Lachnospira sp000437735	Lachnospira sp000437735 (m7668)	2175080
meta_mOTU_v2_7682	Bacteria	Firmicutes_A	Clostridia	Lachnospirales	Lachnospiraceae	Lachnospira	Lachnospira sp000436535	Lachnospira sp000436535 (m7682)	2495583
meta_mOTU_v2_7687	Bacteria	Firmicutes_A	Clostridia	Lachnospirales	Lachnospiraceae	Eubacterium_G	Eubacterium_G sp000435815	Eubacterium_G sp000435815 (m7687)	2507732
meta_mOTU_v2_7693	Bacteria	Actinobacteriota	Coriobacteriia	Coriobacteriales	Eggerthellaceae	CAG-1427		CAG-1427 (m7693)	1286693
meta_mOTU_v2_7697	Bacteria	Firmicutes_A	Clostridia_A	Christensenellales	CAG-138	RUG472	RUG472 sp900545265	RUG472 sp900545265 (m7697)	1882207
meta_mOTU_v2_7701	Bacteria	Firmicutes	Bacilli	RF39	CAG-1000	CAG-533	CAG-533 sp004563275	CAG-533 sp004563275 (m7701)	569895
meta_mOTU_v2_7702	Bacteria	Firmicutes_A	Clostridia	Oscillospirales	Oscillospiraceae	Lawsonibacter		Lawsonibacter (m7702)	2031732
meta_mOTU_v2_7717	Bacteria	Firmicutes_A	Clostridia	Oscillospirales	Oscillospiraceae	CAG-83	CAG-83 sp900545585	CAG-83 sp900545585 (m7717)	1773898
meta_mOTU_v2_7718	Bacteria	Firmicutes_A	Clostridia	Oscillospirales	Ruminococcaceae	Faecalibacterium	Faecalibacterium prausnitzii_H	Faecalibacterium prausnitzii_H (m7718)	1874431
meta_mOTU_v2_7721	Bacteria	Firmicutes_A	Clostridia	TANB77	CAG-508	CAG-269	CAG-269 sp001916065	CAG-269 sp001916065 (m7721)	1121958
meta_mOTU_v2_7723	Bacteria	Proteobacteria	Gammaproteobacteria	Burkholderiales	Burkholderiaceae	Duodenibacillus	Duodenibacillus massiliensis	Duodenibacillus massiliensis (m7723)	1757676
meta_mOTU_v2_7724	Bacteria	Actinobacteriota	Coriobacteriia	Coriobacteriales	Atopobiaceae	Olsenella_E	Olsenella_E sp900119915	Olsenella_E sp900119915 (m7724)	1857487
meta_mOTU_v2_7727	Bacteria	Actinobacteriota	Coriobacteriia	Coriobacteriales	Atopobiaceae	Olsenella_E	Olsenella_E provencensis	Olsenella_E provencensis (m7727)	2185238
meta_mOTU_v2_7735	Bacteria	Firmicutes_A	Clostridia	Lachnospirales	Lachnospiraceae	Blautia	Blautia sp900541955	Blautia sp900541955 (m7735)	2604418
meta_mOTU_v2_7737	Bacteria	Proteobacteria	Alphaproteobacteria	RF32	CAG-239	CAG-495	CAG-495 sp000432275	CAG-495 sp000432275 (m7737)	1754970
meta_mOTU_v2_7746	Bacteria	Firmicutes_A	Clostridia_A	Christensenellales	Borkfalkiaceae	QALS01	QALS01 sp003150575	QALS01 sp003150575 (m7746)	1996401
meta_mOTU_v2_7748	Bacteria	Bacteroidota	Bacteroidia	Bacteroidales	Bacteroidaceae	Bacteroides	Bacteroides massiliensis	Bacteroides massiliensis (m7748)	1644770
meta_mOTU_v2_7749	Bacteria	Firmicutes	Bacilli	Acholeplasmatales	Anaeroplasmataceae	CAG-307	CAG-307 sp001916215	CAG-307 sp001916215 (m7749)	2116280
meta_mOTU_v2_7753	Bacteria	Firmicutes_A	Clostridia	Oscillospirales	CAG-272	CAG-724	CAG-724 sp003524145	CAG-724 sp003524145 (m7753)	1826779
meta_mOTU_v2_7760	Bacteria	Firmicutes_A	Clostridia	Oscillospirales	Oscillospiraceae	CAG-83	CAG-83 sp900554275	CAG-83 sp900554275 (m7760)	1729793
meta_mOTU_v2_7765	Bacteria	Firmicutes_A	Clostridia_A	Christensenellales	CAG-138	PeH17	PeH17 sp000435055	PeH17 sp000435055 (m7765)	1834380
meta_mOTU_v2_7769	Bacteria	Firmicutes_A	Clostridia_A	Christensenellales	Borkfalkiaceae	Borkfalkia	Borkfalkia ceftriaxoniphila	Borkfalkia ceftriaxoniphila (m7769)	2373143
meta_mOTU_v2_7772	Bacteria	Firmicutes	Bacilli	ML615J-28	CAG-313	CAG-313	CAG-313 sp900539265	CAG-313 sp900539265 (m7772)	1292310
meta_mOTU_v2_7774	Bacteria	Firmicutes_A	Clostridia	Oscillospirales	Ruminococcaceae	Ruminococcus_C	Ruminococcus_C sp000437255	Ruminococcus_C sp000437255 (m7774)	1769326
meta_mOTU_v2_7778	Bacteria	Firmicutes_A	Clostridia	Oscillospirales	Oscillospiraceae	CAG-110	CAG-110 sp900546075	CAG-110 sp900546075 (m7778)	1961805
meta_mOTU_v2_7781	Bacteria	Firmicutes_A	Clostridia	Lachnospirales	Lachnospiraceae	Eubacterium_I	Eubacterium_I sp900546495	Eubacterium_I sp900546495 (m7781)	2317137
meta_mOTU_v2_7782	Bacteria	Firmicutes_A	Clostridia_A	Christensenellales	CAG-74	SFFH01	SFFH01 sp900542445	SFFH01 sp900542445 (m7782)	2345730
meta_mOTU_v2_7788	Bacteria	Firmicutes_A	Clostridia	Lachnospirales	Lachnospiraceae	TF01-11	TF01-11 sp003149875	TF01-11 sp003149875 (m7788)	2690875
meta_mOTU_v2_7790	Bacteria	Firmicutes	Bacilli	Erysipelotrichales	Erysipelotrichaceae	Bulleidia	Bulleidia sp900539965	Bulleidia sp900539965 (m7790)	1639884
meta_mOTU_v2_7791	Bacteria	Firmicutes	Bacilli	Erysipelotrichales	Erysipelotrichaceae	CAG-536	CAG-536 sp900314505	CAG-536 sp900314505 (m7791)	1830270
meta_mOTU_v2_7795	Bacteria	Firmicutes_A	Clostridia_A	Christensenellales	CAG-74	SFMI01	SFMI01 sp004556155	SFMI01 sp004556155 (m7795)	2203561
meta_mOTU_v2_7799	Bacteria	Firmicutes_A	Clostridia_A	Christensenellales	CAG-552	UMGS1795	UMGS1795 sp900555125	UMGS1795 sp900555125 (m7799)	1850413
meta_mOTU_v2_7800	Bacteria	Firmicutes_A	Clostridia	Oscillospirales	Oscillospiraceae	CAG-83	CAG-83 sp900545495	CAG-83 sp900545495 (m7800)	1744466
ref_mOTU_v2_0004	Bacteria	Firmicutes	Bacilli	Lactobacillales	Streptococcaceae	Streptococcus	Streptococcus anginosus	Streptococcus anginosus (r0004)	1900665
ref_mOTU_v2_0007	Bacteria	Firmicutes	Bacilli	Staphylococcales	Staphylococcaceae	Staphylococcus	Staphylococcus epidermidis	Staphylococcus epidermidis (r0007)	2520696
ref_mOTU_v2_0020	Bacteria	Firmicutes	Bacilli	Lactobacillales	Streptococcaceae	Streptococcus	Streptococcus pneumoniae	Streptococcus pneumoniae (r0020)	2106476
ref_mOTU_v2_0021	Bacteria	Firmicutes	Bacilli	Lactobacillales	Streptococcaceae	Streptococcus	Streptococcus pseudopneumoniae	Streptococcus pseudopneumoniae (r0021)	2134446
ref_mOTU_v2_0027	Bacteria	Firmicutes	Bacilli	Lactobacillales	Streptococcaceae	Streptococcus	Streptococcus mitis_AG	Streptococcus mitis_AG (r0027)	1927780
ref_mOTU_v2_0028	Bacteria	Firmicutes	Bacilli	Lactobacillales	Streptococcaceae	Streptococcus	Streptococcus mitis_AV	Streptococcus mitis_AV (r0028)	2078530
ref_mOTU_v2_0028	Bacteria	Firmicutes	Bacilli	Lactobacillales	Streptococcaceae	Streptococcus	Streptococcus mitis_C	Streptococcus mitis_C (r0028)	2078530
ref_mOTU_v2_0030	Bacteria	Firmicutes	Bacilli	Lactobacillales	Streptococcaceae	Streptococcus	Streptococcus mitis	Streptococcus mitis (r0030)	2018798
ref_mOTU_v2_0031	Bacteria	Firmicutes	Bacilli	Lactobacillales	Streptococcaceae	Streptococcus	Streptococcus mitis	Streptococcus mitis (r0031)	1944174
ref_mOTU_v2_0035	Bacteria	Proteobacteria	Gammaproteobacteria	Enterobacterales	Enterobacteriaceae	Escherichia	Escherichia marmotae	Escherichia marmotae (r0035)	4647930
ref_mOTU_v2_0036	Bacteria	Proteobacteria	Gammaproteobacteria	Enterobacterales	Enterobacteriaceae	Escherichia	Escherichia coli	Escherichia coli (r0036)	5184572
ref_mOTU_v2_0042	Bacteria	Proteobacteria	Gammaproteobacteria	Enterobacterales	Enterobacteriaceae	Citrobacter_A	Citrobacter_A amalonaticus	Citrobacter_A amalonaticus (r0042)	5225972
ref_mOTU_v2_0043	Bacteria	Proteobacteria	Gammaproteobacteria	Enterobacterales	Enterobacteriaceae	Citrobacter_A	Citrobacter_A farmeri	Citrobacter_A farmeri (r0043)	4929526
ref_mOTU_v2_0048	Bacteria	Firmicutes	Bacilli	Lactobacillales	Lactobacillaceae	Lacticaseibacillus	Lacticaseibacillus rhamnosus	Lacticaseibacillus rhamnosus (r0048)	2936180
ref_mOTU_v2_0067	Bacteria	Firmicutes	Bacilli	Staphylococcales	Staphylococcaceae	Staphylococcus	Staphylococcus aureus	Staphylococcus aureus (r0067)	2868390
ref_mOTU_v2_0072	Bacteria	Firmicutes	Bacilli	Lactobacillales	Streptococcaceae	Streptococcus	Streptococcus oralis_T	Streptococcus oralis_T (r0072)	2002915
ref_mOTU_v2_0076	Bacteria	Proteobacteria	Gammaproteobacteria	Enterobacterales	Enterobacteriaceae	Citrobacter	Citrobacter freundii	Citrobacter freundii (r0076)	5012238
ref_mOTU_v2_0079	Bacteria	Proteobacteria	Gammaproteobacteria	Enterobacterales	Enterobacteriaceae	Klebsiella_A	Klebsiella_A oxytoca	Klebsiella_A oxytoca (r0079)	5994455
ref_mOTU_v2_0096	Bacteria	Proteobacteria	Gammaproteobacteria	Pseudomonadales	Pseudomonadaceae	Pseudomonas	Pseudomonas aeruginosa	Pseudomonas aeruginosa (r0096)	6665540
ref_mOTU_v2_0116	Bacteria	Firmicutes	Bacilli	Lactobacillales	Enterococcaceae	Enterococcus	Enterococcus faecalis	Enterococcus faecalis (r0116)	3047242
ref_mOTU_v2_0120	Bacteria	Proteobacteria	Gammaproteobacteria	Enterobacterales	Enterobacteriaceae	Klebsiella_B	Klebsiella_B aerogenes	Klebsiella_B aerogenes (r0120)	5310393
ref_mOTU_v2_0125	Bacteria	Firmicutes	Bacilli	Lactobacillales	Lactobacillaceae	Ligilactobacillus	Ligilactobacillus salivarius	Ligilactobacillus salivarius (r0125)	1995968
ref_mOTU_v2_0132	Bacteria	Bacteroidota	Bacteroidia	Bacteroidales	Bacteroidaceae	Prevotella	Prevotella buccae	Prevotella buccae (r0132)	3284105
ref_mOTU_v2_0138	Bacteria	Firmicutes	Bacilli	Erysipelotrichales	Erysipelotrichaceae	Dielma	Dielma fastidiosa	Dielma fastidiosa (r0138)	3466572
ref_mOTU_v2_0143	Bacteria	Firmicutes	Bacilli	Lactobacillales	Streptococcaceae	Streptococcus	Streptococcus constellatus	Streptococcus constellatus (r0143)	1935414
ref_mOTU_v2_0144	Bacteria	Firmicutes	Bacilli	Lactobacillales	Streptococcaceae	Streptococcus	Streptococcus parasanguinis	Streptococcus parasanguinis (r0144)	2106932
ref_mOTU_v2_0145	Bacteria	Firmicutes	Bacilli	Lactobacillales	Streptococcaceae	Streptococcus	Streptococcus sp000448565	Streptococcus sp000448565 (r0145)	2334592
ref_mOTU_v2_0146	Bacteria	Firmicutes	Bacilli	Lactobacillales	Streptococcaceae	Streptococcus	Streptococcus halitosis	Streptococcus halitosis (r0146)	1921648
ref_mOTU_v2_0150	Bacteria	Actinobacteriota	Actinomycetia	Actinomycetales	Bifidobacteriaceae	Bifidobacterium	Bifidobacterium longum	Bifidobacterium longum (r0150)	2398336
ref_mOTU_v2_0154	Bacteria	Firmicutes	Bacilli	Lactobacillales	Lactobacillaceae	Lactiplantibacillus	Lactiplantibacillus plantarum	Lactiplantibacillus plantarum (r0154)	3208360
ref_mOTU_v2_0157	Bacteria	Actinobacteriota	Actinomycetia	Actinomycetales	Bifidobacteriaceae	Bifidobacterium	Bifidobacterium breve	Bifidobacterium breve (r0157)	2315904
ref_mOTU_v2_0160	Bacteria	Proteobacteria	Gammaproteobacteria	Enterobacterales	Enterobacteriaceae	Klebsiella	Klebsiella pneumoniae	Klebsiella pneumoniae (r0160)	5580642
ref_mOTU_v2_0167	Bacteria	Firmicutes	Bacilli	Lactobacillales	Lactobacillaceae	Ligilactobacillus	Ligilactobacillus ruminis	Ligilactobacillus ruminis (r0167)	2088912
ref_mOTU_v2_0181	Bacteria	Firmicutes	Bacilli	Lactobacillales	Lactobacillaceae	Lactobacillus	Lactobacillus delbrueckii	Lactobacillus delbrueckii (r0181)	1891521
ref_mOTU_v2_0182	Bacteria	Firmicutes	Bacilli	Lactobacillales	Streptococcaceae	Lactococcus	Lactococcus lactis	Lactococcus lactis (r0182)	2550393
ref_mOTU_v2_0183	Bacteria	Actinobacteriota	Actinomycetia	Actinomycetales	Bifidobacteriaceae	Bifidobacterium	Bifidobacterium animalis	Bifidobacterium animalis (r0183)	1938595
ref_mOTU_v2_0198	Bacteria	Firmicutes	Bacilli	Lactobacillales	Streptococcaceae	Streptococcus	Streptococcus vestibularis	Streptococcus vestibularis (r0198)	1947531
ref_mOTU_v2_0199	Bacteria	Firmicutes	Bacilli	Lactobacillales	Streptococcaceae	Streptococcus	Streptococcus salivarius	Streptococcus salivarius (r0199)	2188923
ref_mOTU_v2_0219	Bacteria	Firmicutes	Bacilli	Lactobacillales	Streptococcaceae	Streptococcus	Streptococcus thermophilus	Streptococcus thermophilus (r0219)	1838722
ref_mOTU_v2_0226	Bacteria	Firmicutes	Bacilli	Lactobacillales	Lactobacillaceae	Lacticaseibacillus	Lacticaseibacillus paracasei	Lacticaseibacillus paracasei (r0226)	3012498
ref_mOTU_v2_0252	Bacteria	Firmicutes_C	Negativicutes	Veillonellales	Megasphaeraceae	Megasphaera	Megasphaera elsdenii	Megasphaera elsdenii (r0252)	2474718
ref_mOTU_v2_0261	Bacteria	Firmicutes	Bacilli	Lactobacillales	Streptococcaceae	Streptococcus	Streptococcus lutetiensis	Streptococcus lutetiensis (r0261)	1964904
ref_mOTU_v2_0275	Bacteria	Bacteroidota	Bacteroidia	Bacteroidales	Bacteroidaceae	Bacteroides	Bacteroides stercoris	Bacteroides stercoris (r0275)	4019152
ref_mOTU_v2_0276	Bacteria	Bacteroidota	Bacteroidia	Bacteroidales	Bacteroidaceae	Prevotella	Prevotella nigrescens	Prevotella nigrescens (r0276)	2986732
ref_mOTU_v2_0279	Bacteria	Firmicutes	Bacilli	Lactobacillales	Streptococcaceae	Streptococcus	Streptococcus sanguinis	Streptococcus sanguinis (r0279)	2352829
ref_mOTU_v2_0280	Bacteria	Firmicutes_A	Clostridia	Lachnospirales	Lachnospiraceae	Ruminococcus_B	Ruminococcus_B gnavus	Ruminococcus_B gnavus (r0280)	3481332
ref_mOTU_v2_0281	Bacteria	Firmicutes_A	Clostridia	Lachnospirales	Lachnospiraceae	Mediterraneibacter	Mediterraneibacter lactaris	Mediterraneibacter lactaris (r0281)	2909067
ref_mOTU_v2_0286	Bacteria	Bacteroidota	Bacteroidia	Bacteroidales	Bacteroidaceae	Bacteroides	Bacteroides fragilis_A	Bacteroides fragilis_A (r0286)	5489618
ref_mOTU_v2_0287	Bacteria	Bacteroidota	Bacteroidia	Bacteroidales	Bacteroidaceae	Bacteroides	Bacteroides fragilis	Bacteroides fragilis (r0287)	5282071
ref_mOTU_v2_0288	Bacteria	Firmicutes	Bacilli	Lactobacillales	Streptococcaceae	Streptococcus	Streptococcus sobrinus	Streptococcus sobrinus (r0288)	2106766
ref_mOTU_v2_0289	Bacteria	Firmicutes	Bacilli	Lactobacillales	Streptococcaceae	Streptococcus	Streptococcus mutans	Streptococcus mutans (r0289)	1935781
ref_mOTU_v2_0302	Bacteria	Bacteroidota	Bacteroidia	Bacteroidales	Bacteroidaceae	Bacteroides	Bacteroides nordii	Bacteroides nordii (r0302)	5707624
ref_mOTU_v2_0303	Bacteria	Firmicutes_A	Clostridia	Lachnospirales	Lachnospiraceae	Faecalimonas	Faecalimonas umbilicata	Faecalimonas umbilicata (r0303)	2910510
ref_mOTU_v2_0308	Bacteria	Firmicutes	Bacilli	Lactobacillales	Lactobacillaceae	Pediococcus	Pediococcus acidilactici	Pediococcus acidilactici (r0308)	1976204
ref_mOTU_v2_0356	Bacteria	Firmicutes	Bacilli	Lactobacillales	Streptococcaceae	Streptococcus	Streptococcus oralis	Streptococcus oralis (r0356)	1981476
ref_mOTU_v2_0358	Bacteria	Proteobacteria	Gammaproteobacteria	Enterobacterales	Pasteurellaceae	Haemophilus_D	Haemophilus_D parainfluenzae	Haemophilus_D parainfluenzae (r0358)	2107814
ref_mOTU_v2_0359	Bacteria	Fusobacteriota	Fusobacteriia	Fusobacteriales	Fusobacteriaceae	Fusobacterium_C	Fusobacterium_C necrophorum	Fusobacterium_C necrophorum (r0359)	2166823
ref_mOTU_v2_0371	Bacteria	Firmicutes	Bacilli	Lactobacillales	Streptococcaceae	Lactococcus	Lactococcus lactis_E	Lactococcus lactis_E (r0371)	2452616
ref_mOTU_v2_0372	Bacteria	Firmicutes	Bacilli	Lactobacillales	Enterococcaceae	Enterococcus_B	Enterococcus_B faecium	Enterococcus_B faecium (r0372)	2817860
ref_mOTU_v2_0375	Bacteria	Actinobacteriota	Actinomycetia	Actinomycetales	Actinomycetaceae	Pauljensenia	Pauljensenia odontolytica_A	Pauljensenia odontolytica_A (r0375)	2393958
ref_mOTU_v2_0376	Bacteria	Actinobacteriota	Actinomycetia	Actinomycetales	Actinomycetaceae	Pauljensenia	Pauljensenia odontolytica_B	Pauljensenia odontolytica_B (r0376)	2267656
ref_mOTU_v2_0377	Bacteria	Actinobacteriota	Actinomycetia	Actinomycetales	Actinomycetaceae	Pauljensenia	Pauljensenia sp000466265	Pauljensenia sp000466265 (r0377)	2430242
ref_mOTU_v2_0384	Bacteria	Firmicutes	Bacilli	Lactobacillales	Lactobacillaceae	Leuconostoc	Leuconostoc mesenteroides	Leuconostoc mesenteroides (r0384)	1866776
ref_mOTU_v2_0391	Bacteria	Firmicutes_C	Negativicutes	Acidaminococcales	Acidaminococcaceae	Acidaminococcus	Acidaminococcus intestini	Acidaminococcus intestini (r0391)	2278664
ref_mOTU_v2_0416	Bacteria	Firmicutes	Bacilli	Lactobacillales	Streptococcaceae	Streptococcus	Streptococcus gallolyticus	Streptococcus gallolyticus (r0416)	2235414
ref_mOTU_v2_0429	Bacteria	Firmicutes_A	Clostridia	Tissierellales	Helcococcaceae	Anaerococcus	Anaerococcus obesiensis	Anaerococcus obesiensis (r0429)	1953747
ref_mOTU_v2_0430	Bacteria	Actinobacteriota	Actinomycetia	Actinomycetales	Actinomycetaceae	Pauljensenia	Pauljensenia sp000308055	Pauljensenia sp000308055 (r0430)	1885456
ref_mOTU_v2_0443	Bacteria	Actinobacteriota	Actinomycetia	Actinomycetales	Actinomycetaceae	Pauljensenia	Pauljensenia hongkongensis	Pauljensenia hongkongensis (r0443)	2713514
ref_mOTU_v2_0446	Bacteria	Actinobacteriota	Actinomycetia	Actinomycetales	Bifidobacteriaceae	Alloscardovia	Alloscardovia omnicolens	Alloscardovia omnicolens (r0446)	1819530
ref_mOTU_v2_0452	Bacteria	Bacteroidota	Bacteroidia	Bacteroidales	Bacteroidaceae	Phocaeicola	Phocaeicola barnesiae	Phocaeicola barnesiae (r0452)	3624258
ref_mOTU_v2_0455	Bacteria	Bacteroidota	Bacteroidia	Bacteroidales	Bacteroidaceae	Phocaeicola	Phocaeicola massiliensis	Phocaeicola massiliensis (r0455)	4510688
ref_mOTU_v2_0458	Bacteria	Bacteroidota	Bacteroidia	Bacteroidales	Bacteroidaceae	Bacteroides	Bacteroides salyersiae	Bacteroides salyersiae (r0458)	5315450
ref_mOTU_v2_0466	Bacteria	Firmicutes_A	Clostridia	Lachnospirales	Lachnospiraceae	Blautia_A	Blautia_A wexlerae	Blautia_A wexlerae (r0466)	3930699
ref_mOTU_v2_0473	Bacteria	Firmicutes	Bacilli	Erysipelotrichales	Erysipelatoclostridiaceae	Erysipelatoclostridium	Erysipelatoclostridium sp000508865	Erysipelatoclostridium sp000508865 (r0473)	3139199
ref_mOTU_v2_0502	Bacteria	Firmicutes_C	Negativicutes	Selenomonadales	Selenomonadaceae	Megamonas	Megamonas funiformis	Megamonas funiformis (r0502)	2446279
ref_mOTU_v2_0531	Bacteria	Firmicutes	Bacilli	Erysipelotrichales	Erysipelotrichaceae	Bulleidia	Bulleidia moorei	Bulleidia moorei (r0531)	2171833
ref_mOTU_v2_0545	Bacteria	Proteobacteria	Gammaproteobacteria	Enterobacterales	Enterobacteriaceae	Morganella	Morganella morganii	Morganella morganii (r0545)	4075174
ref_mOTU_v2_0546	Bacteria	Proteobacteria	Gammaproteobacteria	Enterobacterales	Enterobacteriaceae	Proteus	Proteus mirabilis	Proteus mirabilis (r0546)	4010556
ref_mOTU_v2_0548	Bacteria	Actinobacteriota	Actinomycetia	Actinomycetales	Actinomycetaceae	Actinomyces	Actinomyces massiliensis	Actinomyces massiliensis (r0548)	3382512
ref_mOTU_v2_0561	Bacteria	Firmicutes_C	Negativicutes	Veillonellales	Veillonellaceae	Veillonella	Veillonella atypica	Veillonella atypica (r0561)	2062739
ref_mOTU_v2_0568	Bacteria	Firmicutes	Bacilli	Lactobacillales	Lactobacillaceae	Limosilactobacillus	Limosilactobacillus mucosae	Limosilactobacillus mucosae (r0568)	2213697
ref_mOTU_v2_0577	Bacteria	Firmicutes	Bacilli	Lactobacillales	Lactobacillaceae	Pediococcus	Pediococcus pentosaceus	Pediococcus pentosaceus (r0577)	1795802
ref_mOTU_v2_0598	Bacteria	Firmicutes	Bacilli	Lactobacillales	Enterococcaceae	Enterococcus_B	Enterococcus_B durans	Enterococcus_B durans (r0598)	3153755
ref_mOTU_v2_0599	Bacteria	Firmicutes	Bacilli	Lactobacillales	Enterococcaceae	Enterococcus_A	Enterococcus_A avium	Enterococcus_A avium (r0599)	4634844
ref_mOTU_v2_0631	Bacteria	Actinobacteriota	Actinomycetia	Actinomycetales	Bifidobacteriaceae	Bifidobacterium	Bifidobacterium dentium	Bifidobacterium dentium (r0631)	2636476
ref_mOTU_v2_0632	Bacteria	Actinobacteriota	Actinomycetia	Actinomycetales	Bifidobacteriaceae	Bifidobacterium	Bifidobacterium pseudocatenulatum	Bifidobacterium pseudocatenulatum (r0632)	2294685
ref_mOTU_v2_0633	Bacteria	Actinobacteriota	Actinomycetia	Actinomycetales	Bifidobacteriaceae	Bifidobacterium	Bifidobacterium catenulatum	Bifidobacterium catenulatum (r0633)	2106520
ref_mOTU_v2_0642	Bacteria	Actinobacteriota	Coriobacteriia	Coriobacteriales	Eggerthellaceae	Eggerthella	Eggerthella lenta	Eggerthella lenta (r0642)	3632260
ref_mOTU_v2_0643	Bacteria	Firmicutes	Bacilli	Erysipelotrichales	Erysipelotrichaceae	Longicatena	Longicatena innocuum	Longicatena innocuum (r0643)	4593308
ref_mOTU_v2_0650	Bacteria	Firmicutes	Bacilli	Lactobacillales	Streptococcaceae	Streptococcus	Streptococcus sp000479315	Streptococcus sp000479315 (r0650)	2008074
ref_mOTU_v2_0656	Bacteria	Firmicutes	Bacilli	Lactobacillales	Streptococcaceae	Streptococcus	Streptococcus sp000187445	Streptococcus sp000187445 (r0656)	2122908
ref_mOTU_v2_0673	Bacteria	Firmicutes	Bacilli	Lactobacillales	Enterococcaceae	Enterococcus_A	Enterococcus_A raffinosus	Enterococcus_A raffinosus (r0673)	4292642
ref_mOTU_v2_0674	Bacteria	Firmicutes	Bacilli	Lactobacillales	Enterococcaceae	Enterococcus_D	Enterococcus_D casseliflavus	Enterococcus_D casseliflavus (r0674)	3596526
ref_mOTU_v2_0683	Bacteria	Firmicutes	Bacilli	Lactobacillales	Streptococcaceae	Streptococcus	Streptococcus infantis	Streptococcus infantis (r0683)	1863368
ref_mOTU_v2_0687	Bacteria	Firmicutes	Bacilli	Lactobacillales	Streptococcaceae	Streptococcus	Streptococcus anginosus_C	Streptococcus anginosus_C (r0687)	2016050
ref_mOTU_v2_0692	Bacteria	Bacteroidota	Bacteroidia	Bacteroidales	Bacteroidaceae	Bacteroides	Bacteroides cellulosilyticus	Bacteroides cellulosilyticus (r0692)	7075254
ref_mOTU_v2_0725	Bacteria	Firmicutes	Bacilli	Lactobacillales	Lactobacillaceae	Lactobacillus	Lactobacillus gasseri	Lactobacillus gasseri (r0725)	1907790
ref_mOTU_v2_0741	Bacteria	Actinobacteriota	Coriobacteriia	Coriobacteriales	Atopobiaceae	Lancefieldella	Lancefieldella sp000564995	Lancefieldella sp000564995 (r0741)	1557083
ref_mOTU_v2_0767	Bacteria	Proteobacteria	Gammaproteobacteria	Burkholderiales	Burkholderiaceae	Sutterella	Sutterella wadsworthensis	Sutterella wadsworthensis (r0767)	2976882
ref_mOTU_v2_0775	Bacteria	Bacteroidota	Bacteroidia	Bacteroidales	Rikenellaceae	Alistipes	Alistipes onderdonkii	Alistipes onderdonkii (r0775)	3738383
ref_mOTU_v2_0776	Bacteria	Fusobacteriota	Fusobacteriia	Fusobacteriales	Fusobacteriaceae	Fusobacterium	Fusobacterium animalis	Fusobacterium animalis (r0776)	2424697
ref_mOTU_v2_0786	Bacteria	Actinobacteriota	Actinomycetia	Actinomycetales	Bifidobacteriaceae	Bifidobacterium	Bifidobacterium bifidum	Bifidobacterium bifidum (r0786)	2208468
ref_mOTU_v2_0858	Bacteria	Firmicutes_A	Clostridia	Oscillospirales	Oscillospiraceae	Dysosmobacter	Dysosmobacter welbionis	Dysosmobacter welbionis (r0858)	3595184
ref_mOTU_v2_0859	Bacteria	Firmicutes_A	Clostridia	Lachnospirales	Lachnospiraceae	Blautia_A	Blautia_A massiliensis	Blautia_A massiliensis (r0859)	3559690
ref_mOTU_v2_0860	Bacteria	Firmicutes_A	Clostridia	Lachnospirales	Lachnospiraceae	Eisenbergiella	Eisenbergiella massiliensis	Eisenbergiella massiliensis (r0860)	6858734
ref_mOTU_v2_0862	Bacteria	Firmicutes	Bacilli	Lactobacillales	Lactobacillaceae	Lactobacillus	Lactobacillus acidophilus	Lactobacillus acidophilus (r0862)	1990294
ref_mOTU_v2_0881	Bacteria	Actinobacteriota	Coriobacteriia	Coriobacteriales	Coriobacteriaceae	Enorma	Enorma timonensis	Enorma timonensis (r0881)	2331296
ref_mOTU_v2_0882	Bacteria	Firmicutes_A	Clostridia	Lachnospirales	Lachnospiraceae	Hungatella	Hungatella effluvii	Hungatella effluvii (r0882)	7235152
ref_mOTU_v2_0883	Bacteria	Firmicutes_A	Clostridia	Lachnospirales	Lachnospiraceae	Dorea	Dorea scindens	Dorea scindens (r0883)	3767547
ref_mOTU_v2_0884	Bacteria	Firmicutes_A	Clostridia	Oscillospirales	Ruminococcaceae	Anaerotruncus	Anaerotruncus colihominis	Anaerotruncus colihominis (r0884)	3597716
ref_mOTU_v2_0885	Bacteria	Firmicutes	Bacilli	Erysipelotrichales	Erysipelatoclostridiaceae	Erysipelatoclostridium	Erysipelatoclostridium ramosum	Erysipelatoclostridium ramosum (r0885)	3551665
ref_mOTU_v2_0886	Bacteria	Firmicutes_A	Clostridia	Lachnospirales	Lachnospiraceae	Enterocloster	Enterocloster bolteae	Enterocloster bolteae (r0886)	6421395
ref_mOTU_v2_0887	Bacteria	Firmicutes_A	Clostridia	Lachnospirales	Lachnospiraceae	Eisenbergiella	Eisenbergiella tayi	Eisenbergiella tayi (r0887)	7557193
ref_mOTU_v2_0888	Bacteria	Firmicutes_A	Clostridia	Lachnospirales	Lachnospiraceae	Enterocloster	Enterocloster sp000155435	Enterocloster sp000155435 (r0888)	6704628
ref_mOTU_v2_0897	Bacteria	Bacteroidota	Bacteroidia	Bacteroidales	Bacteroidaceae	Bacteroides	Bacteroides thetaiotaomicron	Bacteroides thetaiotaomicron (r0897)	6353392
ref_mOTU_v2_0898	Bacteria	Bacteroidota	Bacteroidia	Bacteroidales	Bacteroidaceae	Phocaeicola	Phocaeicola vulgatus	Phocaeicola vulgatus (r0898)	5442925
ref_mOTU_v2_0899	Bacteria	Bacteroidota	Bacteroidia	Bacteroidales	Bacteroidaceae	Bacteroides	Bacteroides uniformis	Bacteroides uniformis (r0899)	4860074
ref_mOTU_v2_0901	Bacteria	Bacteroidota	Bacteroidia	Bacteroidales	Tannerellaceae	Parabacteroides	Parabacteroides goldsteinii	Parabacteroides goldsteinii (r0901)	6871394
ref_mOTU_v2_0947	Bacteria	Firmicutes_C	Negativicutes	Acidaminococcales	Acidaminococcaceae	Phascolarctobacterium_A	Phascolarctobacterium_A succinatutens	Phascolarctobacterium_A succinatutens (r0947)	2258019
ref_mOTU_v2_0965	Bacteria	Firmicutes_C	Negativicutes	Veillonellales	Megasphaeraceae	Megasphaera	Megasphaera sp000417505	Megasphaera sp000417505 (r0965)	2635880
ref_mOTU_v2_0973	Bacteria	Firmicutes_A	Clostridia	Lachnospirales	Lachnospiraceae	Dorea	Dorea formicigenerans	Dorea formicigenerans (r0973)	3509571
ref_mOTU_v2_0978	Bacteria	Firmicutes_A	Clostridia	Clostridiales	Clostridiaceae	Clostridium	Clostridium butyricum	Clostridium butyricum (r0978)	4549998
ref_mOTU_v2_0979	Bacteria	Firmicutes_A	Clostridia	Lachnospirales	Lachnospiraceae	Enterocloster	Enterocloster clostridioformis	Enterocloster clostridioformis (r0979)	5730971
ref_mOTU_v2_0992	Bacteria	Firmicutes	Bacilli	Lactobacillales	Lactobacillaceae	Latilactobacillus	Latilactobacillus sakei	Latilactobacillus sakei (r0992)	1961664
ref_mOTU_v2_1042	Bacteria	Firmicutes_C	Negativicutes	Veillonellales	Veillonellaceae	Veillonella	Veillonella parvula_A	Veillonella parvula_A (r1042)	2163466
ref_mOTU_v2_1043	Bacteria	Firmicutes	Bacilli	Lactobacillales	Enterococcaceae	Enterococcus_D	Enterococcus_D gallinarum	Enterococcus_D gallinarum (r1043)	3305087
ref_mOTU_v2_1050	Bacteria	Firmicutes	Bacilli	Lactobacillales	Lactobacillaceae	Limosilactobacillus	Limosilactobacillus fermentum	Limosilactobacillus fermentum (r1050)	2005241
ref_mOTU_v2_1056	Bacteria	Actinobacteriota	Actinomycetia	Actinomycetales	Actinomycetaceae	Actinomyces	Actinomyces graevenitzii	Actinomyces graevenitzii (r1056)	2143947
ref_mOTU_v2_1057	Bacteria	Actinobacteriota	Actinomycetia	Actinomycetales	Actinomycetaceae	Actinomyces	Actinomyces johnsonii	Actinomyces johnsonii (r1057)	3356905
ref_mOTU_v2_1072	Bacteria	Bacteroidota	Bacteroidia	Bacteroidales	Bacteroidaceae	Bacteroides	Bacteroides xylanisolvens	Bacteroides xylanisolvens (r1072)	6067695
ref_mOTU_v2_1073	Bacteria	Bacteroidota	Bacteroidia	Bacteroidales	Bacteroidaceae	Bacteroides	Bacteroides ovatus	Bacteroides ovatus (r1073)	6946338
ref_mOTU_v2_1074	Bacteria	Bacteroidota	Bacteroidia	Bacteroidales	Tannerellaceae	Parabacteroides	Parabacteroides distasonis	Parabacteroides distasonis (r1074)	5288232
ref_mOTU_v2_1076	Bacteria	Firmicutes	Bacilli	Lactobacillales	Lactobacillaceae	Limosilactobacillus	Limosilactobacillus reuteri	Limosilactobacillus reuteri (r1076)	2039414
ref_mOTU_v2_1091	Bacteria	Bacteroidota	Bacteroidia	Bacteroidales	Coprobacteraceae	Coprobacter	Coprobacter fastidiosus	Coprobacter fastidiosus (r1091)	3628724
ref_mOTU_v2_1117	Bacteria	Firmicutes_A	Clostridia	Clostridiales	Clostridiaceae	Clostridium_P	Clostridium_P perfringens	Clostridium_P perfringens (r1117)	3410874
ref_mOTU_v2_1145	Bacteria	Firmicutes_A	Clostridia	Tissierellales	Helcococcaceae	Parvimonas	Parvimonas micra	Parvimonas micra (r1145)	1692358
ref_mOTU_v2_1149	Bacteria	Desulfobacterota	Desulfovibrionia	Desulfovibrionales	Desulfovibrionaceae	Bilophila	Bilophila wadsworthia	Bilophila wadsworthia (r1149)	4618310
ref_mOTU_v2_1151	Bacteria	Firmicutes	Bacilli	Staphylococcales	Gemellaceae	Gemella	Gemella sanguinis	Gemella sanguinis (r1151)	1774905
ref_mOTU_v2_1156	Bacteria	Actinobacteriota	Actinomycetia	Actinomycetales	Bifidobacteriaceae	Bifidobacterium	Bifidobacterium adolescentis	Bifidobacterium adolescentis (r1156)	2247621
ref_mOTU_v2_1159	Bacteria	Actinobacteriota	Actinomycetia	Actinomycetales	Bifidobacteriaceae	Bifidobacterium	Bifidobacterium ruminantium	Bifidobacterium ruminantium (r1159)	2230396
ref_mOTU_v2_1169	Bacteria	Firmicutes	Bacilli	Lactobacillales	Lactobacillaceae	Lacticaseibacillus	Lacticaseibacillus zeae	Lacticaseibacillus zeae (r1169)	2945318
ref_mOTU_v2_1171	Bacteria	Firmicutes	Bacilli	Lactobacillales	Lactobacillaceae	Lactobacillus	Lactobacillus amylovorus	Lactobacillus amylovorus (r1171)	2067702
ref_mOTU_v2_1180	Bacteria	Actinobacteriota	Actinomycetia	Actinomycetales	Bifidobacteriaceae	Bifidobacterium	Bifidobacterium gallinarum	Bifidobacterium gallinarum (r1180)	2160836
ref_mOTU_v2_1202	Bacteria	Proteobacteria	Gammaproteobacteria	Enterobacterales	Enterobacteriaceae	Hafnia	Hafnia alvei	Hafnia alvei (r1202)	4766370
ref_mOTU_v2_1278	Bacteria	Firmicutes	Bacilli	Lactobacillales	Lactobacillaceae	Ligilactobacillus	Ligilactobacillus animalis	Ligilactobacillus animalis (r1278)	1867396
ref_mOTU_v2_1285	Bacteria	Actinobacteriota	Actinomycetia	Actinomycetales	Bifidobacteriaceae	Bifidobacterium	Bifidobacterium angulatum	Bifidobacterium angulatum (r1285)	2003806
ref_mOTU_v2_1301	Bacteria	Verrucomicrobiota	Verrucomicrobiae	Verrucomicrobiales	Akkermansiaceae	Akkermansia	Akkermansia muciniphila	Akkermansia muciniphila (r1301)	2610887
ref_mOTU_v2_1309	Bacteria	Firmicutes_A	Clostridia	Lachnospirales	Lachnospiraceae	Anaerostipes	Anaerostipes hadrus	Anaerostipes hadrus (r1309)	3072220
ref_mOTU_v2_1376	Bacteria	Firmicutes_A	Clostridia	Lachnospirales	Lachnospiraceae	Mediterraneibacter	Mediterraneibacter torques	Mediterraneibacter torques (r1376)	2909928
ref_mOTU_v2_1377	Bacteria	Firmicutes_A	Clostridia	Oscillospirales	Oscillospiraceae	Flavonifractor	Flavonifractor plautii	Flavonifractor plautii (r1377)	4323346
[truncated: 166 more rows]

## Sheet: S5_outcomes
	species presence
scenario	D	R	P	determinant variants	description
[truncated: 19 more rows]

## Sheet: S6_variables
Scope	Variable	D	R	P	D:R	R:P	Definition
[truncated: 31 more rows]

## Sheet: S7_mOTU
	FAT_006-22-0-0	FAT_006-22-2-0	FAT_006-22-14-0	FAT_006-22-42-0	FAT_006-22-84-0	FAT_008-22-0-0	FAT_008-22-2-0	FAT_008-22-14-0	FAT_008-22-42-0	FAT_008-22-84-0	FAT_010-22-0-0	FAT_010-22-2-0	FAT_010-22-14-0	FAT_010-22-42-0	FAT_010-22-84-0	FAT_012-22-0-0	FAT_012-22-2-0	FAT_012-22-14-0	FAT_012-22-42-0	FAT_012-22-84-0	FAT_014-22-0-0	FAT_014-22-2-0	FAT_014-22-14-0	FAT_014-22-42-0	FAT_014-22-84-0	FAT_015-22-0-0	FAT_015-22-2-0	FAT_015-22-14-0	FAT_015-22-42-0	FAT_015-22-84-0	FAT_017-22-0-0	FAT_017-22-2-0	FAT_017-22-14-0	FAT_017-22-42-0	FAT_017-22-84-0	FAT_020-22-0-0	FAT_020-22-2-0	FAT_020-22-14-0	FAT_020-22-42-0	FAT_020-22-84-0	FAT_023-22-0-0	FAT_023-22-2-0	FAT_023-22-14-0	FAT_023-22-42-0	FAT_023-22-84-0	FAT_024-22-0-0	FAT_024-22-2-0	FAT_024-22-14-0	FAT_024-22-42-0
[truncated: 755 more rows]
[truncated: 1,437 more columns]

[truncated: 1 more sheets: S8_GMM]
